# Supplementary material for: An Analysis of Differentially Expressed Coding and Long Non-Coding RNAs in Multiple Models of Skeletal Muscle Atrophy
Source: Int J Mol Sci. 2021 Mar 4;22(5):2558. doi: 10.3390/ijms22052558 (PMC7961583; doi:10.3390/ijms22052558)
Supplement: Supplementary file 1 [file ijms-22-02558-s001.zip]

Archive with 17 entries (14 files):
- supplementary files/
- supplementary files/.DS_Store
- __MACOSX/
- __MACOSX/supplementary files/
- __MACOSX/supplementary files/._.DS_Store
- supplementary files/Figure S1.docx
- __MACOSX/supplementary files/._Figure S1.docx
- supplementary files/Supplementary_Table1.xlsx
- __MACOSX/supplementary files/._Supplementary_Table1.xlsx
- supplementary files/Supplementary_Table2.xlsx
- __MACOSX/supplementary files/._Supplementary_Table2.xlsx
- supplementary files/Supplementary_Table3.xlsx
- __MACOSX/supplementary files/._Supplementary_Table3.xlsx
- supplementary files/Supplementary_Table4.xlsx
- __MACOSX/supplementary files/._Supplementary_Table4.xlsx
- supplementary files/Supplementary_Table5.xlsx
- __MACOSX/supplementary files/._Supplementary_Table5.xlsx
