# Supplementary material for: An Analysis of Differentially Expressed Coding and Long Non-Coding RNAs in Multiple Models of Skeletal Muscle Atrophy
Source: Int J Mol Sci. 2021 Mar 4;22(5):2558. doi: 10.3390/ijms22052558 (PMC7961583; doi:10.3390/ijms22052558)
Supplement: Supplementary file 1 [file ijms-22-02558-s001.zip › supplementary files/Supplementary_Table1.xlsx]

## Sheet: Denervation
gene_id	transcript_id	baseMean	log2FoldChange	lfcSE	stat	pvalue	padj	chrom	start	end	strand	num_exons	transcript_length	tss_id	annotation	category	category_relative	category_relative_detail	ref_transcript_id	ref_gene_id	ref_gene_name	ref_gene_type	ref_length	shared_same_strand_bp	shared_opp_strand_bp	shared_introns	shared_splicing	CPAT_Ficket_Score	CPAT_Hexamer_Score	CPAT_Coding_Probability	CPAT_Coding_Label
G10025	TU26827	1064.31	1.37308	0.135646	10.1225	4.39e-24	1.13e-22	chr17	35833920	35838306	-	4	2649	TSS20727	annotated	protein_coding	exonic_overlap	same_strand	ENSMUST00000001566.9	ENSMUSG00000001525.10	Tubb5	protein_coding	2649	2649	0	3	TRUE	1.3108	0.537451	0.999859	yes
G10031	TU26853	535.341	1.08403	0.187764	5.77337	7.77e-09	7.89e-08	chr17	35681602	35700758	-	17	3770	TSS20750	annotated	protein_coding	exonic_overlap	same_strand	ENSMUST00000097333.9	ENSMUSG00000003534.17	Ddr1	protein_coding	3593	3442	0	15	FALSE	1.1694	0.411007	1	yes
G10031	TU26854	535.341	1.08403	0.187764	5.77337	7.77e-09	7.89e-08	chr17	35688537	35700758	-	10	1712	TSS20750	annotated	protein_coding	exonic_overlap	same_strand	ENSMUST00000155628.7	ENSMUSG00000003534.17	Ddr1	protein_coding	1936	1383	0	8	FALSE	0.9521	0.393705	0.999545	yes
G10031	TU26855	535.341	1.08403	0.187764	5.77337	7.77e-09	7.89e-08	chr17	35681602	35702323	-	18	3775	TSS20751	annotated	protein_coding	exonic_overlap	same_strand	ENSMUST00000166980.8	ENSMUSG00000003534.17	Ddr1	protein_coding	3627	3553	0	16	FALSE	1.1391	0.411129	1	yes
G10031	TU26856	535.341	1.08403	0.187764	5.77337	7.77e-09	7.89e-08	chr17	35691126	35700758	-	6	1042	TSS20750	annotated	protein_coding	exonic_overlap	same_strand	ENSMUST00000145900.7	ENSMUSG00000003534.17	Ddr1	protein_coding	749	706	0	4	FALSE	0.8938	0.391637	0.936361	yes
G1006	TU2646	256.445	-1.6267	0.254183	-6.39972	1.56e-10	1.81e-09	chr1	90203979	90216751	+	2	3065	TSS1984	annotated	protein_coding	exonic_overlap	same_strand	ENSMUST00000065587.4	ENSMUSG00000044337.5	Ackr3	protein_coding	3065	3065	0	1	TRUE	1.2609	0.459424	0.998742	yes
G10065	TU26938	317.174	1.29191	0.228415	5.65598	1.55e-08	1.53e-07	chr17	36948355	36951713	-	3	1599	TSS20810	annotated	protein_coding	exonic_overlap	same_strand	ENSMUST00000040402.13	ENSMUSG00000036398.13	Ppp1r11	protein_coding	1599	1599	0	2	TRUE	0.5493	-0.125384	0.143788	no
G10094	TU26984	1125.12	1.0122	0.131848	7.67699	1.63e-14	2.57e-13	chr17	43016554	43089189	+	6	3627	TSS20847	annotated	protein_coding	exonic_overlap	same_strand	ENSMUST00000024708.5	ENSMUSG00000023915.5	Tnfrsf21	protein_coding	3627	3627	0	5	TRUE	1.015	0.361859	0.999995	yes
G10094	TU26985	1125.12	1.0122	0.131848	7.67699	1.63e-14	2.57e-13	chr17	43085282	43089189	+	2	1729	TSS20848	annotated	protein_coding	exonic_overlap	same_strand	ENSMUST00000024708.5	ENSMUSG00000023915.5	Tnfrsf21	protein_coding	3627	1676	0	1	FALSE	1.2923	0.440744	0.868306	yes
G10097	TU26992	597.019	-1.34188	0.185534	-7.23251	4.74e-13	6.69e-12	chr17	43568268	43612234	+	12	2130	TSS20851	annotated	protein_coding	exonic_overlap	same_strand	ENSMUST00000024706.11	ENSMUSG00000023913.17	Pla2g7	protein_coding	2097	2097	0	11	TRUE	0.8238	0.0897543	0.997952	yes
G10097	TU26994	597.019	-1.34188	0.185534	-7.23251	4.74e-13	6.69e-12	chr17	43604554	43612234	+	4	806	TSS20855	annotated	protein_coding	exonic_overlap	same_strand	ENSMUST00000024706.11	ENSMUSG00000023913.17	Pla2g7	protein_coding	2097	771	0	3	FALSE	0.9933	0.207436	0.749212	yes
G10097	TU26997	597.019	-1.34188	0.185534	-7.23251	4.74e-13	6.69e-12	chr17	43568268	43602942	+	8	1327	TSS20851	annotated	protein_coding	exonic_overlap	same_strand	ENSMUST00000163489.1	ENSMUSG00000023913.17	Pla2g7	protein_coding	1374	880	0	7	FALSE	0.6732	0.00636021	0.829582	yes
G10098	TU26995	98.2178	-1.93037	0.413809	-4.66488	3.09e-06	2.32e-05	chr17	43667286	43751431	+	12	3191	TSS20852	annotated	protein_coding	exonic_overlap	same_strand	ENSMUST00000170988.1	ENSMUSG00000023963.10	Cyp39a1	protein_coding	3053	3053	0	11	TRUE	0.6856	0.0412796	0.998304	yes
G10098	TU26998	98.2178	-1.93037	0.413809	-4.66488	3.09e-06	2.32e-05	chr17	43685183	43731068	+	5	520	TSS20856	annotated	protein_coding	exonic_overlap	same_strand	ENSMUST00000233437.1	ENSMUSG00000023963.10	Cyp39a1	protein_coding	2227	517	0	4	FALSE	0.9911	-0.145529	0.0381119	no
G10098	TU27000	98.2178	-1.93037	0.413809	-4.66488	3.09e-06	2.32e-05	chr17	43676828	43701570	+	6	753	TSS20858	annotated	protein_coding	exonic_overlap	same_strand	ENSMUST00000233627.1	ENSMUSG00000023963.10	Cyp39a1	protein_coding	2338	748	0	5	FALSE	0.845	0.0791679	0.861235	yes
G10098	TU27003	98.2178	-1.93037	0.413809	-4.66488	3.09e-06	2.32e-05	chr17	43749901	43751431	+	1	1530	TSS20860	annotated	protein_coding	exonic_overlap	same_strand	ENSMUST00000170988.1	ENSMUSG00000023963.10	Cyp39a1	protein_coding	3053	1528	0	0	FALSE	0.6306	-0.132754	0.0380404	no
G10098	TU27004	98.2178	-1.93037	0.413809	-4.66488	3.09e-06	2.32e-05	chr17	43725511	43732015	+	3	324	TSS20861	annotated	protein_coding	exonic_overlap	same_strand	ENSMUST00000233437.1	ENSMUSG00000023963.10	Cyp39a1	protein_coding	2227	319	0	2	FALSE	0.48	0.0102428	0.0359573	no
G10105	TU27027	4446.79	-1.73065	0.0880766	-19.6494	5.85e-86	8.82e-84	chr17	44188583	44280188	+	6	5878	TSS20881	annotated	protein_coding	exonic_overlap	same_strand	ENSMUST00000024755.6	ENSMUSG00000023959.10	Clic5	protein_coding	5862	5862	0	5	TRUE	1.2796	0.56528	0.990182	yes
G10122	TU27057	137.897	1.68412	0.346275	4.86353	1.15e-06	9.07e-06	chr17	44777151	45119290	+	12	1508	TSS20904	annotated	protein_coding	exonic_overlap	same_strand	ENSMUST00000050630.13	ENSMUSG00000038954.14	Supt3	protein_coding	1508	1508	0	11	TRUE	0.9096	0.250658	0.99597	yes
G10122	TU27058	137.897	1.68412	0.346275	4.86353	1.15e-06	9.07e-06	chr17	45048279	45119290	+	2	261	TSS20905	annotated	protein_coding	exonic_overlap	same_strand	ENSMUST00000127798.7	ENSMUSG00000038954.14	Supt3	protein_coding	1180	255	0	1	FALSE	0.9044	0.0742984	0.129171	no
G10122	TU27060	137.897	1.68412	0.346275	4.86353	1.15e-06	9.07e-06	chr17	44786607	45119290	+	11	1233	TSS20906	annotated	protein_coding	exonic_overlap	same_strand	ENSMUST00000050630.13	ENSMUSG00000038954.14	Supt3	protein_coding	1508	1231	0	10	FALSE	0.9096	0.250658	0.99599	yes
G10122	TU27062	137.897	1.68412	0.346275	4.86353	1.15e-06	9.07e-06	chr17	44994314	45119290	+	8	960	TSS20907	annotated	protein_coding	exonic_overlap	same_strand	ENSMUST00000050630.13	ENSMUSG00000038954.14	Supt3	protein_coding	1508	958	0	7	FALSE	0.8498	0.340885	0.971726	yes
G10127	TU27067	25883.6	1.14056	0.0630362	18.0938	3.57e-73	4.07e-71	chr17	45567774	45573271	-	11	2520	TSS20912	annotated	protein_coding	exonic_overlap	same_strand	ENSMUST00000024739.13	ENSMUSG00000023944.14	Hsp90ab1	protein_coding	2520	2520	0	10	TRUE	1.2544	0.577023	1	yes
G10140	TU27096	18.3775	-7.84607	1.70695	-4.59655	4.3e-06	3.13e-05	chr17	45731580	45733092	-	2	731	TSS20933	annotated	protein_coding	exonic_overlap	same_strand	ENSMUST00000178179.1	ENSMUSG00000094690.2	1600014C23Rik	protein_coding	518	132	0	0	FALSE	0.8608	-0.0806167	0.30698	no
G10156	TU27131	4547.93	-1.49696	0.0888024	-16.8572	9.3e-64	8.53e-62	chr17	46016992	46032369	-	7	3451	TSS20960	annotated	protein_coding	exonic_overlap	same_strand	ENSMUST00000071648.11	ENSMUSG00000023951.18	Vegfa	protein_coding	3451	3451	0	6	TRUE	0.956	0.270626	0.831997	yes
G10156	TU27132	4547.93	-1.49696	0.0888024	-16.8572	9.3e-64	8.53e-62	chr17	46016992	46032369	-	6	3319	TSS20960	annotated	protein_coding	exonic_overlap	same_strand	ENSMUST00000024747.13	ENSMUSG00000023951.18	Vegfa	protein_coding	2765	2765	0	5	TRUE	1.1928	0.374347	0.815105	yes
G10156	TU27133	4547.93	-1.49696	0.0888024	-16.8572	9.3e-64	8.53e-62	chr17	46016992	46024881	-	4	2487	TSS20961	annotated	protein_coding	exonic_overlap	same_strand	ENSMUST00000133605.7	ENSMUSG00000023951.18	Vegfa	protein_coding	874	874	0	3	TRUE	0.6069	-0.0221944	0.137612	no
G10156	TU27134	4547.93	-1.49696	0.0888024	-16.8572	9.3e-64	8.53e-62	chr17	46016992	46032369	-	8	3523	TSS20960	annotated	protein_coding	exonic_overlap	same_strand	ENSMUST00000142351.8	ENSMUSG00000023951.18	Vegfa	protein_coding	1973	1973	0	7	TRUE	0.9664	0.256656	0.890394	yes
G10156	TU27135	4547.93	-1.49696	0.0888024	-16.8572	9.3e-64	8.53e-62	chr17	46016992	46024881	-	5	2559	TSS20961	annotated	protein_coding	exonic_overlap	same_strand	ENSMUST00000142321.1	ENSMUSG00000023951.18	Vegfa	protein_coding	640	640	0	4	TRUE	0.6448	0.00728206	0.244745	no
G10156	TU27136	4547.93	-1.49696	0.0888024	-16.8572	9.3e-64	8.53e-62	chr17	46025195	46032369	-	3	1476	TSS20960	annotated	protein_coding	exonic_overlap	same_strand	ENSMUST00000146149.1	ENSMUSG00000023951.18	Vegfa	protein_coding	463	463	0	2	TRUE	1.2782	0.41278	0.807056	yes
G10156	TU27137	4547.93	-1.49696	0.0888024	-16.8572	9.3e-64	8.53e-62	chr17	46016992	46021372	-	2	2269	TSS20962	annotated	protein_coding	exonic_overlap	same_strand	ENSMUST00000143985.1	ENSMUSG00000023951.18	Vegfa	protein_coding	550	550	0	1	TRUE	1.0326	0.0886254	0.323213	no
G10156	TU27138	4547.93	-1.49696	0.0888024	-16.8572	9.3e-64	8.53e-62	chr17	46016992	46024881	-	4	4275	TSS20961	annotated	protein_coding	exonic_overlap	same_strand	ENSMUST00000142321.1	ENSMUSG00000023951.18	Vegfa	protein_coding	640	640	0	3	FALSE	0.7203	-0.0188099	0.199411	no
G1017	TU2660	496.959	-3.02836	0.206559	-14.661	1.15e-48	6.9e-47	chr1	89949161	90014612	-	5	4832	TSS1997	annotated	protein_coding	exonic_overlap	same_strand	ENSMUST00000238685.1	ENSMUSG00000067081.13	Asb18	protein_coding	3775	3534	0	3	FALSE	1.1824	0.378197	0.999498	yes
G10170	TU27189	1406.21	-1.18121	0.117815	-10.026	1.17e-23	2.97e-22	chr17	46546843	46556177	-	7	4103	TSS21000	annotated	protein_coding	exonic_overlap	same_strand	ENSMUST00000015749.6	ENSMUSG00000015605.6	Srf	protein_coding	2616	2616	0	6	TRUE	1.1969	0.470067	0.999938	yes
G10170	TU27190	1406.21	-1.18121	0.117815	-10.026	1.17e-23	2.97e-22	chr17	46546843	46556177	-	6	3911	TSS21000	annotated	protein_coding	exonic_overlap	same_strand	ENSMUST00000015749.6	ENSMUSG00000015605.6	Srf	protein_coding	2616	2424	0	4	FALSE	1.1543	0.485697	0.999741	yes
G10174	TU27201	250.672	1.03642	0.269093	3.85152	0.000117388	0.000689828	chr17	46650336	46664364	+	26	5530	TSS21010	annotated	protein_coding	exonic_overlap	same_strand	ENSMUST00000043464.13	ENSMUSG00000038545.13	Cul7	protein_coding	5530	5530	0	25	TRUE	1.2375	0.422043	1	yes
G10174	TU27202	250.672	1.03642	0.269093	3.85152	0.000117388	0.000689828	chr17	46650336	46664364	+	24	6342	TSS21010	annotated	protein_coding	exonic_overlap	same_strand	ENSMUST00000043464.13	ENSMUSG00000038545.13	Cul7	protein_coding	5530	5530	0	23	FALSE	1.2065	0.410188	1	yes
G10174	TU27203	250.672	1.03642	0.269093	3.85152	0.000117388	0.000689828	chr17	46656991	46664364	+	17	3039	TSS21011	annotated	protein_coding	exonic_overlap	same_strand	ENSMUST00000145567.7	ENSMUSG00000038545.13	Cul7	protein_coding	5016	3037	0	16	FALSE	1.2065	0.402548	1	yes
G10174	TU27204	250.672	1.03642	0.269093	3.85152	0.000117388	0.000689828	chr17	46658320	46658784	+	2	274	TSS21012	annotated	protein_coding	exonic_overlap	same_strand	ENSMUST00000145567.7	ENSMUSG00000038545.13	Cul7	protein_coding	5016	272	0	1	FALSE	1.2694	0.451238	0.662885	yes
G10174	TU27205	250.672	1.03642	0.269093	3.85152	0.000117388	0.000689828	chr17	46654282	46664364	+	19	3849	TSS21013	annotated	protein_coding	exonic_overlap	same_strand	ENSMUST00000043464.13	ENSMUSG00000038545.13	Cul7	protein_coding	5530	3607	0	18	FALSE	1.2065	0.410188	1	yes
G10174	TU27206	250.672	1.03642	0.269093	3.85152	0.000117388	0.000689828	chr17	46657438	46664364	+	16	2814	TSS21014	annotated	protein_coding	exonic_overlap	same_strand	ENSMUST00000145567.7	ENSMUSG00000038545.13	Cul7	protein_coding	5016	2809	0	15	FALSE	1.2065	0.396202	1	yes
G10174	TU27207	250.672	1.03642	0.269093	3.85152	0.000117388	0.000689828	chr17	46655370	46664364	+	18	3597	TSS21015	annotated	protein_coding	exonic_overlap	same_strand	ENSMUST00000145567.7	ENSMUSG00000038545.13	Cul7	protein_coding	5016	3232	0	17	FALSE	1.2164	0.412112	1	yes
G10174	TU27209	250.672	1.03642	0.269093	3.85152	0.000117388	0.000689828	chr17	46653604	46664364	+	20	4257	TSS21016	annotated	protein_coding	exonic_overlap	same_strand	ENSMUST00000043464.13	ENSMUSG00000038545.13	Cul7	protein_coding	5530	3943	0	19	FALSE	1.2474	0.410447	1	yes
G10174	TU27214	250.672	1.03642	0.269093	3.85152	0.000117388	0.000689828	chr17	46663318	46663449	+	1	131	TSS21017	annotated	protein_coding	exonic_overlap	same_strand	ENSMUST00000125949.1	ENSMUSG00000038545.13	Cul7	protein_coding	1321	127	0	0	FALSE	0.8783	0.00535444	0.0445142	no
G10174	TU27218	250.672	1.03642	0.269093	3.85152	0.000117388	0.000689828	chr17	46660055	46664364	+	7	1819	TSS21018	annotated	protein_coding	exonic_overlap	same_strand	ENSMUST00000125949.1	ENSMUSG00000038545.13	Cul7	protein_coding	1321	1321	0	4	FALSE	1.1795	0.351186	0.996816	yes
G10179	TU27216	113.666	1.02336	0.392443	2.60766	0.00911633	0.0339222	chr17	46890656	46897620	+	2	2071	TSS21029	annotated	protein_coding	exonic_overlap	same_strand	ENSMUST00000040434.8	ENSMUSG00000036430.8	Tbcc	protein_coding	1164	1164	0	0	FALSE	1.2264	0.558636	0.998542	yes
G1019	TU2663	414.825	-4.9474	0.269882	-18.3318	4.62e-75	5.37e-73	chr1	91180010	91225196	+	3	2336	TSS1999	annotated	protein_coding	exonic_overlap	same_strand	ENSMUST00000097648.5	ENSMUSG00000034353.14	Ramp1	protein_coding	2325	2301	0	1	FALSE	1.18	0.386142	0.800201	yes
G10198	TU27270	823.844	-1.09932	0.150809	-7.28951	3.11e-13	4.44e-12	chr17	47737029	47792441	+	9	2364	TSS21066	annotated	protein_coding	exonic_overlap	same_strand	ENSMUST00000086932.9	ENSMUSG00000023990.18	Tfeb	protein_coding	2342	2342	0	8	TRUE	1.2478	0.55246	0.999924	yes
G10198	TU27274	823.844	-1.09932	0.150809	-7.28951	3.11e-13	4.44e-12	chr17	47748877	47792441	+	9	2509	TSS21067	annotated	protein_coding	exonic_overlap	same_strand	ENSMUST00000024786.13	ENSMUSG00000023990.18	Tfeb	protein_coding	2296	2051	0	7	FALSE	1.2478	0.55246	0.999924	yes
G10217	TU27302	1553.15	-2.55362	0.133237	-19.166	7.12e-82	9.75e-80	chr17	48419230	48432930	-	3	1420	TSS21103	annotated	protein_coding	exonic_overlap	same_strand	ENSMUST00000046549.4	ENSMUSG00000040694.4	Apobec2	protein_coding	1420	1420	0	2	TRUE	1.2142	0.497939	0.976468	yes
G10220	TU27316	850.88	-2.00576	0.154985	-12.9417	2.62e-38	1.16e-36	chr17	50508268	50688455	+	7	5110	TSS21113	annotated	protein_coding	exonic_overlap	same_strand	ENSMUST00000043938.7	ENSMUSG00000038910.7	Plcl2	protein_coding	4185	4156	0	5	FALSE	1.0643	0.284134	1	yes
G10220	TU27321	850.88	-2.00576	0.154985	-12.9417	2.62e-38	1.16e-36	chr17	50508268	50668125	+	6	4347	TSS21113	annotated	protein_coding	exonic_overlap	same_strand	ENSMUST00000043938.7	ENSMUSG00000038910.7	Plcl2	protein_coding	4185	3412	0	4	FALSE	1.0909	0.276183	1	yes
G10220	TU27326	850.88	-2.00576	0.154985	-12.9417	2.62e-38	1.16e-36	chr17	50508268	50688455	+	7	4873	TSS21113	annotated	protein_coding	exonic_overlap	same_strand	ENSMUST00000043938.7	ENSMUSG00000038910.7	Plcl2	protein_coding	4185	4156	0	5	FALSE	1.0643	0.284134	1	yes
G10220	TU27331	850.88	-2.00576	0.154985	-12.9417	2.62e-38	1.16e-36	chr17	50687624	50688455	+	1	831	TSS21114	annotated	protein_coding	exonic_overlap	same_strand	ENSMUST00000043938.7	ENSMUSG00000038910.7	Plcl2	protein_coding	4185	744	0	0	FALSE	0.8113	-0.0304729	0.0430638	no
G10220	TU27336	850.88	-2.00576	0.154985	-12.9417	2.62e-38	1.16e-36	chr17	50687624	50688513	+	1	889	TSS21114	annotated	protein_coding	exonic_overlap	same_strand	ENSMUST00000043938.7	ENSMUSG00000038910.7	Plcl2	protein_coding	4185	773	0	0	FALSE	0.8113	-0.0304729	0.0430207	no
G10220	TU27341	850.88	-2.00576	0.154985	-12.9417	2.62e-38	1.16e-36	chr17	50687624	50688769	+	1	1145	TSS21114	annotated	protein_coding	exonic_overlap	same_strand	ENSMUST00000043938.7	ENSMUSG00000038910.7	Plcl2	protein_coding	4185	773	0	0	FALSE	0.8113	-0.0304729	0.0428306	no
G10228	TU27348	1537.14	1.09941	0.116819	9.41123	4.9e-21	1.09e-19	chr17	53479233	53507680	+	6	2366	TSS21123	annotated	protein_coding	exonic_overlap	same_strand	ENSMUST00000017975.6	ENSMUSG00000017831.8	Rab5a	protein_coding	2366	2366	0	5	TRUE	1.0366	0.0122966	0.799054	yes
G10239	TU27364	1674.94	-1.27559	0.120296	-10.6037	2.86e-26	8.14e-25	chr17	51736190	51813330	-	11	7599	TSS21137	annotated	protein_coding	exonic_overlap	read_through	ENSMUST00000192997.1,ENSMUST00000152830.8	ENSMUSG00000103779.1,ENSMUSG00000023927.15	Gm36931,Satb1	TEC,protein_coding	48015993	4475	0	10	TRUE	1.1311	0.319089	1	yes
G10239	TU27369	1674.94	-1.27559	0.120296	-10.6037	2.86e-26	8.14e-25	chr17	51736190	51813330	-	12	7695	TSS21137	annotated	protein_coding	exonic_overlap	read_through	ENSMUST00000192997.1,ENSMUST00000152830.8	ENSMUSG00000103779.1,ENSMUSG00000023927.15	Gm36931,Satb1	TEC,protein_coding	48015993	4475	0	9	FALSE	1.0695	0.305496	1	yes
G10239	TU27375	1674.94	-1.27559	0.120296	-10.6037	2.86e-26	8.14e-25	chr17	51736190	51813330	-	11	7584	TSS21137	annotated	protein_coding	exonic_overlap	read_through	ENSMUST00000192997.1,ENSMUST00000152830.8	ENSMUSG00000103779.1,ENSMUSG00000023927.15	Gm36931,Satb1	TEC,protein_coding	48015993	4460	0	9	FALSE	1.0581	0.315867	0.999999	yes
G10239	TU27380	1674.94	-1.27559	0.120296	-10.6037	2.86e-26	8.14e-25	chr17	51736190	51813330	-	11	7596	TSS21137	annotated	protein_coding	exonic_overlap	read_through	ENSMUST00000192997.1,ENSMUST00000152830.8	ENSMUSG00000103779.1,ENSMUSG00000023927.15	Gm36931,Satb1	TEC,protein_coding	48015993	4472	0	9	FALSE	1.1311	0.318121	1	yes
G10260	TU27412	183.075	-1.56655	0.296079	-5.29099	1.22e-07	1.08e-06	chr17	56119620	56122350	-	2	1814	TSS21176	annotated	protein_coding	exonic_overlap	same_strand	ENSMUST00000041357.8	ENSMUSG00000037095.8	Lrg1	protein_coding	1408	1408	0	1	TRUE	1.3241	0.435618	0.998162	yes
G10281	TU27465	902.776	-1.62312	0.170498	-9.51992	1.73e-21	3.9e-20	chr17	56412267	56421371	-	13	2940	TSS21213	annotated	protein_coding	exonic_overlap	same_strand	ENSMUST00000223859.1	ENSMUSG00000013236.17	Ptprs	protein_coding	5588	2763	0	12	FALSE	1.2432	0.542868	0.999994	yes
G10281	TU27470	902.776	-1.62312	0.170498	-9.51992	1.73e-21	3.9e-20	chr17	56412267	56462384	-	33	7172	TSS21214	annotated	protein_coding	exonic_overlap	same_strand	ENSMUST00000067538.5	ENSMUSG00000013236.17	Ptprs	protein_coding	6855	6699	0	28	FALSE	1.2581	0.545284	1	yes
G10281	TU27474	902.776	-1.62312	0.170498	-9.51992	1.73e-21	3.9e-20	chr17	56412267	56462384	-	35	7052	TSS21214	annotated	protein_coding	exonic_overlap	same_strand	ENSMUST00000067538.5	ENSMUSG00000013236.17	Ptprs	protein_coding	6855	6579	0	30	FALSE	1.2581	0.5459	1	yes
G10281	TU27478	902.776	-1.62312	0.170498	-9.51992	1.73e-21	3.9e-20	chr17	56421954	56462384	-	20	4261	TSS21214	annotated	protein_coding	exonic_overlap	same_strand	ENSMUST00000143018.1	ENSMUSG00000013236.17	Ptprs	protein_coding	2706	2676	0	13	FALSE	1.2391	0.542895	1	yes
G10281	TU27481	902.776	-1.62312	0.170498	-9.51992	1.73e-21	3.9e-20	chr17	56412267	56476439	-	34	7220	TSS21215	annotated	protein_coding	exonic_overlap	same_strand	ENSMUST00000067538.5	ENSMUSG00000013236.17	Ptprs	protein_coding	6855	6679	0	30	FALSE	1.2244	0.542362	1	yes
G10281	TU27485	902.776	-1.62312	0.170498	-9.51992	1.73e-21	3.9e-20	chr17	56412267	56455021	-	30	7192	TSS21216	annotated	protein_coding	exonic_overlap	same_strand	ENSMUST00000067538.5	ENSMUSG00000013236.17	Ptprs	protein_coding	6855	6393	0	28	FALSE	1.2164	0.504402	1	yes
G10281	TU27488	902.776	-1.62312	0.170498	-9.51992	1.73e-21	3.9e-20	chr17	56412267	56455021	-	30	7078	TSS21216	annotated	protein_coding	exonic_overlap	same_strand	ENSMUST00000067538.5	ENSMUSG00000013236.17	Ptprs	protein_coding	6855	6525	0	27	FALSE	1.2391	0.516009	1	yes
G10281	TU27496	902.776	-1.62312	0.170498	-9.51992	1.73e-21	3.9e-20	chr17	56412267	56462384	-	28	5927	TSS21214	annotated	protein_coding	exonic_overlap	same_strand	ENSMUST00000223859.1	ENSMUSG00000013236.17	Ptprs	protein_coding	5588	5488	0	26	FALSE	1.3106	0.543319	1	yes
G10281	TU27500	902.776	-1.62312	0.170498	-9.51992	1.73e-21	3.9e-20	chr17	56412267	56417514	-	7	2138	TSS21217	annotated	protein_coding	exonic_overlap	same_strand	ENSMUST00000223685.1	ENSMUSG00000013236.17	Ptprs	protein_coding	711	386	0	2	FALSE	1.2673	0.557545	0.998734	yes
G10284	TU27475	32.7555	-2.00886	0.74144	-2.70941	0.00674038	0.0260906	chr17	56751324	56757530	-	3	1023	TSS21221	annotated	protein_coding	exonic_overlap	same_strand	ENSMUST00000044752.5	ENSMUSG00000039481.5	Nrtn	protein_coding	1023	1023	0	2	TRUE	1.0788	0.506229	0.945801	yes
G1029	TU2684	270.276	2.08958	0.254652	8.20564	2.29e-16	4.07e-15	chr1	91411482	91413235	-	4	1348	TSS2015	annotated	protein_coding	exonic_overlap	same_strand	ENSMUST00000086851.1	ENSMUSG00000067071.8	Hes6	protein_coding	1335	1335	0	3	TRUE	1.0325	0.469772	0.963216	yes
G1029	TU2685	270.276	2.08958	0.254652	8.20564	2.29e-16	4.07e-15	chr1	91411482	91413235	-	3	1438	TSS2015	annotated	protein_coding	exonic_overlap	same_strand	ENSMUST00000155752.1	ENSMUSG00000067071.8	Hes6	protein_coding	607	607	0	2	TRUE	0.9339	0.437758	0.973671	yes
G10310	TU27551	553.14	-1.10007	0.176136	-6.24558	4.22e-10	4.77e-09	chr17	61780914	61781632	-	1	718	TSS21277	annotated	pseudogene	exonic_overlap	same_strand	ENSMUST00000182638.1	ENSMUSG00000098123.1	Gm4518	processed_pseudogene	718	718	0	0	FALSE	1.1969	0.520447	0.980929	yes
G10320	TU27570	2238.85	-1.45947	0.107676	-13.5543	7.47e-42	3.72e-40	chr17	56102001	56109805	-	9	4347	TSS21296	annotated	protein_coding	exonic_overlap	same_strand	ENSMUST00000190703.6	ENSMUSG00000002831.14	Plin4	protein_coding	5756	4345	0	8	TRUE	1.226	0.351342	1	yes
G10320	TU27574	2238.85	-1.45947	0.107676	-13.5543	7.47e-42	3.72e-40	chr17	56102001	56109805	-	8	4941	TSS21296	annotated	protein_coding	exonic_overlap	same_strand	ENSMUST00000238734.1	ENSMUSG00000002831.14	Plin4	protein_coding	6350	4939	0	7	TRUE	1.226	0.354311	1	yes
G10320	TU27578	2238.85	-1.45947	0.107676	-13.5543	7.47e-42	3.72e-40	chr17	56102001	56109805	-	10	3456	TSS21296	annotated	protein_coding	exonic_overlap	same_strand	ENSMUST00000238734.1	ENSMUSG00000002831.14	Plin4	protein_coding	6350	3454	0	7	FALSE	1.291	0.328229	1	yes
G10320	TU27582	2238.85	-1.45947	0.107676	-13.5543	7.47e-42	3.72e-40	chr17	56102001	56109805	-	9	4347	TSS21296	annotated	protein_coding	exonic_overlap	same_strand	ENSMUST00000238734.1	ENSMUSG00000002831.14	Plin4	protein_coding	6350	4345	0	7	FALSE	1.226	0.350391	1	yes
G10320	TU27586	2238.85	-1.45947	0.107676	-13.5543	7.47e-42	3.72e-40	chr17	56102001	56109805	-	9	3951	TSS21296	annotated	protein_coding	exonic_overlap	same_strand	ENSMUST00000238734.1	ENSMUSG00000002831.14	Plin4	protein_coding	6350	3949	0	7	FALSE	1.2676	0.345118	1	yes
G10320	TU27590	2238.85	-1.45947	0.107676	-13.5543	7.47e-42	3.72e-40	chr17	56102001	56117681	-	16	5988	TSS21297	annotated	protein_coding	exonic_overlap	read_through	ENSMUST00000019808.11,ENSMUST00000238734.1	ENSMUSG00000011305.11,ENSMUSG00000002831.14	Plin4,Plin5	protein_coding	19866350	5824	0	13	FALSE	1.2676	0.33871	1	yes
G10320	TU27595	2238.85	-1.45947	0.107676	-13.5543	7.47e-42	3.72e-40	chr17	56102001	56109805	-	10	3852	TSS21296	annotated	protein_coding	exonic_overlap	same_strand	ENSMUST00000238734.1	ENSMUSG00000002831.14	Plin4	protein_coding	6350	3850	0	7	FALSE	1.2676	0.337793	1	yes
G10320	TU27599	2238.85	-1.45947	0.107676	-13.5543	7.47e-42	3.72e-40	chr17	56102001	56109805	-	10	3258	TSS21296	annotated	protein_coding	exonic_overlap	same_strand	ENSMUST00000238734.1	ENSMUSG00000002831.14	Plin4	protein_coding	6350	3256	0	7	FALSE	1.2676	0.330643	1	yes
G10320	TU27604	2238.85	-1.45947	0.107676	-13.5543	7.47e-42	3.72e-40	chr17	56102001	56109805	-	8	4029	TSS21296	annotated	protein_coding	exonic_overlap	same_strand	ENSMUST00000238734.1	ENSMUSG00000002831.14	Plin4	protein_coding	6350	3949	0	6	FALSE	1.2676	0.337681	1	yes
G10320	TU27609	2238.85	-1.45947	0.107676	-13.5543	7.47e-42	3.72e-40	chr17	56102001	56109805	-	10	3452	TSS21296	annotated	protein_coding	exonic_overlap	same_strand	ENSMUST00000238734.1	ENSMUSG00000002831.14	Plin4	protein_coding	6350	3450	0	6	FALSE	1.3165	0.318888	1	yes
G10320	TU27613	2238.85	-1.45947	0.107676	-13.5543	7.47e-42	3.72e-40	chr17	56102001	56109805	-	10	3456	TSS21296	annotated	protein_coding	exonic_overlap	same_strand	ENSMUST00000238734.1	ENSMUSG00000002831.14	Plin4	protein_coding	6350	3454	0	7	FALSE	1.291	0.328229	1	yes
G10320	TU27617	2238.85	-1.45947	0.107676	-13.5543	7.47e-42	3.72e-40	chr17	56102001	56109805	-	11	3560	TSS21296	annotated	protein_coding	exonic_overlap	same_strand	ENSMUST00000238734.1	ENSMUSG00000002831.14	Plin4	protein_coding	6350	3558	0	6	FALSE	1.2676	0.3404	1	yes
G10320	TU27623	2238.85	-1.45947	0.107676	-13.5543	7.47e-42	3.72e-40	chr17	56102001	56109805	-	12	4277	TSS21296	annotated	protein_coding	exonic_overlap	same_strand	ENSMUST00000238734.1	ENSMUSG00000002831.14	Plin4	protein_coding	6350	4147	0	6	FALSE	1.2676	0.329399	1	yes
G10320	TU27628	2238.85	-1.45947	0.107676	-13.5543	7.47e-42	3.72e-40	chr17	56102001	56109805	-	10	4243	TSS21296	annotated	protein_coding	exonic_overlap	same_strand	ENSMUST00000238734.1	ENSMUSG00000002831.14	Plin4	protein_coding	6350	3850	0	6	FALSE	1.291	0.323123	1	yes
G10320	TU27634	2238.85	-1.45947	0.107676	-13.5543	7.47e-42	3.72e-40	chr17	56102001	56109805	-	8	4544	TSS21296	annotated	protein_coding	exonic_overlap	same_strand	ENSMUST00000238734.1	ENSMUSG00000002831.14	Plin4	protein_coding	6350	3850	0	5	FALSE	1.291	0.326867	1	yes
G10320	TU27639	2238.85	-1.45947	0.107676	-13.5543	7.47e-42	3.72e-40	chr17	56102001	56109805	-	10	4050	TSS21296	annotated	protein_coding	exonic_overlap	same_strand	ENSMUST00000238734.1	ENSMUSG00000002831.14	Plin4	protein_coding	6350	4048	0	7	FALSE	1.2676	0.336406	1	yes
G10320	TU27643	2238.85	-1.45947	0.107676	-13.5543	7.47e-42	3.72e-40	chr17	56102001	56109805	-	12	4178	TSS21296	annotated	protein_coding	exonic_overlap	same_strand	ENSMUST00000190703.6	ENSMUSG00000002831.14	Plin4	protein_coding	5756	4048	0	7	FALSE	1.2676	0.333269	1	yes
G10320	TU27646	2238.85	-1.45947	0.107676	-13.5543	7.47e-42	3.72e-40	chr17	56102001	56109805	-	12	3461	TSS21296	annotated	protein_coding	exonic_overlap	same_strand	ENSMUST00000238734.1	ENSMUSG00000002831.14	Plin4	protein_coding	6350	3459	0	6	FALSE	1.291	0.330886	1	yes
G10322	TU27576	1872.2	-1.15717	0.105697	-10.948	6.79e-28	2.05e-26	chr17	63051340	63502138	-	9	13157	TSS21299	annotated	protein_coding	exonic_overlap	same_strand	ENSMUST00000024761.12	ENSMUSG00000023965.13	Fbxl17	protein_coding	4925	4925	0	8	TRUE	1.0227	0.293064	0.999997	yes
G10322	TU27581	1872.2	-1.15717	0.105697	-10.948	6.79e-28	2.05e-26	chr17	63051340	63304175	-	4	9491	TSS21300	annotated	protein_coding	exonic_overlap	same_strand	ENSMUST00000169134.1	ENSMUSG00000023965.13	Fbxl17	protein_coding	2063	1694	0	2	FALSE	0.4689	-0.264629	0.306299	no
G1036	TU2701	267.287	2.36422	0.306572	7.71179	1.24e-14	1.97e-13	chr1	91415976	91459324	-	22	5035	TSS2035	annotated	protein_coding	exonic_overlap	same_strand	ENSMUST00000069620.9	ENSMUSG00000055866.9	Per2	protein_coding	5833	5030	0	18	FALSE	1.0881	0.432416	0.99961	yes
G1036	TU2705	267.287	2.36422	0.306572	7.71179	1.24e-14	1.97e-13	chr1	91415976	91444787	-	17	4302	TSS2036	annotated	protein_coding	exonic_overlap	same_strand	ENSMUST00000069620.9	ENSMUSG00000055866.9	Per2	protein_coding	5833	4296	0	13	FALSE	0.8033	0.363999	0.985142	yes
G1036	TU2708	267.287	2.36422	0.306572	7.71179	1.24e-14	1.97e-13	chr1	91415976	91445623	-	18	4424	TSS2037	annotated	protein_coding	exonic_overlap	same_strand	ENSMUST00000069620.9	ENSMUSG00000055866.9	Per2	protein_coding	5833	4418	0	14	FALSE	0.8033	0.363999	0.98511	yes
G1036	TU2710	267.287	2.36422	0.306572	7.71179	1.24e-14	1.97e-13	chr1	91415976	91424800	-	5	3682	TSS2038	annotated	protein_coding	exonic_overlap	same_strand	ENSMUST00000069620.9	ENSMUSG00000055866.9	Per2	protein_coding	5833	3363	0	3	FALSE	0.919	0.226272	0.979864	yes
G1036	TU2714	267.287	2.36422	0.306572	7.71179	1.24e-14	1.97e-13	chr1	91415976	91429550	-	6	2978	TSS2039	annotated	protein_coding	exonic_overlap	same_strand	ENSMUST00000069620.9	ENSMUSG00000055866.9	Per2	protein_coding	5833	2971	0	3	FALSE	1.2213	0.500534	0.864688	yes
G1036	TU2719	267.287	2.36422	0.306572	7.71179	1.24e-14	1.97e-13	chr1	91430973	91435758	-	6	748	TSS2040	annotated	protein_coding	exonic_overlap	same_strand	ENSMUST00000069620.9	ENSMUSG00000055866.9	Per2	protein_coding	5833	742	0	4	FALSE	0.665	0.285242	0.436613	no
G1036	TU2724	267.287	2.36422	0.306572	7.71179	1.24e-14	1.97e-13	chr1	91415976	91430883	-	7	3086	TSS2041	annotated	protein_coding	exonic_overlap	same_strand	ENSMUST00000069620.9	ENSMUSG00000055866.9	Per2	protein_coding	5833	3078	0	4	FALSE	1.2213	0.500534	0.864459	yes
G1036	TU2730	267.287	2.36422	0.306572	7.71179	1.24e-14	1.97e-13	chr1	91427737	91431143	-	4	679	TSS2042	annotated	protein_coding	exonic_overlap	same_strand	ENSMUST00000069620.9	ENSMUSG00000055866.9	Per2	protein_coding	5833	675	0	3	FALSE	1.0849	0.435452	0.962054	yes
G1036	TU2736	267.287	2.36422	0.306572	7.71179	1.24e-14	1.97e-13	chr1	91438332	91449881	-	7	823	TSS2043	annotated	protein_coding	exonic_overlap	same_strand	ENSMUST00000069620.9	ENSMUSG00000055866.9	Per2	protein_coding	5833	819	0	6	FALSE	1.0865	0.436063	0.984599	yes
G1036	TU2740	267.287	2.36422	0.306572	7.71179	1.24e-14	1.97e-13	chr1	91420371	91433524	-	8	1299	TSS2044	annotated	protein_coding	exonic_overlap	same_strand	ENSMUST00000069620.9	ENSMUSG00000055866.9	Per2	protein_coding	5833	1262	0	5	FALSE	0.7943	0.365093	0.976057	yes
G10362	TU27690	288.422	-3.04096	0.258869	-11.7471	7.31e-32	2.61e-30	chr17	67629403	67644105	+	4	1750	TSS21380	unannotated	lncrna	intergenic	intergenic	NA	NA	NA	NA	NA	NA	NA	NA	NA	0.6765	-0.0714693	0.0854706	no
G10362	TU27691	288.422	-3.04096	0.258869	-11.7471	7.31e-32	2.61e-30	chr17	67640972	67644105	+	3	1587	TSS21381	unannotated	lncrna	intergenic	intergenic	NA	NA	NA	NA	NA	NA	NA	NA	NA	0.6765	-0.0714693	0.0857011	no
G10362	TU27692	288.422	-3.04096	0.258869	-11.7471	7.31e-32	2.61e-30	chr17	67631704	67644105	+	4	1665	TSS21382	annotated	lncrna	intragenic	opp_strand	ENSMUST00000097290.3	ENSMUSG00000073375.3	Lrrc30	lincRNA	1760	0	126	0	FALSE	0.6765	-0.0714693	0.0855907	no
G10362	TU27693	288.422	-3.04096	0.258869	-11.7471	7.31e-32	2.61e-30	chr17	67638718	67644105	+	4	1763	TSS21383	unannotated	lncrna	intergenic	intergenic	NA	NA	NA	NA	NA	NA	NA	NA	NA	0.6765	-0.0714693	0.0854522	no
G10362	TU27694	288.422	-3.04096	0.258869	-11.7471	7.31e-32	2.61e-30	chr17	67640529	67644105	+	4	1805	TSS21384	unannotated	lncrna	intergenic	intergenic	NA	NA	NA	NA	NA	NA	NA	NA	NA	0.6765	-0.0714693	0.0853929	no
G10363	TU27695	332.101	3.24905	0.251675	12.9097	3.97e-38	1.73e-36	chr17	70844204	70851207	-	3	1631	TSS21385	annotated	protein_coding	exonic_overlap	same_strand	ENSMUST00000059775.14	ENSMUSG00000047407.17	Tgif1	protein_coding	1631	1631	0	2	TRUE	0.7547	0.197262	0.940868	yes
G10363	TU27696	332.101	3.24905	0.251675	12.9097	3.97e-38	1.73e-36	chr17	70844204	70849814	-	3	1470	TSS21386	annotated	protein_coding	exonic_overlap	same_strand	ENSMUST00000172229.7	ENSMUSG00000047407.17	Tgif1	protein_coding	1446	1446	0	2	TRUE	0.6567	0.179583	0.888224	yes
G10363	TU27697	332.101	3.24905	0.251675	12.9097	3.97e-38	1.73e-36	chr17	70844204	70853546	-	3	1394	TSS21387	annotated	protein_coding	exonic_overlap	same_strand	ENSMUST00000118283.7	ENSMUSG00000047407.17	Tgif1	protein_coding	1388	1388	0	2	TRUE	0.6567	0.179583	0.88836	yes
G10364	TU27698	18.1813	3.84657	1.19269	3.22513	0.00125914	0.00590851	chr17	70851315	70851757	-	1	442	TSS21388	annotated	protein_coding	exonic_overlap	same_strand	ENSMUST00000166395.8	ENSMUSG00000047407.17	Tgif1	protein_coding	1714	419	0	0	FALSE	0.6404	-0.0240039	0.0379867	no
G10366	TU27705	63.9423	1.48078	0.501224	2.95432	0.00313356	0.0132537	chr17	66413630	66413984	-	1	354	TSS21393	annotated	pseudogene	exonic_overlap	same_strand	ENSMUST00000177415.1	ENSMUSG00000093686.1	Gm4705	processed_pseudogene	354	354	0	0	FALSE	0.8113	0.205738	0.384573	no
G10368	TU27707	1495.04	-2.06046	0.158511	-12.9988	1.24e-38	5.58e-37	chr17	67630963	67638657	-	2	2254	TSS21395	annotated	protein_coding	exonic_overlap	same_strand	ENSMUST00000097290.3	ENSMUSG00000073375.3	Lrrc30	protein_coding	1760	1760	0	0	FALSE	1.2708	0.346763	0.992872	yes
G10375	TU27714	124.551	-1.13389	0.36332	-3.12092	0.00180285	0.00811329	chr17	71252171	71310990	-	8	3906	TSS21402	annotated	protein_coding	exonic_overlap	same_strand	ENSMUST00000232777.1	ENSMUSG00000024053.11	Emilin2	protein_coding	3873	3873	0	7	TRUE	1.1456	0.350555	1	yes
G10375	TU27715	124.551	-1.13389	0.36332	-3.12092	0.00180285	0.00811329	chr17	71252171	71255406	-	2	1210	TSS21403	annotated	protein_coding	exonic_overlap	same_strand	ENSMUST00000233083.1	ENSMUSG00000024053.11	Emilin2	protein_coding	479	479	0	1	TRUE	1.1295	0.171447	0.852051	yes
G10375	TU27716	124.551	-1.13389	0.36332	-3.12092	0.00180285	0.00811329	chr17	71252171	71311556	-	8	3852	TSS21404	annotated	protein_coding	exonic_overlap	same_strand	ENSMUST00000233245.1	ENSMUSG00000024053.11	Emilin2	protein_coding	3883	3850	0	6	FALSE	1.0978	0.353296	1	yes
G10380	TU27723	547.776	3.85899	0.214645	17.9785	2.87e-72	3.21e-70	chr17	71183562	71249818	+	20	5720	TSS21409	annotated	protein_coding	exonic_overlap	same_strand	ENSMUST00000129635.7	ENSMUSG00000024052.17	Lpin2	protein_coding	5640	5537	0	18	FALSE	1.0641	0.25286	1	yes
G10380	TU27724	547.776	3.85899	0.214645	17.9785	2.87e-72	3.21e-70	chr17	71183977	71238085	+	9	2071	TSS21410	annotated	protein_coding	exonic_overlap	same_strand	ENSMUST00000142842.7	ENSMUSG00000024052.17	Lpin2	protein_coding	3158	1268	0	6	FALSE	1.081	0.178516	0.999853	yes
G10380	TU27725	547.776	3.85899	0.214645	17.9785	2.87e-72	3.21e-70	chr17	71238498	71239400	+	2	520	TSS21411	annotated	protein_coding	exonic_overlap	same_strand	ENSMUST00000140150.1	ENSMUSG00000024052.17	Lpin2	protein_coding	357	357	0	1	TRUE	1.0098	0.250623	0.25755	no
G10380	TU27726	547.776	3.85899	0.214645	17.9785	2.87e-72	3.21e-70	chr17	71240605	71249818	+	8	4612	TSS21412	annotated	protein_coding	exonic_overlap	same_strand	ENSMUST00000133156.7	ENSMUSG00000024052.17	Lpin2	protein_coding	819	819	0	4	FALSE	0.7554	0.181598	0.819869	yes
G10380	TU27727	547.776	3.85899	0.214645	17.9785	2.87e-72	3.21e-70	chr17	71229304	71230397	+	2	237	TSS21413	annotated	protein_coding	exonic_overlap	same_strand	ENSMUST00000156570.7	ENSMUSG00000024052.17	Lpin2	protein_coding	1586	232	0	1	FALSE	1.1806	0.270717	0.141043	no
G10381	TU27728	23559.4	3.7605	0.0722413	52.0548	0	0	chr17	70993655	70998563	-	4	2169	TSS21414	annotated	protein_coding	exonic_overlap	read_through	ENSMUST00000024846.12,ENSMUST00000233417.1	ENSMUSG00000024048.15,ENSMUSG00000117098.1	Gm49909,Myl12a	protein_coding	980636	1341	0	4	TRUE	1.3053	0.649389	0.968841	yes
G10381	TU27729	23559.4	3.7605	0.0722413	52.0548	0	0	chr17	70993655	71002554	-	4	1937	TSS21415	annotated	protein_coding	exonic_overlap	read_through	ENSMUST00000148960.7,ENSMUST00000233417.1	ENSMUSG00000024048.15,ENSMUSG00000117098.1	Gm49909,Myl12a	protein_coding	1937636	2399	0	5	TRUE	1.3053	0.661213	0.966196	yes
G10381	TU27730	23559.4	3.7605	0.0722413	52.0548	0	0	chr17	70996064	71002554	-	3	853	TSS21415	annotated	protein_coding	exonic_overlap	read_through	ENSMUST00000148960.7,ENSMUST00000233417.1	ENSMUSG00000024048.15,ENSMUSG00000117098.1	Gm49909,Myl12a	protein_coding	1937636	1270	0	4	FALSE	1.3309	0.560049	0.87351	yes
G10385	TU27735	368.879	2.03944	0.223827	9.11167	8.11e-20	1.69e-18	chr17	72918304	72941947	+	4	3045	TSS21420	annotated	protein_coding	exonic_overlap	same_strand	ENSMUST00000024857.13	ENSMUSG00000024063.13	Lbh	protein_coding	3069	3045	0	2	FALSE	0.4842	-0.187479	0.0968955	no
G10385	TU27736	368.879	2.03944	0.223827	9.11167	8.11e-20	1.69e-18	chr17	72911488	72941947	+	4	3023	TSS21421	annotated	protein_coding	exonic_overlap	same_strand	ENSMUST00000024857.13	ENSMUSG00000024063.13	Lbh	protein_coding	3069	2771	0	1	FALSE	0.4842	-0.187479	0.0969303	no
G10385	TU27737	368.879	2.03944	0.223827	9.11167	8.11e-20	1.69e-18	chr17	72939251	72941947	+	2	2672	TSS21422	annotated	protein_coding	exonic_overlap	same_strand	ENSMUST00000024857.13	ENSMUSG00000024063.13	Lbh	protein_coding	3069	2668	0	0	FALSE	0.4842	-0.187479	0.0974871	no
G10394	TU27757	121.377	1.16619	0.387308	3.01101	0.00260377	0.0112346	chr17	73804133	73832136	+	6	4408	TSS21440	annotated	protein_coding	exonic_overlap	same_strand	ENSMUST00000024860.8	ENSMUSG00000024065.8	Ehd3	protein_coding	3659	3659	0	5	TRUE	1.3191	0.543905	0.999981	yes
G10394	TU27758	121.377	1.16619	0.387308	3.01101	0.00260377	0.0112346	chr17	73816227	73832136	+	5	3075	TSS21441	annotated	protein_coding	exonic_overlap	same_strand	ENSMUST00000024860.8	ENSMUSG00000024065.8	Ehd3	protein_coding	3659	3030	0	4	FALSE	1.3191	0.532911	0.999876	yes
G10394	TU27759	121.377	1.16619	0.387308	3.01101	0.00260377	0.0112346	chr17	73828043	73832136	+	2	2386	TSS21442	annotated	protein_coding	exonic_overlap	same_strand	ENSMUST00000024860.8	ENSMUSG00000024065.8	Ehd3	protein_coding	3659	2342	0	1	FALSE	1.2756	0.557311	0.980452	yes
G10394	TU27760	121.377	1.16619	0.387308	3.01101	0.00260377	0.0112346	chr17	73820474	73827564	+	2	516	TSS21443	annotated	protein_coding	exonic_overlap	same_strand	ENSMUST00000024860.8	ENSMUSG00000024065.8	Ehd3	protein_coding	3659	511	0	1	FALSE	1.289	0.507335	0.731829	yes
G10407	TU27799	127.567	1.65901	0.36117	4.59343	4.36e-06	3.17e-05	chr17	71777857	71783476	-	3	2786	TSS21473	annotated	lncrna	intragenic	opp_strand	ENSMUST00000229874.1	ENSMUSG00000024059.10	Clip4	lincRNA	2521	0	85	0	FALSE	0.8508	-0.0558632	0.151296	no
G10407	TU27800	127.567	1.65901	0.36117	4.59343	4.36e-06	3.17e-05	chr17	71777857	71782395	-	3	2851	TSS21474	annotated	lncrna	intragenic	opp_strand	ENSMUST00000229874.1	ENSMUSG00000024059.10	Clip4	lincRNA	2521	0	85	0	FALSE	0.8508	-0.0558632	0.151146	no
G10418	TU27832	87.2664	-2.40717	0.502876	-4.78681	1.69e-06	1.31e-05	chr17	71081036	71083727	+	2	1877	TSS21505	annotated	protein_coding	exonic_overlap	same_strand	ENSMUST00000232716.1	ENSMUSG00000024049.15	Myom1	protein_coding	476	476	0	1	TRUE	0.5712	0.049761	0.691277	yes
G10427	TU27856	890.32	-2.04455	0.157356	-12.9932	1.34e-38	5.98e-37	chr17	75435790	75529098	+	17	4834	TSS21524	annotated	protein_coding	exonic_overlap	same_strand	ENSMUST00000164192.8	ENSMUSG00000071042.12	Rasgrp3	protein_coding	4655	4655	0	16	TRUE	0.99	0.217733	0.999996	yes
G10427	TU27857	890.32	-2.04455	0.157356	-12.9932	1.34e-38	5.98e-37	chr17	75435790	75529098	+	18	4967	TSS21524	annotated	protein_coding	exonic_overlap	same_strand	ENSMUST00000095204.5	ENSMUSG00000071042.12	Rasgrp3	protein_coding	4720	4545	0	16	FALSE	0.99	0.217733	0.999996	yes
G10427	TU27858	890.32	-2.04455	0.157356	-12.9932	1.34e-38	5.98e-37	chr17	75453759	75529098	+	18	6565	TSS21525	annotated	protein_coding	exonic_overlap	same_strand	ENSMUST00000095204.5	ENSMUSG00000071042.12	Rasgrp3	protein_coding	4720	4545	0	16	FALSE	0.99	0.217733	0.999996	yes
G10427	TU27859	890.32	-2.04455	0.157356	-12.9932	1.34e-38	5.98e-37	chr17	75453759	75459281	+	2	5040	TSS21525	annotated	lncrna	intragenic	intronic_same_strand	ENSMUST00000164192.8	ENSMUSG00000071042.12	Rasgrp3	lincRNA	4655	0	0	0	FALSE	0.6649	-0.24462	0.0211704	no
G10427	TU27860	890.32	-2.04455	0.157356	-12.9932	1.34e-38	5.98e-37	chr17	75465297	75529098	+	18	4952	TSS21526	annotated	protein_coding	exonic_overlap	same_strand	ENSMUST00000095204.5	ENSMUSG00000071042.12	Rasgrp3	protein_coding	4720	4720	0	17	TRUE	0.99	0.217733	0.999996	yes
G10427	TU27861	890.32	-2.04455	0.157356	-12.9932	1.34e-38	5.98e-37	chr17	75453759	75529098	+	17	6432	TSS21525	annotated	protein_coding	exonic_overlap	same_strand	ENSMUST00000164192.8	ENSMUSG00000071042.12	Rasgrp3	protein_coding	4655	4412	0	15	FALSE	0.99	0.217733	0.999996	yes
G10427	TU27862	890.32	-2.04455	0.157356	-12.9932	1.34e-38	5.98e-37	chr17	75435790	75453355	+	2	1563	TSS21524	annotated	protein_coding	exonic_overlap	same_strand	ENSMUST00000234640.1	ENSMUSG00000071042.12	Rasgrp3	protein_coding	391	391	0	1	TRUE	0.5334	-0.170378	0.0356703	no
G10427	TU27863	890.32	-2.04455	0.157356	-12.9932	1.34e-38	5.98e-37	chr17	75523989	75529098	+	4	2940	TSS21527	annotated	protein_coding	exonic_overlap	same_strand	ENSMUST00000164192.8	ENSMUSG00000071042.12	Rasgrp3	protein_coding	4655	2737	0	3	FALSE	0.9302	-0.140953	0.0791932	no
G10438	TU27910	512.86	-1.75363	0.185519	-9.45259	3.31e-21	7.39e-20	chr17	79331812	79355114	-	2	4202	TSS21570	annotated	protein_coding	exonic_overlap	same_strand	ENSMUST00000068958.8	ENSMUSG00000036533.9	Cdc42ep3	protein_coding	2265	2265	0	1	TRUE	0.9311	0.255681	0.947224	yes
G10438	TU27911	512.86	-1.75363	0.185519	-9.45259	3.31e-21	7.39e-20	chr17	79331812	79335745	-	1	3933	TSS21571	annotated	protein_coding	exonic_overlap	same_strand	ENSMUST00000068958.8	ENSMUSG00000036533.9	Cdc42ep3	protein_coding	2265	1990	0	0	FALSE	0.9311	0.255681	0.947467	yes
G10446	TU27932	605.584	7.46099	0.448095	16.6505	3e-62	2.67e-60	chr17	79984881	80002429	-	2	17116	TSS21589	unannotated	lncrna	intergenic	intergenic	NA	NA	NA	NA	NA	NA	NA	NA	NA	0.6829	-0.181439	0.120828	no
G10467	TU28013	212.252	1.02284	0.282972	3.61463	0.000300774	0.0016223	chr17	82409934	82410819	-	1	885	TSS21660	annotated	pseudogene	exonic_overlap	same_strand	ENSMUST00000234808.1	ENSMUSG00000117438.1	Rpsa-ps7	processed_pseudogene	885	885	0	0	FALSE	1.2602	0.368612	0.984021	yes
G10476	TU28032	12.0881	-7.24148	1.83133	-3.95422	7.68e-05	0.000466473	chr17	83033545	83091560	-	4	1262	TSS21672	annotated	protein_coding	exonic_overlap	same_strand	ENSMUST00000234063.1	ENSMUSG00000117399.1	Gm19689	processed_transcript	1541	893	0	1	FALSE	0.6422	-0.0831656	0.0216428	no
G10476	TU28033	12.0881	-7.24148	1.83133	-3.95422	7.68e-05	0.000466473	chr17	83033545	83115699	-	5	1205	TSS21673	annotated	mixed_read_through	exonic_overlap	read_through	ENSMUST00000234289.1,ENSMUST00000234063.1	ENSMUSG00000117509.1,ENSMUSG00000117399.1	Gm46606,Gm19689	processed_transcript,lincRNA	4451541	935	0	1	FALSE	0.591	-0.336231	0.00768504	no
G10476	TU28034	12.0881	-7.24148	1.83133	-3.95422	7.68e-05	0.000466473	chr17	83033545	83037142	-	2	1108	TSS21674	annotated	protein_coding	exonic_overlap	same_strand	ENSMUST00000234063.1	ENSMUSG00000117399.1	Gm19689	processed_transcript	1541	1001	0	1	FALSE	0.4618	-0.11881	0.0163451	no
G10480	TU28043	1357.55	-1.74533	0.144667	-12.0645	1.63e-33	6.13e-32	chr17	83215291	83225073	+	7	2449	TSS21680	annotated	protein_coding	exonic_overlap	same_strand	ENSMUST00000170794.7	ENSMUSG00000024247.14	Pkdcc	protein_coding	2446	2446	0	6	TRUE	1.1123	0.468567	0.999907	yes
G10500	TU28140	34.3603	-1.76009	0.692717	-2.54086	0.0110581	0.0401077	chr17	85684268	85688274	-	2	2127	TSS21755	annotated	protein_coding	exonic_overlap	same_strand	ENSMUST00000163568.3	ENSMUSG00000024134.11	Six2	protein_coding	2119	2119	0	1	TRUE	1.2856	0.58326	0.996818	yes
G10502	TU28142	531.774	3.77567	0.219279	17.2186	1.93e-66	1.95e-64	chr17	84557392	84622126	+	27	6586	TSS21757	annotated	protein_coding	exonic_overlap	same_strand	ENSMUST00000047206.6	ENSMUSG00000040852.6	Plekhh2	protein_coding	6882	6586	0	26	FALSE	0.7985	0.223998	1	yes
G10502	TU28143	531.774	3.77567	0.219279	17.2186	1.93e-66	1.95e-64	chr17	84569874	84622126	+	22	5147	TSS21758	annotated	protein_coding	exonic_overlap	same_strand	ENSMUST00000047206.6	ENSMUSG00000040852.6	Plekhh2	protein_coding	6882	5146	0	21	FALSE	0.8719	0.216609	1	yes
G10502	TU28144	531.774	3.77567	0.219279	17.2186	1.93e-66	1.95e-64	chr17	84571517	84622126	+	19	5860	TSS21759	annotated	protein_coding	exonic_overlap	same_strand	ENSMUST00000047206.6	ENSMUSG00000040852.6	Plekhh2	protein_coding	6882	4975	0	18	FALSE	1.0294	0.23266	0.999993	yes
G10502	TU28145	531.774	3.77567	0.219279	17.2186	1.93e-66	1.95e-64	chr17	84557392	84566936	+	5	1441	TSS21757	annotated	protein_coding	exonic_overlap	same_strand	ENSMUST00000234573.1	ENSMUSG00000040852.6	Plekhh2	protein_coding	2807	1440	0	4	FALSE	0.7729	0.236713	0.999039	yes
G10513	TU28172	10.3541	-7.0211	1.89251	-3.70994	0.000207308	0.00115457	chr17	87176139	87185132	-	3	504	TSS21789	unannotated	lncrna	intergenic	intergenic	NA	NA	NA	NA	NA	NA	NA	NA	NA	0.8483	0.0242382	0.309651	no
G10513	TU28174	10.3541	-7.0211	1.89251	-3.70994	0.000207308	0.00115457	chr17	87176139	87185132	-	2	383	TSS21789	unannotated	lncrna	intergenic	intergenic	NA	NA	NA	NA	NA	NA	NA	NA	NA	0.7688	0.167384	0.127348	no
G10513	TU28175	10.3541	-7.0211	1.89251	-3.70994	0.000207308	0.00115457	chr17	87176139	87183435	-	2	501	TSS21790	unannotated	lncrna	intergenic	intergenic	NA	NA	NA	NA	NA	NA	NA	NA	NA	0.6924	-0.0181362	0.0455247	no
G10513	TU28177	10.3541	-7.0211	1.89251	-3.70994	0.000207308	0.00115457	chr17	87184863	87185132	-	1	269	TSS21789	unannotated	lncrna	intergenic	intergenic	NA	NA	NA	NA	NA	NA	NA	NA	NA	0.4981	-0.0317598	0.0218544	no
G10513	TU28178	10.3541	-7.0211	1.89251	-3.70994	0.000207308	0.00115457	chr17	87176139	87185132	-	2	392	TSS21789	unannotated	lncrna	intergenic	intergenic	NA	NA	NA	NA	NA	NA	NA	NA	NA	0.6629	0.16332	0.110789	no
G10513	TU28180	10.3541	-7.0211	1.89251	-3.70994	0.000207308	0.00115457	chr17	87184076	87185132	-	2	469	TSS21789	annotated	lncrna	exonic_overlap	same_strand	ENSMUST00000116918.1	ENSMUSG00000095035.1	Gm22346	miRNA	121	121	0	0	FALSE	0.5759	-0.0687265	0.0226441	no
G10513	TU28182	10.3541	-7.0211	1.89251	-3.70994	0.000207308	0.00115457	chr17	87176139	87185132	-	3	702	TSS21789	unannotated	lncrna	intergenic	intergenic	NA	NA	NA	NA	NA	NA	NA	NA	NA	0.6924	-0.0181362	0.0453671	no
G10533	TU28254	144.811	-3.44296	0.421313	-8.17199	3.03e-16	5.34e-15	chr17	87454900	87459467	-	3	1379	TSS21844	annotated	lncrna	exonic_overlap	same_strand	ENSMUST00000234358.1	ENSMUSG00000117545.1	Gm30794	lincRNA	1128	1128	0	2	TRUE	0.777	-0.0949653	0.0527448	no
G10533	TU28255	144.811	-3.44296	0.421313	-8.17199	3.03e-16	5.34e-15	chr17	87454900	87459467	-	3	1323	TSS21844	annotated	lncrna	exonic_overlap	same_strand	ENSMUST00000234358.1	ENSMUSG00000117545.1	Gm30794	lincRNA	1128	1072	0	1	FALSE	0.7763	-0.0726002	0.0581656	no
G10533	TU28256	144.811	-3.44296	0.421313	-8.17199	3.03e-16	5.34e-15	chr17	87454900	87457692	-	2	1706	TSS21845	annotated	lncrna	exonic_overlap	same_strand	ENSMUST00000234806.1	ENSMUSG00000117545.1	Gm30794	lincRNA	1522	1016	0	1	FALSE	0.8642	0.0305267	0.069699	no
G10533	TU28257	144.811	-3.44296	0.421313	-8.17199	3.03e-16	5.34e-15	chr17	87454900	87459467	-	3	1496	TSS21844	annotated	lncrna	exonic_overlap	same_strand	ENSMUST00000234358.1	ENSMUSG00000117545.1	Gm30794	lincRNA	1128	1128	0	1	FALSE	0.8642	0.0305267	0.0699456	no
G10533	TU28258	144.811	-3.44296	0.421313	-8.17199	3.03e-16	5.34e-15	chr17	87454900	87459467	-	2	1260	TSS21844	annotated	lncrna	exonic_overlap	same_strand	ENSMUST00000234358.1	ENSMUSG00000117545.1	Gm30794	lincRNA	1128	1009	0	0	FALSE	0.5598	-0.0587177	0.0260679	no
G10585	TU28401	6281.44	1.26067	0.0771707	16.3361	5.46e-60	4.67e-58	chr18	6200714	6241842	-	26	6638	TSS21965	annotated	protein_coding	exonic_overlap	same_strand	ENSMUST00000025083.13	ENSMUSG00000006740.14	Kif5b	protein_coding	6032	6032	0	25	TRUE	1.0888	0.223324	1	yes
G10585	TU28406	6281.44	1.26067	0.0771707	16.3361	5.46e-60	4.67e-58	chr18	6200714	6241842	-	25	6734	TSS21965	annotated	protein_coding	exonic_overlap	same_strand	ENSMUST00000025083.13	ENSMUSG00000006740.14	Kif5b	protein_coding	6032	6032	0	24	FALSE	1.128	0.182257	0.999997	yes
G10635	TU28531	5972.19	1.41493	0.0760759	18.5989	3.28e-77	3.99e-75	chr18	12128675	12157387	+	13	3855	TSS22068	annotated	protein_coding	exonic_overlap	same_strand	ENSMUST00000025270.7	ENSMUSG00000024404.7	Riok3	protein_coding	3790	3790	0	12	TRUE	1.112	0.182134	0.999968	yes
G10638	TU28535	159.462	-1.91807	0.350129	-5.47817	4.3e-08	4.05e-07	chr18	10781234	10787819	-	3	1271	TSS22072	annotated	lncrna	exonic_overlap	same_strand	ENSMUST00000179771.1	ENSMUSG00000095438.1	Mir133a-1hg	antisense	395	393	0	1	FALSE	0.5728	-0.180993	0.0138851	no
G10638	TU28536	159.462	-1.91807	0.350129	-5.47817	4.3e-08	4.05e-07	chr18	10781234	10785883	-	2	883	TSS22076	annotated	lncrna	exonic_overlap	same_strand	ENSMUST00000179771.1	ENSMUSG00000095438.1	Mir133a-1hg	antisense	395	395	0	1	TRUE	0.5728	-0.180993	0.0139815	no
G10638	TU28537	159.462	-1.91807	0.350129	-5.47817	4.3e-08	4.05e-07	chr18	10781234	10787819	-	3	2546	TSS22072	annotated	lncrna	exonic_overlap	read_through	ENSMUST00000083465.2,ENSMUST00000179771.1	ENSMUSG00000065399.2,ENSMUSG00000095438.1	Mir133a-1hg,Mir133a-1	antisense,miRNA	68395	461	0	0	FALSE	0.6638	-0.291854	0.0216618	no
G10657	TU28582	11.006	3.62739	1.44976	2.50206	0.0123474	0.0439772	chr18	14331860	14333396	+	2	412	TSS22103	annotated	lncrna	exonic_overlap	same_strand	ENSMUST00000235083.1	ENSMUSG00000117605.1	Gm50097	lincRNA	412	412	0	1	TRUE	1.0186	0.0754596	0.071777	no
G10667	TU28604	1196.04	-1.7042	0.155457	-10.9625	5.79e-28	1.75e-26	chr18	15389415	15403758	-	5	5134	TSS22121	annotated	protein_coding	exonic_overlap	same_strand	ENSMUST00000079081.7	ENSMUSG00000024411.11	Aqp4	protein_coding	5054	5054	0	4	TRUE	1.098	0.214403	0.989682	yes
G10667	TU28605	1196.04	-1.7042	0.155457	-10.9625	5.79e-28	1.75e-26	chr18	15389415	15393827	-	1	4412	TSS22124	annotated	protein_coding	exonic_overlap	same_strand	ENSMUST00000238946.1	ENSMUSG00000024411.11	Aqp4	protein_coding	4895	4234	0	0	FALSE	1.0595	0.2708	0.529642	yes
G10674	TU28610	69.6825	-2.11429	0.573735	-3.68514	0.00022858	0.00126198	chr18	20548586	20549364	-	1	778	TSS22131	annotated	pseudogene	exonic_overlap	same_strand	ENSMUST00000234000.1	ENSMUSG00000117627.1	Tpi-rs10	processed_pseudogene	778	778	0	0	FALSE	1.2496	0.393855	0.781412	yes
G10712	TU28727	83.0365	-2.98559	0.484378	-6.16376	7.1e-10	7.86e-09	chr18	23625570	23680699	-	5	1549	TSS22196	annotated	lncrna	exonic_overlap	same_strand	ENSMUST00000220789.1	ENSMUSG00000114088.1	Gm47898	antisense	1818	178	0	0	FALSE	0.6859	-0.0151115	0.0465449	no
G10712	TU28728	83.0365	-2.98559	0.484378	-6.16376	7.1e-10	7.86e-09	chr18	23625570	23651966	-	4	1626	TSS22200	annotated	lncrna	exonic_overlap	same_strand	ENSMUST00000220789.1	ENSMUSG00000114088.1	Gm47898	antisense	1818	178	0	0	FALSE	0.6266	-0.138102	0.0880689	no
G10712	TU28729	83.0365	-2.98559	0.484378	-6.16376	7.1e-10	7.86e-09	chr18	23625570	23659410	-	5	1620	TSS22205	annotated	lncrna	exonic_overlap	same_strand	ENSMUST00000220789.1	ENSMUSG00000114088.1	Gm47898	antisense	1818	178	0	0	FALSE	0.4905	-0.0994906	0.123541	no
G10712	TU28730	83.0365	-2.98559	0.484378	-6.16376	7.1e-10	7.86e-09	chr18	23644164	23656971	-	4	2704	TSS22210	annotated	lncrna	exonic_overlap	same_strand	ENSMUST00000220789.1	ENSMUSG00000114088.1	Gm47898	antisense	1818	1506	0	1	FALSE	0.9968	0.010531	0.128295	no
G10712	TU28731	83.0365	-2.98559	0.484378	-6.16376	7.1e-10	7.86e-09	chr18	23625570	23656971	-	5	1534	TSS22210	annotated	lncrna	exonic_overlap	same_strand	ENSMUST00000220789.1	ENSMUSG00000114088.1	Gm47898	antisense	1818	178	0	0	FALSE	0.6859	-0.0151115	0.046557	no
G10712	TU28732	83.0365	-2.98559	0.484378	-6.16376	7.1e-10	7.86e-09	chr18	23605327	23628872	-	2	214	TSS22215	annotated	lncrna	intragenic	intronic_opp_strand	ENSMUST00000221880.1	ENSMUSG00000024302.16	Dtna	misc_RNA	4490	0	0	0	FALSE	0.5747	-0.0311848	0.0218655	no
G10712	TU28733	83.0365	-2.98559	0.484378	-6.16376	7.1e-10	7.86e-09	chr18	23600869	23650324	-	3	529	TSS22220	annotated	lncrna	exonic_overlap	same_strand	ENSMUST00000220789.1	ENSMUSG00000114088.1	Gm47898	antisense	1818	397	0	0	FALSE	1.0452	-0.169551	0.0509578	no
G10730	TU28739	992.015	-1.35439	0.155453	-8.71249	2.97e-18	5.78e-17	chr18	24709454	25133755	+	28	5677	TSS22227	annotated	protein_coding	exonic_overlap	same_strand	ENSMUST00000037097.8	ENSMUSG00000034295.10	Fhod3	protein_coding	5409	5399	0	25	FALSE	1.1045	0.338945	1	yes
G10740	TU28757	493.349	-1.01089	0.192843	-5.24201	1.59e-07	1.39e-06	chr18	31922257	31958621	+	10	1862	TSS22240	annotated	protein_coding	exonic_overlap	same_strand	ENSMUST00000025254.8	ENSMUSG00000024395.9	Lims2	protein_coding	1870	1641	0	7	FALSE	1.0247	0.4268	0.99601	yes
G10740	TU28758	493.349	-1.01089	0.192843	-5.24201	1.59e-07	1.39e-06	chr18	31931324	31958621	+	10	1869	TSS22245	annotated	protein_coding	exonic_overlap	same_strand	ENSMUST00000025254.8	ENSMUSG00000024395.9	Lims2	protein_coding	1870	1867	0	8	FALSE	0.9906	0.428262	0.996196	yes
G10740	TU28759	493.349	-1.01089	0.192843	-5.24201	1.59e-07	1.39e-06	chr18	31944102	31958621	+	8	1519	TSS22250	annotated	protein_coding	exonic_overlap	same_strand	ENSMUST00000025254.8	ENSMUSG00000024395.9	Lims2	protein_coding	1870	1481	0	6	FALSE	1.0247	0.406661	0.989567	yes
G10743	TU28756	84.2877	1.20202	0.43278	2.77744	0.00547881	0.0218294	chr18	31819861	31820519	-	1	658	TSS22249	annotated	pseudogene	exonic_overlap	same_strand	ENSMUST00000165131.3	ENSMUSG00000091561.3	Gm6665	processed_pseudogene	658	658	0	0	FALSE	1.1449	0.419209	0.932985	yes
G10755	TU28779	11.8226	-7.20924	1.84045	-3.9171	8.96e-05	0.000538379	chr18	33464194	33465599	+	2	879	TSS22272	annotated	lncrna	exonic_overlap	same_strand	ENSMUST00000238186.1	ENSMUSG00000118292.1	Gm10549	lincRNA	2712	278	0	0	FALSE	0.6509	0.175861	0.0449085	no
G10755	TU28780	11.8226	-7.20924	1.84045	-3.9171	8.96e-05	0.000538379	chr18	33464194	33470805	+	2	308	TSS22272	annotated	lncrna	exonic_overlap	same_strand	ENSMUST00000238186.1	ENSMUSG00000118292.1	Gm10549	lincRNA	2712	308	0	1	FALSE	1.0822	-0.087361	0.0373716	no
G10758	TU28795	1736.33	-3.29821	0.126904	-25.9897	6.47e-149	2.45e-146	chr18	33437018	33464029	-	5	2185	TSS22279	annotated	protein_coding	exonic_overlap	same_strand	ENSMUST00000168890.1	ENSMUSG00000042834.15	Nrep	protein_coding	2185	2185	0	4	TRUE	0.4552	-0.16532	0.0557593	no
G1076	TU2809	3713.27	2.68427	0.0940576	28.5386	3.89e-179	2.23e-176	chr1	91928743	92113627	-	26	8227	TSS2117	annotated	protein_coding	exonic_overlap	same_strand	ENSMUST00000008995.14	ENSMUSG00000026313.16	Hdac4	protein_coding	3937	3799	0	23	FALSE	1.2106	0.405565	1	yes
G1076	TU2810	3713.27	2.68427	0.0940576	28.5386	3.89e-179	2.23e-176	chr1	91928743	92180297	-	27	8347	TSS2118	annotated	protein_coding	exonic_overlap	same_strand	ENSMUST00000008995.14	ENSMUSG00000026313.16	Hdac4	protein_coding	3937	3937	0	25	FALSE	1.2106	0.407219	1	yes
G1076	TU2811	3713.27	2.68427	0.0940576	28.5386	3.89e-179	2.23e-176	chr1	91928743	92113627	-	27	8329	TSS2117	annotated	protein_coding	exonic_overlap	same_strand	ENSMUST00000008995.14	ENSMUSG00000026313.16	Hdac4	protein_coding	3937	3799	0	22	FALSE	1.2106	0.402616	1	yes
G1076	TU2812	3713.27	2.68427	0.0940576	28.5386	3.89e-179	2.23e-176	chr1	91928743	92180297	-	28	8409	TSS2118	annotated	protein_coding	exonic_overlap	same_strand	ENSMUST00000008995.14	ENSMUSG00000026313.16	Hdac4	protein_coding	3937	3937	0	24	FALSE	1.2106	0.408139	1	yes
G1076	TU2813	3713.27	2.68427	0.0940576	28.5386	3.89e-179	2.23e-176	chr1	91928743	92012821	-	23	7515	TSS2119	annotated	protein_coding	exonic_overlap	same_strand	ENSMUST00000189303.6	ENSMUSG00000026313.16	Hdac4	protein_coding	3287	3148	0	21	FALSE	1.2106	0.3982	1	yes
G10764	TU28804	639.075	1.30835	0.170077	7.69268	1.44e-14	2.28e-13	chr18	32837224	32867594	+	23	4455	TSS22287	annotated	protein_coding	exonic_overlap	same_strand	ENSMUST00000053663.10	ENSMUSG00000038299.16	Wdr36	protein_coding	4455	4455	0	22	TRUE	0.8612	0.0588929	1	yes
G10764	TU28805	639.075	1.30835	0.170077	7.69268	1.44e-14	2.28e-13	chr18	32837224	32867594	+	24	4186	TSS22287	annotated	protein_coding	exonic_overlap	same_strand	ENSMUST00000166214.8	ENSMUSG00000038299.16	Wdr36	protein_coding	2906	2906	0	23	TRUE	0.8689	0.0634362	1	yes
G10792	TU28891	2177.75	1.33121	0.101357	13.1338	2.11e-39	9.66e-38	chr18	35118858	35254815	+	18	3769	TSS22358	annotated	protein_coding	exonic_overlap	same_strand	ENSMUST00000042345.7	ENSMUSG00000037815.7	Ctnna1	protein_coding	3733	3733	0	17	TRUE	1.1916	0.408078	1	yes
G10817	TU28949	236.864	1.23104	0.265466	4.6373	3.53e-06	2.62e-05	chr18	36760219	36763810	+	7	1619	TSS22402	annotated	protein_coding	exonic_overlap	same_strand	ENSMUST00000049323.8	ENSMUSG00000042660.8	Wdr55	protein_coding	1619	1619	0	6	TRUE	1.2343	0.445517	0.999231	yes
G10817	TU28950	236.864	1.23104	0.265466	4.6373	3.53e-06	2.62e-05	chr18	36760219	36763019	+	6	901	TSS22402	annotated	protein_coding	exonic_overlap	same_strand	ENSMUST00000049323.8	ENSMUSG00000042660.8	Wdr55	protein_coding	1619	900	0	5	FALSE	1.1579	0.421622	0.989097	yes
G10853	TU29007	179.618	-1.1349	0.297428	-3.81572	0.000135788	0.000787812	chr18	38267088	38284399	-	4	5588	TSS22449	annotated	protein_coding	exonic_overlap	same_strand	ENSMUST00000025311.7	ENSMUSG00000024440.13	Pcdh12	protein_coding	5546	5546	0	3	TRUE	1.2	0.29089	1	yes
G10853	TU29008	179.618	-1.1349	0.297428	-3.81572	0.000135788	0.000787812	chr18	38280754	38284399	-	1	3645	TSS22449	annotated	protein_coding	exonic_overlap	same_strand	ENSMUST00000193123.1	ENSMUSG00000024440.13	Pcdh12	protein_coding	3645	3645	0	0	FALSE	1.2054	0.280567	1	yes
G10853	TU29009	179.618	-1.1349	0.297428	-3.81572	0.000135788	0.000787812	chr18	38267088	38275473	-	2	2281	TSS22450	annotated	protein_coding	exonic_overlap	same_strand	ENSMUST00000195747.5	ENSMUSG00000024440.13	Pcdh12	protein_coding	2407	2275	0	1	FALSE	0.9709	0.190601	0.460621	yes
G10892	TU29117	138.132	1.04782	0.338195	3.09828	0.00194649	0.00868286	chr18	36609957	36610729	+	1	772	TSS22525	annotated	pseudogene	exonic_overlap	same_strand	ENSMUST00000153606.1	ENSMUSG00000085172.1	Gm6542	processed_pseudogene	772	772	0	0	FALSE	0.6439	0.0715064	0.306404	no
G10909	TU29150	23.2415	-3.43949	0.942583	-3.64901	0.000263258	0.00143606	chr18	44166370	44323170	-	8	1002	TSS22552	annotated	protein_coding	exonic_overlap	same_strand	ENSMUST00000066328.4	ENSMUSG00000053729.4	Spinkl	protein_coding	596	536	0	3	FALSE	0.8736	-0.159453	0.091919	no
G10909	TU29151	23.2415	-3.43949	0.942583	-3.64901	0.000263258	0.00143606	chr18	44318630	44323170	-	3	389	TSS22552	annotated	lncrna	intragenic	opp_strand	ENSMUST00000236086.1	ENSMUSG00000117919.1	Gm41717	lincRNA	1208	0	57	0	FALSE	1.1039	-0.147684	0.038829	no
G10909	TU29153	23.2415	-3.43949	0.942583	-3.64901	0.000263258	0.00143606	chr18	44271798	44323170	-	4	462	TSS22552	annotated	lncrna	intragenic	interleaving_opp_strand	ENSMUST00000042747.3	ENSMUSG00000038071.3	Npy6r	lincRNA	2567	0	0	0	FALSE	0.8566	-0.0265557	0.068025	no
G10909	TU29155	23.2415	-3.43949	0.942583	-3.64901	0.000263258	0.00143606	chr18	44195512	44323170	-	4	577	TSS22552	annotated	protein_coding	exonic_overlap	same_strand	ENSMUST00000097587.4	ENSMUSG00000073573.6	Spink11	protein_coding	746	71	0	0	FALSE	1.1039	-0.147684	0.0387024	no
G10909	TU29157	23.2415	-3.43949	0.942583	-3.64901	0.000263258	0.00143606	chr18	44320900	44323170	-	2	919	TSS22552	annotated	lncrna	intragenic	intronic_opp_strand	ENSMUST00000236086.1	ENSMUSG00000117919.1	Gm41717	lincRNA	1208	0	0	0	FALSE	0.5413	-0.235424	0.0359583	no
G10909	TU29158	23.2415	-3.43949	0.942583	-3.64901	0.000263258	0.00143606	chr18	44306368	44321620	-	2	298	TSS22553	annotated	lncrna	intragenic	interleaving_opp_strand	ENSMUST00000236086.1	ENSMUSG00000117919.1	Gm41717	lincRNA	1208	0	0	0	FALSE	0.8152	-0.0348702	0.0404767	no
G10909	TU29159	23.2415	-3.43949	0.942583	-3.64901	0.000263258	0.00143606	chr18	44166370	44169186	-	3	490	TSS22554	annotated	protein_coding	exonic_overlap	same_strand	ENSMUST00000066328.4	ENSMUSG00000053729.4	Spinkl	protein_coding	596	465	0	2	FALSE	1.0536	-0.162652	0.0564643	no
G10909	TU29160	23.2415	-3.43949	0.942583	-3.64901	0.000263258	0.00143606	chr18	44166370	44168163	-	2	420	TSS22555	annotated	protein_coding	exonic_overlap	same_strand	ENSMUST00000237958.1	ENSMUSG00000053729.4	Spinkl	protein_coding	369	254	0	1	FALSE	1.0536	-0.162652	0.0565318	no
G10920	TU29176	16837.6	-1.34858	0.0966685	-13.9505	3.12e-44	1.66e-42	chr18	44334054	44357996	+	10	4500	TSS22571	annotated	protein_coding	exonic_overlap	same_strand	ENSMUST00000025349.11	ENSMUSG00000024471.12	Myot	protein_coding	2209	2209	0	9	TRUE	0.7403	0.179455	0.999469	yes
G10920	TU29177	16837.6	-1.34858	0.0966685	-13.9505	3.12e-44	1.66e-42	chr18	44334054	44357996	+	10	4378	TSS22571	annotated	protein_coding	exonic_overlap	same_strand	ENSMUST00000115498.1	ENSMUSG00000024471.12	Myot	protein_coding	2087	2087	0	9	TRUE	0.7403	0.179455	0.99947	yes
G10920	TU29178	16837.6	-1.34858	0.0966685	-13.9505	3.12e-44	1.66e-42	chr18	44334054	44357996	+	10	4503	TSS22571	annotated	protein_coding	exonic_overlap	same_strand	ENSMUST00000025349.11	ENSMUSG00000024471.12	Myot	protein_coding	2209	2209	0	8	FALSE	0.7403	0.181222	0.999483	yes
G10921	TU29179	103.416	-2.55896	0.430601	-5.94276	2.8e-09	2.95e-08	chr18	45268906	45685883	+	11	3644	TSS22572	annotated	protein_coding	exonic_overlap	same_strand	ENSMUST00000183850.7	ENSMUSG00000054477.16	Kcnn2	protein_coding	3546	3546	0	10	TRUE	0.7998	0.256286	1	yes
G10921	TU29180	103.416	-2.55896	0.430601	-5.94276	2.8e-09	2.95e-08	chr18	45561218	45685883	+	7	1577	TSS22573	annotated	protein_coding	exonic_overlap	same_strand	ENSMUST00000211323.2	ENSMUSG00000054477.16	Kcnn2	protein_coding	1725	1254	0	6	FALSE	0.9508	0.107746	0.994851	yes
G10921	TU29181	103.416	-2.55896	0.430601	-5.94276	2.8e-09	2.95e-08	chr18	45683047	45685883	+	2	702	TSS22574	annotated	protein_coding	exonic_overlap	same_strand	ENSMUST00000236405.1	ENSMUSG00000054477.16	Kcnn2	protein_coding	389	191	0	1	FALSE	1.1242	0.294753	0.593689	yes
G10921	TU29182	103.416	-2.55896	0.430601	-5.94276	2.8e-09	2.95e-08	chr18	45268906	45558515	+	3	822	TSS22572	annotated	protein_coding	exonic_overlap	same_strand	ENSMUST00000183850.7	ENSMUSG00000054477.16	Kcnn2	protein_coding	3546	697	0	2	FALSE	0.5159	0.262765	0.0928449	no
G10921	TU29183	103.416	-2.55896	0.430601	-5.94276	2.8e-09	2.95e-08	chr18	45268906	45401121	+	2	598	TSS22572	annotated	protein_coding	exonic_overlap	same_strand	ENSMUST00000183850.7	ENSMUSG00000054477.16	Kcnn2	protein_coding	3546	498	0	1	FALSE	0.5396	-0.0948042	0.0218225	no
G10921	TU29184	103.416	-2.55896	0.430601	-5.94276	2.8e-09	2.95e-08	chr18	45680027	45685883	+	3	1133	TSS22575	annotated	protein_coding	exonic_overlap	same_strand	ENSMUST00000236405.1	ENSMUSG00000054477.16	Kcnn2	protein_coding	389	191	0	1	FALSE	0.8118	0.152759	0.619196	yes
G10921	TU29185	103.416	-2.55896	0.430601	-5.94276	2.8e-09	2.95e-08	chr18	45561218	45593065	+	2	1158	TSS22573	annotated	protein_coding	exonic_overlap	same_strand	ENSMUST00000183897.7	ENSMUSG00000054477.16	Kcnn2	protein_coding	1970	1156	0	1	FALSE	0.8967	-0.024896	0.331677	no
G10923	TU29187	307.583	1.10012	0.238947	4.60401	4.14e-06	3.03e-05	chr18	46597703	46610213	+	3	2867	TSS22577	annotated	protein_coding	exonic_overlap	same_strand	ENSMUST00000078079.10	ENSMUSG00000057561.10	Eif1a	protein_coding	2865	2865	0	2	TRUE	1.1197	0.218269	0.675128	yes
G10944	TU29230	82.9324	1.1296	0.440413	2.56486	0.0103218	0.0376828	chr18	51865266	51865881	-	1	615	TSS22618	annotated	pseudogene	exonic_overlap	same_strand	ENSMUST00000091905.3	ENSMUSG00000069379.3	Gm4950	processed_pseudogene	615	615	0	0	FALSE	1.2884	0.478228	0.966919	yes
G10957	TU29266	111.51	1.57236	0.383836	4.09643	4.2e-05	0.000265782	chr18	53862089	53919033	+	6	1430	TSS22648	annotated	protein_coding	exonic_overlap	same_strand	ENSMUST00000237880.1	ENSMUSG00000073563.3	Csnk1g3	protein_coding	2180	1332	0	5	FALSE	0.6957	0.03142	0.725235	yes
G10957	TU29267	111.51	1.57236	0.383836	4.09643	4.2e-05	0.000265782	chr18	53895428	53919033	+	5	1021	TSS22649	annotated	protein_coding	exonic_overlap	same_strand	ENSMUST00000237880.1	ENSMUSG00000073563.3	Csnk1g3	protein_coding	2180	919	0	4	FALSE	0.6957	0.03142	0.726706	yes
G10957	TU29268	111.51	1.57236	0.383836	4.09643	4.2e-05	0.000265782	chr18	53906598	53919033	+	3	455	TSS22650	annotated	protein_coding	exonic_overlap	same_strand	ENSMUST00000237880.1	ENSMUSG00000073563.3	Csnk1g3	protein_coding	2180	454	0	2	FALSE	0.643	0.0169352	0.306726	no
G10959	TU29270	563.632	-1.0698	0.176941	-6.04605	1.48e-09	1.6e-08	chr18	53984320	53985328	+	1	1008	TSS22652	annotated	pseudogene	exonic_overlap	same_strand	ENSMUST00000091897.2	ENSMUSG00000069376.2	Gm5507	processed_pseudogene	1008	1008	0	0	FALSE	1.2728	0.472433	0.997959	yes
G10978	TU29307	268.547	1.01227	0.251856	4.01924	5.84e-05	0.000361497	chr18	50134725	50135600	+	1	875	TSS22686	annotated	pseudogene	exonic_overlap	same_strand	ENSMUST00000145417.1	ENSMUSG00000085939.3	Cd63-ps	transcribed_processed_pseudogene	875	875	0	0	FALSE	1.2252	0.266215	0.961399	yes
G1098	TU2861	176.49	-1.92076	0.304391	-6.31015	2.79e-10	3.19e-09	chr1	97608095	97661676	-	3	39302	TSS2159	annotated	protein_coding	exonic_overlap	same_strand	ENSMUST00000153115.7	ENSMUSG00000044768.16	D1Ertd622e	protein_coding	3495	3495	0	2	TRUE	0.6763	0.228601	0.650062	yes
G1098	TU2862	176.49	-1.92076	0.304391	-6.31015	2.79e-10	3.19e-09	chr1	97608095	97654690	-	2	38357	TSS2160	annotated	protein_coding	exonic_overlap	same_strand	ENSMUST00000053033.13	ENSMUSG00000044768.16	D1Ertd622e	protein_coding	40378	38356	0	1	FALSE	0.6763	0.228601	0.653937	yes
G10983	TU29323	45.0735	1.98786	0.605949	3.28057	0.00103598	0.00495808	chr18	57277009	57295740	+	11	3268	TSS22695	annotated	protein_coding	exonic_overlap	same_strand	ENSMUST00000075770.12	ENSMUSG00000024593.15	Megf10	protein_coding	7514	3268	0	10	FALSE	0.8339	0.291597	0.995156	yes
G10983	TU29328	45.0735	1.98786	0.605949	3.28057	0.00103598	0.00495808	chr18	57277593	57295740	+	10	3156	TSS22696	annotated	protein_coding	exonic_overlap	same_strand	ENSMUST00000075770.12	ENSMUSG00000024593.15	Megf10	protein_coding	7514	3154	0	9	FALSE	0.8339	0.291597	0.995166	yes
G10983	TU29332	45.0735	1.98786	0.605949	3.28057	0.00103598	0.00495808	chr18	57292566	57295740	+	2	2106	TSS22697	annotated	protein_coding	exonic_overlap	same_strand	ENSMUST00000075770.12	ENSMUSG00000024593.15	Megf10	protein_coding	7514	2104	0	1	FALSE	0.9278	0.30859	0.417238	no
G10983	TU29337	45.0735	1.98786	0.605949	3.28057	0.00103598	0.00495808	chr18	57289278	57295740	+	5	2405	TSS22698	annotated	protein_coding	exonic_overlap	same_strand	ENSMUST00000075770.12	ENSMUSG00000024593.15	Megf10	protein_coding	7514	2401	0	4	FALSE	0.7959	0.25433	0.811953	yes
G10984	TU29327	33.7081	8.32767	1.59592	5.21809	1.81e-07	1.58e-06	chr18	57422054	57429991	+	5	2165	TSS22699	annotated	lncrna	intragenic	intronic_opp_strand	ENSMUST00000130696.7	ENSMUSG00000086607.7	4930511M06Rik	lincRNA	698	0	0	0	FALSE	0.8169	-0.173686	0.063268	no
G10984	TU29331	33.7081	8.32767	1.59592	5.21809	1.81e-07	1.58e-06	chr18	57422054	57429991	+	5	2491	TSS22699	annotated	lncrna	intragenic	intronic_opp_strand	ENSMUST00000130696.7	ENSMUSG00000086607.7	4930511M06Rik	lincRNA	698	0	0	0	FALSE	0.6252	-0.171595	0.0343946	no
G10984	TU29335	33.7081	8.32767	1.59592	5.21809	1.81e-07	1.58e-06	chr18	57425061	57429991	+	4	1272	TSS22700	annotated	lncrna	intragenic	intronic_opp_strand	ENSMUST00000130696.7	ENSMUSG00000086607.7	4930511M06Rik	lincRNA	698	0	0	0	FALSE	0.6443	-0.0984006	0.121857	no
G10989	TU29340	13.0703	6.96073	1.81752	3.82979	0.000128252	0.000748436	chr18	57405414	57413257	+	3	719	TSS22722	annotated	protein_coding	exonic_overlap	same_strand	ENSMUST00000238028.1	ENSMUSG00000117864.1	Gm19500	processed_transcript	2682	654	0	2	FALSE	0.8807	-0.389661	0.0189012	no
G10989	TU29345	13.0703	6.96073	1.81752	3.82979	0.000128252	0.000748436	chr18	57405414	57416150	+	4	2682	TSS22722	annotated	protein_coding	exonic_overlap	same_strand	ENSMUST00000238028.1	ENSMUSG00000117864.1	Gm19500	processed_transcript	2682	2682	0	3	TRUE	0.8111	-0.520725	0.0128791	no
G10989	TU29350	13.0703	6.96073	1.81752	3.82979	0.000128252	0.000748436	chr18	57405414	57408078	+	2	844	TSS22722	annotated	protein_coding	exonic_overlap	same_strand	ENSMUST00000238028.1	ENSMUSG00000117864.1	Gm19500	processed_transcript	2682	554	0	1	FALSE	0.8807	-0.389661	0.0188594	no
G10997	TU29352	614.067	1.66111	0.170828	9.72386	2.39e-22	5.71e-21	chr18	57468221	57478133	+	2	1735	TSS22730	annotated	protein_coding	exonic_overlap	same_strand	ENSMUST00000091892.3	ENSMUSG00000069372.3	Ctxn3	protein_coding	1441	1441	0	1	TRUE	0.8777	0.111649	0.179257	no
G10997	TU29357	614.067	1.66111	0.170828	9.72386	2.39e-22	5.71e-21	chr18	57470635	57478133	+	2	1424	TSS22731	annotated	protein_coding	exonic_overlap	same_strand	ENSMUST00000209786.1	ENSMUSG00000069372.3	Ctxn3	protein_coding	1283	1119	0	0	FALSE	0.8777	0.111649	0.180086	no
G10997	TU29362	614.067	1.66111	0.170828	9.72386	2.39e-22	5.71e-21	chr18	57470635	57478133	+	4	1540	TSS22731	annotated	protein_coding	exonic_overlap	same_strand	ENSMUST00000209786.1	ENSMUSG00000069372.3	Ctxn3	protein_coding	1283	1235	0	2	FALSE	0.8777	0.111649	0.179777	no
G10997	TU29367	614.067	1.66111	0.170828	9.72386	2.39e-22	5.71e-21	chr18	57472452	57478133	+	3	1284	TSS22732	annotated	protein_coding	exonic_overlap	same_strand	ENSMUST00000209786.1	ENSMUSG00000069372.3	Ctxn3	protein_coding	1283	1283	0	2	TRUE	0.8777	0.111649	0.18046	no
G10997	TU29370	614.067	1.66111	0.170828	9.72386	2.39e-22	5.71e-21	chr18	57470635	57478133	+	3	1509	TSS22731	annotated	protein_coding	exonic_overlap	same_strand	ENSMUST00000209786.1	ENSMUSG00000069372.3	Ctxn3	protein_coding	1283	1204	0	1	FALSE	0.8777	0.111649	0.179859	no
G10997	TU29374	614.067	1.66111	0.170828	9.72386	2.39e-22	5.71e-21	chr18	57468221	57478133	+	3	1820	TSS22730	annotated	protein_coding	exonic_overlap	same_strand	ENSMUST00000209782.1	ENSMUSG00000069372.3	Ctxn3	protein_coding	595	595	0	2	TRUE	0.8777	0.111649	0.179032	no
G10997	TU29378	614.067	1.66111	0.170828	9.72386	2.39e-22	5.71e-21	chr18	57468221	57478133	+	4	1851	TSS22730	annotated	protein_coding	exonic_overlap	same_strand	ENSMUST00000209786.1	ENSMUSG00000069372.3	Ctxn3	protein_coding	1283	1235	0	2	FALSE	0.8777	0.111649	0.178949	no
G11000	TU29356	20.2228	-2.27153	0.911475	-2.49215	0.0126971	0.0450949	chr18	60268304	60273272	-	2	2839	TSS22735	annotated	protein_coding	exonic_overlap	same_strand	ENSMUST00000090260.5	ENSMUSG00000068606.6	Gm4841	protein_coding	2839	2839	0	1	TRUE	0.9056	0.121324	0.997396	yes
G11003	TU29361	1833.94	-2.10069	0.12354	-17.0041	7.65e-65	7.32e-63	chr18	60293379	60310567	+	2	10848	TSS22739	annotated	protein_coding	exonic_overlap	same_strand	ENSMUST00000171297.1	ENSMUSG00000090942.1	F830016B08Rik	protein_coding	3297	3297	0	1	TRUE	0.8556	0.077559	0.996019	yes
G11003	TU29366	1833.94	-2.10069	0.12354	-17.0041	7.65e-65	7.32e-63	chr18	60289510	60310567	+	3	11201	TSS22740	annotated	protein_coding	exonic_overlap	same_strand	ENSMUST00000171297.1	ENSMUSG00000090942.1	F830016B08Rik	protein_coding	3297	3293	0	1	FALSE	0.8556	0.077559	0.995994	yes
G11003	TU29369	1833.94	-2.10069	0.12354	-17.0041	7.65e-65	7.32e-63	chr18	60289510	60364209	+	4	9471	TSS22740	annotated	protein_coding	exonic_overlap	same_strand	ENSMUST00000171297.1	ENSMUSG00000090942.1	F830016B08Rik	protein_coding	3297	3293	0	1	FALSE	0.8556	0.077559	0.996116	yes
G11004	TU29364	55.1466	1.87641	0.556297	3.37305	0.000743418	0.00368068	chr18	60474190	60501987	-	2	1990	TSS22741	annotated	protein_coding	exonic_overlap	same_strand	ENSMUST00000042710.7	ENSMUSG00000038059.7	Smim3	protein_coding	1990	1990	0	1	TRUE	0.7468	-0.103978	0.225244	no
G11005	TU29371	412.971	-1.11939	0.211498	-5.29269	1.21e-07	1.07e-06	chr18	60439227	60443947	+	2	2485	TSS22742	annotated	pseudogene	exonic_overlap	same_strand	ENSMUST00000073997.5	ENSMUSG00000063388.5	BC023105	processed_pseudogene	1216	1216	0	0	FALSE	0.9261	0.121955	0.847601	yes
G11005	TU29376	412.971	-1.11939	0.211498	-5.29269	1.21e-07	1.07e-06	chr18	60439227	60443840	+	2	2566	TSS22742	annotated	pseudogene	exonic_overlap	same_strand	ENSMUST00000073997.5	ENSMUSG00000063388.5	BC023105	processed_pseudogene	1216	1216	0	0	FALSE	0.9261	0.121955	0.847412	yes
G11005	TU29381	412.971	-1.11939	0.211498	-5.29269	1.21e-07	1.07e-06	chr18	60439227	60443840	+	2	2378	TSS22742	annotated	pseudogene	exonic_overlap	same_strand	ENSMUST00000073997.5	ENSMUSG00000063388.5	BC023105	processed_pseudogene	1216	1216	0	0	FALSE	0.9261	0.121955	0.847851	yes
G11005	TU29386	412.971	-1.11939	0.211498	-5.29269	1.21e-07	1.07e-06	chr18	60439227	60443947	+	3	2526	TSS22742	annotated	pseudogene	exonic_overlap	same_strand	ENSMUST00000073997.5	ENSMUSG00000063388.5	BC023105	processed_pseudogene	1216	1216	0	0	FALSE	0.9261	0.121955	0.847506	yes
G11006	TU29373	3299.32	-2.14068	0.1138	-18.811	6.14e-79	7.81e-77	chr18	60573749	60591841	-	7	3489	TSS22743	annotated	protein_coding	exonic_overlap	same_strand	ENSMUST00000056533.8	ENSMUSG00000049173.8	Myoz3	protein_coding	3436	3436	0	6	TRUE	1.092	0.363229	0.968152	yes
G11022	TU29415	5107.9	-2.92925	0.106203	-27.5815	1.86e-167	8.46e-165	chr18	60963513	60988152	+	7	4308	TSS22763	annotated	protein_coding	exonic_overlap	same_strand	ENSMUST00000115295.8	ENSMUSG00000024617.16	Camk2a	protein_coding	979	979	0	6	TRUE	1.1924	0.424272	0.944456	yes
G11022	TU29418	5107.9	-2.92925	0.106203	-27.5815	1.86e-167	8.46e-165	chr18	60963513	60988152	+	6	4275	TSS22763	annotated	protein_coding	exonic_overlap	same_strand	ENSMUST00000039904.6	ENSMUSG00000024617.16	Camk2a	protein_coding	1734	1734	0	5	TRUE	1.2109	0.450202	0.938432	yes
G11022	TU29420	5107.9	-2.92925	0.106203	-27.5815	1.86e-167	8.46e-165	chr18	60963513	60988152	+	7	8103	TSS22763	annotated	protein_coding	exonic_overlap	same_strand	ENSMUST00000115295.8	ENSMUSG00000024617.16	Camk2a	protein_coding	979	979	0	5	FALSE	0.6423	-0.17197	0.207483	no
G11022	TU29422	5107.9	-2.92925	0.106203	-27.5815	1.86e-167	8.46e-165	chr18	60963513	60988152	+	7	4303	TSS22763	annotated	protein_coding	exonic_overlap	same_strand	ENSMUST00000115295.8	ENSMUSG00000024617.16	Camk2a	protein_coding	979	974	0	5	FALSE	0.6423	-0.17197	0.219003	no
G11028	TU29434	71.7394	-1.16195	0.468162	-2.48194	0.013067	0.0462162	chr18	61491656	61536594	-	12	5156	TSS22774	annotated	protein_coding	exonic_overlap	same_strand	ENSMUST00000171629.2	ENSMUSG00000045094.8	Arhgef37	protein_coding	5429	5156	0	9	FALSE	1.2024	0.298946	0.999822	yes
G11028	TU29435	71.7394	-1.16195	0.468162	-2.48194	0.013067	0.0462162	chr18	61491656	61495053	-	1	3397	TSS22775	annotated	protein_coding	exonic_overlap	same_strand	ENSMUST00000171629.2	ENSMUSG00000045094.8	Arhgef37	protein_coding	5429	3393	0	0	FALSE	0.8348	-0.0708263	0.134025	no
G11028	TU29436	71.7394	-1.16195	0.468162	-2.48194	0.013067	0.0462162	chr18	61498088	61524005	-	10	1637	TSS22776	annotated	protein_coding	exonic_overlap	same_strand	ENSMUST00000171629.2	ENSMUSG00000045094.8	Arhgef37	protein_coding	5429	1632	0	8	FALSE	1.1954	0.323588	0.999298	yes
G11028	TU29437	71.7394	-1.16195	0.468162	-2.48194	0.013067	0.0462162	chr18	61491656	61505784	-	6	4322	TSS22777	annotated	protein_coding	exonic_overlap	same_strand	ENSMUST00000236608.1	ENSMUSG00000045094.8	Arhgef37	protein_coding	2661	1784	0	5	FALSE	1.0436	0.261081	0.965264	yes
G11028	TU29438	71.7394	-1.16195	0.468162	-2.48194	0.013067	0.0462162	chr18	61522571	61524005	-	2	327	TSS22776	annotated	protein_coding	exonic_overlap	same_strand	ENSMUST00000237557.1	ENSMUSG00000045094.8	Arhgef37	protein_coding	530	321	0	1	FALSE	1.2315	0.43594	0.710057	yes
G1103	TU2872	136.252	-1.09648	0.339988	-3.22505	0.00125952	0.00590875	chr1	100282328	100282643	-	1	315	TSS2170	annotated	pseudogene	exonic_overlap	same_strand	ENSMUST00000187802.1	ENSMUSG00000099835.1	Gm29668	processed_pseudogene	315	315	0	0	FALSE	1.0311	-0.296236	0.0268985	no
G11030	TU29453	21.1113	2.89374	0.962441	3.00667	0.00264129	0.0113775	chr18	61627656	61636975	-	2	1081	TSS22790	unannotated	lncrna	intergenic	intergenic	NA	NA	NA	NA	NA	NA	NA	NA	NA	1.0277	0.0452315	0.206303	no
G11030	TU29454	21.1113	2.89374	0.962441	3.00667	0.00264129	0.0113775	chr18	61627656	61628713	-	1	1057	TSS22791	unannotated	lncrna	intergenic	intergenic	NA	NA	NA	NA	NA	NA	NA	NA	NA	1.0277	0.0452315	0.206374	no
G1105	TU2874	319.303	-1.1964	0.227265	-5.26435	1.41e-07	1.24e-06	chr1	100282790	100283280	+	1	490	TSS2172	annotated	pseudogene	exonic_overlap	same_strand	ENSMUST00000190817.1	ENSMUSG00000100794.1	Gm29667	processed_pseudogene	490	490	0	0	FALSE	1.3009	0.467509	0.913161	yes
G11052	TU29518	2546.53	-1.0152	0.123861	-8.19631	2.48e-16	4.39e-15	chr18	60600198	60624357	-	2	4479	TSS22844	annotated	protein_coding	exonic_overlap	same_strand	ENSMUST00000097566.9	ENSMUSG00000043079.17	Synpo	protein_coding	5060	2544	0	1	FALSE	0.8461	0.310293	0.999996	yes
G11052	TU29519	2546.53	-1.0152	0.123861	-8.19631	2.48e-16	4.39e-15	chr18	60600198	60624357	-	3	4570	TSS22844	annotated	protein_coding	exonic_overlap	same_strand	ENSMUST00000155195.2	ENSMUSG00000043079.17	Synpo	protein_coding	4442	4442	0	2	TRUE	0.8461	0.310293	0.999996	yes
G11058	TU29526	30.0406	2.6937	0.783537	3.43788	0.000586291	0.00297052	chr18	63543750	63545135	-	1	1385	TSS22851	annotated	pseudogene	exonic_overlap	same_strand	ENSMUST00000237314.1	ENSMUSG00000117875.1	Gm6789	processed_pseudogene	1385	1385	0	0	FALSE	1.1751	0.238702	0.863255	yes
G11065	TU29537	450.146	-3.57022	0.220722	-16.1752	7.55e-59	6.33e-57	chr18	64448219	64450009	-	2	1769	TSS22862	annotated	pseudogene	exonic_overlap	same_strand	ENSMUST00000072796.5	ENSMUSG00000060096.5	Amd-ps3	processed_pseudogene	1005	984	0	0	FALSE	0.863	0.136712	0.981362	yes
G11076	TU29588	115.435	-1.8573	0.376182	-4.93724	7.92e-07	6.37e-06	chr18	65737937	65744863	+	2	4855	TSS22902	annotated	protein_coding	exonic_overlap	same_strand	ENSMUST00000117694.1	ENSMUSG00000046610.15	Oacyl	protein_coding	3274	261	0	1	FALSE	0.5373	-0.350199	0.0516455	no
G11087	TU29618	295.358	2.21386	0.269698	8.20865	2.24e-16	3.98e-15	chr18	65389778	65393625	+	1	3847	TSS22924	annotated	lncrna	exonic_overlap	same_strand	ENSMUST00000236871.1	ENSMUSG00000117721.1	Gm50221	antisense	2698	2698	0	0	FALSE	0.8557	-0.370457	0.0305316	no
G11087	TU29619	295.358	2.21386	0.269698	8.20865	2.24e-16	3.98e-15	chr18	65359199	65368823	+	4	1612	TSS22925	annotated	lncrna	exonic_overlap	same_strand	ENSMUST00000236639.1	ENSMUSG00000118163.1	Gm41757	antisense	786	522	0	0	FALSE	0.6886	-0.027089	0.151853	no
G11087	TU29620	295.358	2.21386	0.269698	8.20865	2.24e-16	3.98e-15	chr18	65364037	65368823	+	2	1533	TSS22926	annotated	lncrna	exonic_overlap	same_strand	ENSMUST00000236639.1	ENSMUSG00000118163.1	Gm41757	antisense	786	522	0	0	FALSE	0.6886	-0.027089	0.152037	no
G11087	TU29621	295.358	2.21386	0.269698	8.20865	2.24e-16	3.98e-15	chr18	65359199	65368823	+	4	1609	TSS22925	annotated	lncrna	exonic_overlap	same_strand	ENSMUST00000236639.1	ENSMUSG00000118163.1	Gm41757	antisense	786	522	0	0	FALSE	0.6886	-0.027089	0.15186	no
G11087	TU29622	295.358	2.21386	0.269698	8.20865	2.24e-16	3.98e-15	chr18	65387186	65393625	+	2	1421	TSS22927	annotated	lncrna	exonic_overlap	same_strand	ENSMUST00000236871.1	ENSMUSG00000117721.1	Gm50221	antisense	2698	725	0	0	FALSE	0.5447	-0.146268	0.0381333	no
G11087	TU29623	295.358	2.21386	0.269698	8.20865	2.24e-16	3.98e-15	chr18	65366787	65369812	+	2	2919	TSS22928	annotated	lncrna	exonic_overlap	same_strand	ENSMUST00000236639.1	ENSMUSG00000118163.1	Gm41757	antisense	786	523	0	0	FALSE	0.614	-0.0665066	0.108973	no
G11087	TU29624	295.358	2.21386	0.269698	8.20865	2.24e-16	3.98e-15	chr18	65359199	65362430	+	2	1492	TSS22925	annotated	lncrna	intragenic	intronic_same_strand	ENSMUST00000236639.1	ENSMUSG00000118163.1	Gm41757	lincRNA	786	0	0	0	FALSE	0.9799	0.289165	0.438429	no
G11087	TU29625	295.358	2.21386	0.269698	8.20865	2.24e-16	3.98e-15	chr18	65349153	65368823	+	3	788	TSS22929	annotated	lncrna	exonic_overlap	same_strand	ENSMUST00000236639.1	ENSMUSG00000118163.1	Gm41757	antisense	786	785	0	2	TRUE	0.8078	0.0114843	0.14043	no
G11087	TU29626	295.358	2.21386	0.269698	8.20865	2.24e-16	3.98e-15	chr18	65349153	65393625	+	3	2992	TSS22929	annotated	lncrna	exonic_overlap	read_through	ENSMUST00000236639.1,ENSMUST00000236871.1	ENSMUSG00000118163.1,ENSMUSG00000117721.1	Gm50221,Gm41757	antisense	7862698	988	0	0	FALSE	0.9447	-0.113398	0.187178	no
G11088	TU29627	20.6541	5.16912	1.34121	3.85406	0.000116173	0.000683368	chr18	65370326	65371120	+	2	630	TSS22930	annotated	lncrna	intragenic	intronic_opp_strand	ENSMUST00000035548.15	ENSMUSG00000032845.16	Alpk2	lincRNA	7428	0	0	0	FALSE	0.5879	-0.187731	0.0108816	no
G11098	TU29642	32.4926	2.01064	0.724357	2.77576	0.00550731	0.0219331	chr18	67343574	67367785	+	5	1144	TSS22941	annotated	protein_coding	exonic_overlap	same_strand	ENSMUST00000025404.9	ENSMUSG00000024526.9	Cidea	protein_coding	1115	1115	0	4	TRUE	1.2183	0.358423	0.955789	yes
G11098	TU29643	32.4926	2.01064	0.724357	2.77576	0.00550731	0.0219331	chr18	67358706	67367785	+	4	881	TSS22942	annotated	protein_coding	exonic_overlap	same_strand	ENSMUST00000025404.9	ENSMUSG00000024526.9	Cidea	protein_coding	1115	878	0	3	FALSE	1.2235	0.348285	0.935727	yes
G11098	TU29644	32.4926	2.01064	0.724357	2.77576	0.00550731	0.0219331	chr18	67360049	67360243	+	1	194	TSS22943	annotated	protein_coding	exonic_overlap	same_strand	ENSMUST00000025404.9	ENSMUSG00000024526.9	Cidea	protein_coding	1115	147	0	0	FALSE	0.9172	0.182383	0.0633771	no
G11098	TU29645	32.4926	2.01064	0.724357	2.77576	0.00550731	0.0219331	chr18	67358706	67360243	+	2	296	TSS22942	annotated	protein_coding	exonic_overlap	same_strand	ENSMUST00000025404.9	ENSMUSG00000024526.9	Cidea	protein_coding	1115	292	0	1	FALSE	1.1695	0.355061	0.558714	yes
G11098	TU29646	32.4926	2.01064	0.724357	2.77576	0.00550731	0.0219331	chr18	67348147	67366557	+	4	512	TSS22944	annotated	protein_coding	exonic_overlap	same_strand	ENSMUST00000025404.9	ENSMUSG00000024526.9	Cidea	protein_coding	1115	474	0	2	FALSE	1.1945	0.372024	0.843274	yes
G11101	TU29652	1472.01	2.89391	0.131572	21.9949	3.22e-107	6.83e-105	chr18	67390711	67404121	+	4	3135	TSS22948	annotated	protein_coding	exonic_overlap	same_strand	ENSMUST00000001513.7	ENSMUSG00000001473.7	Tubb6	protein_coding	1758	1758	0	3	TRUE	1.2895	0.639123	0.999905	yes
G11101	TU29653	1472.01	2.89391	0.131572	21.9949	3.22e-107	6.83e-105	chr18	67390711	67393057	+	3	324	TSS22948	annotated	protein_coding	exonic_overlap	same_strand	ENSMUST00000001513.7	ENSMUSG00000001473.7	Tubb6	protein_coding	1758	318	0	2	FALSE	1.229	0.543007	0.734932	yes
G11105	TU29670	287.304	1.04296	0.239236	4.35953	1.3e-05	8.85e-05	chr18	67617006	67641418	-	12	4451	TSS22957	annotated	protein_coding	exonic_overlap	same_strand	ENSMUST00000097542.3	ENSMUSG00000073542.3	Cep76	protein_coding	3576	3576	0	11	TRUE	0.8438	0.0959835	0.999984	yes
G11105	TU29671	287.304	1.04296	0.239236	4.35953	1.3e-05	8.85e-05	chr18	67617006	67634943	-	7	3853	TSS22958	annotated	protein_coding	exonic_overlap	same_strand	ENSMUST00000236857.1	ENSMUSG00000073542.3	Cep76	protein_coding	3354	2893	0	6	FALSE	0.8805	0.118472	0.998143	yes
G11105	TU29672	287.304	1.04296	0.239236	4.35953	1.3e-05	8.85e-05	chr18	67629817	67640165	-	6	873	TSS22959	annotated	protein_coding	exonic_overlap	same_strand	ENSMUST00000097542.3	ENSMUSG00000073542.3	Cep76	protein_coding	3576	870	0	5	FALSE	0.9264	0.0147363	0.943938	yes
G11106	TU29673	198.112	-2.0326	0.310663	-6.54277	6.04e-11	7.27e-10	chr18	65751602	65767216	-	5	7368	TSS22960	unannotated	lncrna	intergenic	intergenic	NA	NA	NA	NA	NA	NA	NA	NA	NA	0.4295	-0.289321	0.0413746	no
G11106	TU29674	198.112	-2.0326	0.310663	-6.54277	6.04e-11	7.27e-10	chr18	65751602	65767216	-	4	8271	TSS22960	unannotated	lncrna	intergenic	intergenic	NA	NA	NA	NA	NA	NA	NA	NA	NA	0.4765	-0.155357	0.0564184	no
G11106	TU29675	198.112	-2.0326	0.310663	-6.54277	6.04e-11	7.27e-10	chr18	65751602	65767216	-	4	8242	TSS22960	unannotated	lncrna	intergenic	intergenic	NA	NA	NA	NA	NA	NA	NA	NA	NA	0.4765	-0.155357	0.0564463	no
G11106	TU29676	198.112	-2.0326	0.310663	-6.54277	6.04e-11	7.27e-10	chr18	65742313	65767216	-	7	7511	TSS22960	annotated	lncrna	intragenic	opp_strand	ENSMUST00000117694.1	ENSMUSG00000046610.15	Oacyl	lincRNA	3274	0	2	0	FALSE	0.4765	-0.155357	0.0571541	no
G11106	TU29678	198.112	-2.0326	0.310663	-6.54277	6.04e-11	7.27e-10	chr18	65742313	65747710	-	3	1941	TSS22961	annotated	lncrna	intragenic	opp_strand	ENSMUST00000117694.1	ENSMUSG00000046610.15	Oacyl	lincRNA	3274	0	2	0	FALSE	0.5805	-0.22062	0.0384361	no
G11106	TU29679	198.112	-2.0326	0.310663	-6.54277	6.04e-11	7.27e-10	chr18	65751602	65767216	-	4	8013	TSS22960	unannotated	lncrna	intergenic	intergenic	NA	NA	NA	NA	NA	NA	NA	NA	NA	0.4765	-0.155357	0.0566672	no
G11106	TU29680	198.112	-2.0326	0.310663	-6.54277	6.04e-11	7.27e-10	chr18	65742313	65767216	-	5	10999	TSS22960	annotated	lncrna	intragenic	opp_strand	ENSMUST00000117694.1	ENSMUSG00000046610.15	Oacyl	lincRNA	3274	0	2	0	FALSE	0.9316	0.260015	0.406127	no
G11106	TU29681	198.112	-2.0326	0.310663	-6.54277	6.04e-11	7.27e-10	chr18	65751602	65767216	-	5	8143	TSS22960	unannotated	lncrna	intergenic	intergenic	NA	NA	NA	NA	NA	NA	NA	NA	NA	0.4765	-0.155357	0.0565417	no
G11106	TU29682	198.112	-2.0326	0.310663	-6.54277	6.04e-11	7.27e-10	chr18	65742313	65747710	-	4	1398	TSS22961	annotated	lncrna	intragenic	opp_strand	ENSMUST00000117694.1	ENSMUSG00000046610.15	Oacyl	lincRNA	3274	0	2	0	FALSE	0.7414	-0.157604	0.0509401	no
G11106	TU29683	198.112	-2.0326	0.310663	-6.54277	6.04e-11	7.27e-10	chr18	65745379	65767216	-	8	1969	TSS22960	annotated	lncrna	intragenic	interleaving_opp_strand	ENSMUST00000117694.1	ENSMUSG00000046610.15	Oacyl	lincRNA	3274	0	0	0	FALSE	0.4509	-0.240541	0.0251232	no
G11112	TU29692	509.351	-1.78358	0.190252	-9.3748	6.93e-21	1.52e-19	chr18	65083448	65217747	+	23	8331	TSS22969	annotated	protein_coding	exonic_overlap	same_strand	ENSMUST00000236103.1	ENSMUSG00000024589.18	Nedd4l	protein_coding	3182	2555	0	20	FALSE	0.9903	0.320997	1	yes
G11112	TU29693	509.351	-1.78358	0.190252	-9.3748	6.93e-21	1.52e-19	chr18	65172893	65217747	+	18	6608	TSS22970	annotated	protein_coding	exonic_overlap	same_strand	ENSMUST00000237644.1	ENSMUSG00000024589.18	Nedd4l	protein_coding	2018	2018	0	16	FALSE	1.0899	0.268665	0.999767	yes
G11112	TU29694	509.351	-1.78358	0.190252	-9.3748	6.93e-21	1.52e-19	chr18	65083053	65217747	+	24	8858	TSS22971	annotated	protein_coding	exonic_overlap	same_strand	ENSMUST00000224663.2	ENSMUSG00000024589.18	Nedd4l	protein_coding	4875	4439	0	21	FALSE	0.9903	0.314953	1	yes
G11112	TU29695	509.351	-1.78358	0.190252	-9.3748	6.93e-21	1.52e-19	chr18	65083448	65217747	+	24	8529	TSS22969	annotated	protein_coding	exonic_overlap	same_strand	ENSMUST00000236103.1	ENSMUSG00000024589.18	Nedd4l	protein_coding	3182	2753	0	22	FALSE	0.9748	0.318029	1	yes
G11112	TU29696	509.351	-1.78358	0.190252	-9.3748	6.93e-21	1.52e-19	chr18	65083448	65217747	+	24	8385	TSS22969	annotated	protein_coding	exonic_overlap	same_strand	ENSMUST00000236103.1	ENSMUSG00000024589.18	Nedd4l	protein_coding	3182	2555	0	19	FALSE	0.9903	0.318462	1	yes
G11112	TU29697	509.351	-1.78358	0.190252	-9.3748	6.93e-21	1.52e-19	chr18	64887924	65217747	+	30	7855	TSS22972	annotated	protein_coding	exonic_overlap	same_strand	ENSMUST00000236736.1	ENSMUSG00000024589.18	Nedd4l	protein_coding	4802	4802	0	29	TRUE	0.9694	0.278004	1	yes
G11112	TU29699	509.351	-1.78358	0.190252	-9.3748	6.93e-21	1.52e-19	chr18	65083053	65217747	+	26	9176	TSS22971	annotated	protein_coding	exonic_overlap	same_strand	ENSMUST00000224663.2	ENSMUSG00000024589.18	Nedd4l	protein_coding	4875	4757	0	24	FALSE	0.9658	0.310764	1	yes
G11112	TU29701	509.351	-1.78358	0.190252	-9.3748	6.93e-21	1.52e-19	chr18	65172893	65217747	+	17	6554	TSS22970	annotated	protein_coding	exonic_overlap	same_strand	ENSMUST00000237644.1	ENSMUSG00000024589.18	Nedd4l	protein_coding	2018	1964	0	14	FALSE	1.1091	0.272537	0.999672	yes
G11112	TU29702	509.351	-1.78358	0.190252	-9.3748	6.93e-21	1.52e-19	chr18	65077695	65217747	+	26	7266	TSS22973	annotated	protein_coding	exonic_overlap	same_strand	ENSMUST00000224663.2	ENSMUSG00000024589.18	Nedd4l	protein_coding	4875	4532	0	22	FALSE	0.8983	0.285474	0.999999	yes
G11112	TU29703	509.351	-1.78358	0.190252	-9.3748	6.93e-21	1.52e-19	chr18	65083053	65174243	+	9	2711	TSS22971	annotated	protein_coding	exonic_overlap	same_strand	ENSMUST00000236595.1	ENSMUSG00000024589.18	Nedd4l	protein_coding	717	560	0	5	FALSE	0.881	0.346857	0.999997	yes
G11112	TU29704	509.351	-1.78358	0.190252	-9.3748	6.93e-21	1.52e-19	chr18	65208389	65217893	+	4	5390	TSS22974	annotated	protein_coding	exonic_overlap	same_strand	ENSMUST00000237818.1	ENSMUSG00000024589.18	Nedd4l	protein_coding	550	344	0	3	FALSE	0.9448	0.264105	0.517438	yes
G11119	TU29710	431.058	1.21315	0.203569	5.9594	2.53e-09	2.67e-08	chr18	67488355	67610827	-	17	5298	TSS22981	annotated	protein_coding	exonic_overlap	same_strand	ENSMUST00000115050.9	ENSMUSG00000024533.17	Spire1	protein_coding	5405	5258	0	15	FALSE	0.7987	0.290869	0.999999	yes
G11119	TU29711	431.058	1.21315	0.203569	5.9594	2.53e-09	2.67e-08	chr18	67488355	67610827	-	16	5256	TSS22981	annotated	protein_coding	exonic_overlap	same_strand	ENSMUST00000115050.9	ENSMUSG00000024533.17	Spire1	protein_coding	5405	5219	0	14	FALSE	0.8068	0.296099	0.999998	yes
G11119	TU29712	431.058	1.21315	0.203569	5.9594	2.53e-09	2.67e-08	chr18	67488355	67552809	-	14	4925	TSS22982	annotated	protein_coding	exonic_overlap	same_strand	ENSMUST00000082243.6	ENSMUSG00000024533.17	Spire1	protein_coding	4950	4807	0	13	FALSE	0.8468	0.255679	0.999444	yes
G11119	TU29713	431.058	1.21315	0.203569	5.9594	2.53e-09	2.67e-08	chr18	67488355	67545742	-	14	4605	TSS22983	annotated	protein_coding	exonic_overlap	same_strand	ENSMUST00000082243.6	ENSMUSG00000024533.17	Spire1	protein_coding	4950	4603	0	13	FALSE	0.714	0.235189	0.999773	yes
G11119	TU29714	431.058	1.21315	0.203569	5.9594	2.53e-09	2.67e-08	chr18	67496560	67506731	-	5	625	TSS22984	annotated	protein_coding	exonic_overlap	same_strand	ENSMUST00000224799.1	ENSMUSG00000024533.17	Spire1	protein_coding	2059	619	0	4	FALSE	0.9297	0.267175	0.833182	yes
G11127	TU29731	3188.54	-1.17753	0.105719	-11.1383	8.16e-29	2.53e-27	chr18	68256224	68300333	-	4	13613	TSS22998	annotated	mixed_read_through	exonic_overlap	read_through	ENSMUST00000184508.1,ENSMUST00000042852.6	ENSMUSG00000098253.1,ENSMUSG00000038121.6	Mir7219,Fam210a	protein_coding,miRNA	549651	9705	0	3	TRUE	0.7944	0.140139	0.919926	yes
G11128	TU29734	166.217	-1.38638	0.308707	-4.49094	7.09e-06	5.02e-05	chr18	68342930	68359267	+	4	2134	TSS22999	unannotated	lncrna	intergenic	intergenic	NA	NA	NA	NA	NA	NA	NA	NA	NA	0.4209	-0.116237	0.0189721	no
G11128	TU29735	166.217	-1.38638	0.308707	-4.49094	7.09e-06	5.02e-05	chr18	68343655	68359267	+	4	2088	TSS23000	unannotated	lncrna	intergenic	intergenic	NA	NA	NA	NA	NA	NA	NA	NA	NA	0.4209	-0.116237	0.0189876	no
G11128	TU29736	166.217	-1.38638	0.308707	-4.49094	7.09e-06	5.02e-05	chr18	68360887	68367682	+	4	1112	TSS23001	unannotated	lncrna	intergenic	intergenic	NA	NA	NA	NA	NA	NA	NA	NA	NA	0.6778	0.0358795	0.160397	no
G11128	TU29752	166.217	-1.38638	0.308707	-4.49094	7.09e-06	5.02e-05	chr18	68362494	68367682	+	3	3562	TSS23002	unannotated	lncrna	intergenic	intergenic	NA	NA	NA	NA	NA	NA	NA	NA	NA	0.6778	0.0358795	0.154523	no
G11128	TU29753	166.217	-1.38638	0.308707	-4.49094	7.09e-06	5.02e-05	chr18	68342930	68356317	+	3	740	TSS22999	unannotated	lncrna	intergenic	intergenic	NA	NA	NA	NA	NA	NA	NA	NA	NA	0.4209	-0.116237	0.0194468	no
G11128	TU29754	166.217	-1.38638	0.308707	-4.49094	7.09e-06	5.02e-05	chr18	68358484	68359763	+	1	1279	TSS23003	unannotated	lncrna	intergenic	intergenic	NA	NA	NA	NA	NA	NA	NA	NA	NA	0.8196	-0.266686	0.0275598	no
G11128	TU29755	166.217	-1.38638	0.308707	-4.49094	7.09e-06	5.02e-05	chr18	68343655	68367682	+	5	2229	TSS23000	unannotated	lncrna	intergenic	intergenic	NA	NA	NA	NA	NA	NA	NA	NA	NA	0.6778	0.0358795	0.157697	no
G11128	TU29756	166.217	-1.38638	0.308707	-4.49094	7.09e-06	5.02e-05	chr18	68343655	68367682	+	6	2136	TSS23000	unannotated	lncrna	intergenic	intergenic	NA	NA	NA	NA	NA	NA	NA	NA	NA	0.5658	0.109274	0.186639	no
G11145	TU29774	62.055	3.0832	0.561276	5.4932	3.95e-08	3.73e-07	chr18	73928597	74064943	-	6	4496	TSS23033	annotated	protein_coding	exonic_overlap	same_strand	ENSMUST00000091851.9	ENSMUSG00000024558.12	Mapk4	protein_coding	4594	4482	0	5	TRUE	1.2913	0.512902	0.999992	yes
G11145	TU29775	62.055	3.0832	0.561276	5.4932	3.95e-08	3.73e-07	chr18	73937128	74064943	-	3	1636	TSS23033	annotated	protein_coding	exonic_overlap	same_strand	ENSMUST00000091851.9	ENSMUSG00000024558.12	Mapk4	protein_coding	4594	1621	0	2	FALSE	1.2991	0.530503	0.983989	yes
G11154	TU29788	163.648	1.80445	0.324495	5.5608	2.69e-08	2.59e-07	chr18	73769454	73815520	-	16	3168	TSS23044	annotated	protein_coding	exonic_overlap	same_strand	ENSMUST00000025439.4	ENSMUSG00000024556.4	Me2	protein_coding	2638	2638	0	15	TRUE	0.9931	0.134745	0.999952	yes
G11154	TU29789	163.648	1.80445	0.324495	5.5608	2.69e-08	2.59e-07	chr18	73791082	73815520	-	10	1284	TSS23044	annotated	protein_coding	exonic_overlap	same_strand	ENSMUST00000025439.4	ENSMUSG00000024556.4	Me2	protein_coding	2638	1201	0	9	FALSE	0.8835	0.0964231	0.987778	yes
G11154	TU29790	163.648	1.80445	0.324495	5.5608	2.69e-08	2.59e-07	chr18	73775259	73791708	-	6	765	TSS23045	annotated	protein_coding	exonic_overlap	same_strand	ENSMUST00000025439.4	ENSMUSG00000024556.4	Me2	protein_coding	2638	644	0	5	FALSE	1.0506	0.150949	0.735572	yes
G11154	TU29791	163.648	1.80445	0.324495	5.5608	2.69e-08	2.59e-07	chr18	73791799	73794550	-	2	216	TSS23046	annotated	protein_coding	exonic_overlap	same_strand	ENSMUST00000025439.4	ENSMUSG00000024556.4	Me2	protein_coding	2638	214	0	1	FALSE	0.7392	0.275245	0.173267	no
G11154	TU29792	163.648	1.80445	0.324495	5.5608	2.69e-08	2.59e-07	chr18	73781039	73785838	-	2	249	TSS23047	annotated	protein_coding	exonic_overlap	same_strand	ENSMUST00000025439.4	ENSMUSG00000024556.4	Me2	protein_coding	2638	246	0	1	FALSE	0.8248	0.192059	0.166381	no
G11154	TU29793	163.648	1.80445	0.324495	5.5608	2.69e-08	2.59e-07	chr18	73794779	73801864	-	4	525	TSS23048	annotated	protein_coding	exonic_overlap	same_strand	ENSMUST00000237619.1	ENSMUSG00000024556.4	Me2	protein_coding	715	284	0	1	FALSE	0.9233	0.0774503	0.618912	yes
G11157	TU29797	1215.58	1.06449	0.129818	8.19987	2.41e-16	4.27e-15	chr18	75001123	75003442	+	4	1283	TSS23052	annotated	protein_coding	exonic_overlap	same_strand	ENSMUST00000079716.5	ENSMUSG00000062328.8	Rpl17	protein_coding	775	708	0	3	FALSE	0.6556	0.12215	0.682582	yes
G11168	TU29829	230.43	-1.00254	0.269183	-3.72439	0.000195785	0.00109578	chr18	75358645	75367097	-	3	2816	TSS23075	annotated	protein_coding	exonic_overlap	same_strand	ENSMUST00000174338.1	ENSMUSG00000092569.1	Gm20544	processed_transcript	690	690	0	1	FALSE	0.7345	-0.107363	0.0913808	no
G11168	TU29830	230.43	-1.00254	0.269183	-3.72439	0.000195785	0.00109578	chr18	75358645	75367097	-	6	3235	TSS23075	annotated	protein_coding	exonic_overlap	same_strand	ENSMUST00000174338.1	ENSMUSG00000092569.1	Gm20544	processed_transcript	690	690	0	1	FALSE	0.7345	-0.107363	0.0907539	no
G11168	TU29831	230.43	-1.00254	0.269183	-3.72439	0.000195785	0.00109578	chr18	75358645	75367097	-	4	2281	TSS23075	annotated	protein_coding	exonic_overlap	same_strand	ENSMUST00000174338.1	ENSMUSG00000092569.1	Gm20544	processed_transcript	690	227	0	1	FALSE	0.7345	-0.107363	0.0921869	no
G11168	TU29832	230.43	-1.00254	0.269183	-3.72439	0.000195785	0.00109578	chr18	75358645	75364943	-	4	2568	TSS23076	unannotated	lncrna	intergenic	intergenic	NA	NA	NA	NA	NA	NA	NA	NA	NA	0.7345	-0.107363	0.0917537	no
G11168	TU29833	230.43	-1.00254	0.269183	-3.72439	0.000195785	0.00109578	chr18	75358645	75367097	-	7	2704	TSS23075	annotated	protein_coding	exonic_overlap	same_strand	ENSMUST00000174338.1	ENSMUSG00000092569.1	Gm20544	processed_transcript	690	227	0	1	FALSE	0.7345	-0.107363	0.091549	no
G11168	TU29834	230.43	-1.00254	0.269183	-3.72439	0.000195785	0.00109578	chr18	75358645	75364943	-	4	2395	TSS23076	unannotated	lncrna	intergenic	intergenic	NA	NA	NA	NA	NA	NA	NA	NA	NA	0.7345	-0.107363	0.0920146	no
G11168	TU29835	230.43	-1.00254	0.269183	-3.72439	0.000195785	0.00109578	chr18	75358645	75367097	-	6	3259	TSS23075	annotated	protein_coding	exonic_overlap	same_strand	ENSMUST00000174338.1	ENSMUSG00000092569.1	Gm20544	processed_transcript	690	690	0	1	FALSE	0.7345	-0.107363	0.0907182	no
G11168	TU29836	230.43	-1.00254	0.269183	-3.72439	0.000195785	0.00109578	chr18	75358645	75367097	-	7	2700	TSS23075	annotated	protein_coding	exonic_overlap	same_strand	ENSMUST00000174338.1	ENSMUSG00000092569.1	Gm20544	processed_transcript	690	227	0	1	FALSE	0.7345	-0.107363	0.091555	no
G11168	TU29837	230.43	-1.00254	0.269183	-3.72439	0.000195785	0.00109578	chr18	75365044	75367097	-	3	427	TSS23075	annotated	protein_coding	exonic_overlap	same_strand	ENSMUST00000174338.1	ENSMUSG00000092569.1	Gm20544	processed_transcript	690	227	0	1	FALSE	0.501	0.175272	0.0796793	no
G11168	TU29838	230.43	-1.00254	0.269183	-3.72439	0.000195785	0.00109578	chr18	75358645	75367097	-	8	2725	TSS23075	annotated	protein_coding	exonic_overlap	same_strand	ENSMUST00000174338.1	ENSMUSG00000092569.1	Gm20544	processed_transcript	690	227	0	1	FALSE	0.7345	-0.107363	0.0915175	no
G11168	TU29839	230.43	-1.00254	0.269183	-3.72439	0.000195785	0.00109578	chr18	75358645	75367097	-	4	2257	TSS23075	annotated	protein_coding	exonic_overlap	same_strand	ENSMUST00000174338.1	ENSMUSG00000092569.1	Gm20544	processed_transcript	690	227	0	1	FALSE	0.7345	-0.107363	0.0922232	no
G11168	TU29840	230.43	-1.00254	0.269183	-3.72439	0.000195785	0.00109578	chr18	75358645	75367097	-	7	2720	TSS23075	annotated	protein_coding	exonic_overlap	same_strand	ENSMUST00000174338.1	ENSMUSG00000092569.1	Gm20544	processed_transcript	690	227	0	1	FALSE	0.7345	-0.107363	0.091525	no
G11168	TU29841	230.43	-1.00254	0.269183	-3.72439	0.000195785	0.00109578	chr18	75358607	75364943	-	2	2131	TSS23076	unannotated	lncrna	intergenic	intergenic	NA	NA	NA	NA	NA	NA	NA	NA	NA	0.7345	-0.107363	0.092414	no
G11168	TU29842	230.43	-1.00254	0.269183	-3.72439	0.000195785	0.00109578	chr18	75358645	75367097	-	6	2587	TSS23075	annotated	protein_coding	exonic_overlap	same_strand	ENSMUST00000174338.1	ENSMUSG00000092569.1	Gm20544	processed_transcript	690	227	0	1	FALSE	0.7345	-0.107363	0.091725	no
G11168	TU29863	230.43	-1.00254	0.269183	-3.72439	0.000195785	0.00109578	chr18	75358645	75366369	-	6	3108	TSS23077	annotated	protein_coding	exonic_overlap	same_strand	ENSMUST00000174338.1	ENSMUSG00000092569.1	Gm20544	processed_transcript	690	531	0	0	FALSE	0.7345	-0.107363	0.0909435	no
G11168	TU29864	230.43	-1.00254	0.269183	-3.72439	0.000195785	0.00109578	chr18	75358645	75367097	-	8	2749	TSS23075	annotated	protein_coding	exonic_overlap	same_strand	ENSMUST00000174338.1	ENSMUSG00000092569.1	Gm20544	processed_transcript	690	223	0	1	FALSE	0.7345	-0.107363	0.0914814	no
G11169	TU29843	525.776	1.23822	0.186153	6.6516	2.9e-11	3.6e-10	chr18	75431223	75697681	-	12	6092	TSS23078	annotated	protein_coding	exonic_overlap	same_strand	ENSMUST00000165559.2	ENSMUSG00000052928.9	Ctif	protein_coding	6031	5962	0	9	FALSE	1.1857	0.477478	0.999992	yes
G11169	TU29844	525.776	1.23822	0.186153	6.6516	2.9e-11	3.6e-10	chr18	75431223	75697681	-	12	6158	TSS23078	annotated	protein_coding	exonic_overlap	same_strand	ENSMUST00000165559.2	ENSMUSG00000052928.9	Ctif	protein_coding	6031	6031	0	11	TRUE	1.1857	0.456953	0.999995	yes
G11169	TU29845	525.776	1.23822	0.186153	6.6516	2.9e-11	3.6e-10	chr18	75431223	75694134	-	12	5904	TSS23079	annotated	protein_coding	exonic_overlap	same_strand	ENSMUST00000165559.2	ENSMUSG00000052928.9	Ctif	protein_coding	6031	5799	0	9	FALSE	1.1857	0.477478	0.999992	yes
G11169	TU29846	525.776	1.23822	0.186153	6.6516	2.9e-11	3.6e-10	chr18	75431223	75521871	-	5	5260	TSS23080	annotated	protein_coding	exonic_overlap	same_strand	ENSMUST00000165559.2	ENSMUSG00000052928.9	Ctif	protein_coding	6031	5258	0	4	FALSE	1.2718	0.474299	0.998959	yes
G11169	TU29847	525.776	1.23822	0.186153	6.6516	2.9e-11	3.6e-10	chr18	75431223	75637343	-	11	5873	TSS23081	annotated	protein_coding	exonic_overlap	same_strand	ENSMUST00000165559.2	ENSMUSG00000052928.9	Ctif	protein_coding	6031	5868	0	10	FALSE	1.1857	0.456953	0.999995	yes
G11169	TU29848	525.776	1.23822	0.186153	6.6516	2.9e-11	3.6e-10	chr18	75431223	75437226	-	2	4242	TSS23082	annotated	protein_coding	exonic_overlap	same_strand	ENSMUST00000165559.2	ENSMUSG00000052928.9	Ctif	protein_coding	6031	4240	0	1	FALSE	0.5239	0.0438163	0.181929	no
G11169	TU29849	525.776	1.23822	0.186153	6.6516	2.9e-11	3.6e-10	chr18	75431223	75696852	-	12	6077	TSS23083	annotated	protein_coding	exonic_overlap	same_strand	ENSMUST00000165559.2	ENSMUSG00000052928.9	Ctif	protein_coding	6031	5868	0	9	FALSE	1.038	0.434896	0.999967	yes
G11169	TU29850	525.776	1.23822	0.186153	6.6516	2.9e-11	3.6e-10	chr18	75431223	75605704	-	7	5412	TSS23084	annotated	protein_coding	exonic_overlap	same_strand	ENSMUST00000165559.2	ENSMUSG00000052928.9	Ctif	protein_coding	6031	5411	0	6	FALSE	1.2055	0.43395	0.999767	yes
G11169	TU29851	525.776	1.23822	0.186153	6.6516	2.9e-11	3.6e-10	chr18	75610666	75611782	-	2	184	TSS23085	annotated	protein_coding	exonic_overlap	same_strand	ENSMUST00000165559.2	ENSMUSG00000052928.9	Ctif	protein_coding	6031	179	0	1	FALSE	1.064	-0.0891883	0.0892281	no
G11169	TU29852	525.776	1.23822	0.186153	6.6516	2.9e-11	3.6e-10	chr18	75431223	75695088	-	12	5946	TSS23086	annotated	protein_coding	exonic_overlap	same_strand	ENSMUST00000165559.2	ENSMUSG00000052928.9	Ctif	protein_coding	6031	5868	0	10	FALSE	1.1857	0.456953	0.999995	yes
G11175	TU29872	496.807	-2.21433	0.189468	-11.6871	1.48e-31	5.23e-30	chr18	77185833	77260219	+	7	6777	TSS23100	annotated	protein_coding	exonic_overlap	same_strand	ENSMUST00000079618.10	ENSMUSG00000025425.18	St8sia5	protein_coding	1989	1989	0	6	TRUE	1.2472	0.442314	0.998917	yes
G11175	TU29873	496.807	-2.21433	0.189468	-11.6871	1.48e-31	5.23e-30	chr18	77185833	77260219	+	8	6885	TSS23100	annotated	protein_coding	exonic_overlap	same_strand	ENSMUST00000075290.7	ENSMUSG00000025425.18	St8sia5	protein_coding	5432	5432	0	7	TRUE	1.1977	0.429364	0.999431	yes
G11175	TU29874	496.807	-2.21433	0.189468	-11.6871	1.48e-31	5.23e-30	chr18	77248435	77260219	+	3	6061	TSS23101	annotated	protein_coding	exonic_overlap	same_strand	ENSMUST00000079618.10	ENSMUSG00000025425.18	St8sia5	protein_coding	1989	1291	0	2	FALSE	1.18	0.489076	0.971246	yes
G11175	TU29875	496.807	-2.21433	0.189468	-11.6871	1.48e-31	5.23e-30	chr18	77232790	77260219	+	6	6387	TSS23102	annotated	protein_coding	exonic_overlap	same_strand	ENSMUST00000079618.10	ENSMUSG00000025425.18	St8sia5	protein_coding	1989	1616	0	5	FALSE	1.1821	0.444058	0.993864	yes
G11175	TU29876	496.807	-2.21433	0.189468	-11.6871	1.48e-31	5.23e-30	chr18	77185833	77246212	+	5	826	TSS23100	annotated	protein_coding	exonic_overlap	same_strand	ENSMUST00000075290.7	ENSMUSG00000025425.18	St8sia5	protein_coding	5432	820	0	4	FALSE	1.2513	0.35815	0.923067	yes
G11175	TU29877	496.807	-2.21433	0.189468	-11.6871	1.48e-31	5.23e-30	chr18	77253015	77260219	+	2	5948	TSS23103	annotated	protein_coding	exonic_overlap	same_strand	ENSMUST00000079618.10	ENSMUSG00000025425.18	St8sia5	protein_coding	1989	1178	0	1	FALSE	0.4984	-0.0520381	0.330405	no
G11177	TU29882	11.129	-7.12312	1.858	-3.83376	0.0001262	0.00073699	chr18	77184268	77186363	-	1	2095	TSS23107	annotated	lncrna	exonic_overlap	same_strand	ENSMUST00000238080.1	ENSMUSG00000073532.3	Gm7276	bidirectional_promoter_lncRNA	2095	2095	0	0	FALSE	0.6935	0.212701	0.78774	yes
G11190	TU29901	1235.92	1.71801	0.137127	12.5286	5.21e-36	2.15e-34	chr18	77794384	77882879	+	15	2427	TSS23124	annotated	protein_coding	exonic_overlap	same_strand	ENSMUST00000114741.3	ENSMUSG00000025429.9	Pstpip2	protein_coding	2267	2267	0	14	TRUE	1.0585	0.402265	0.995784	yes
G11196	TU29910	17.0934	-7.74419	1.72905	-4.47887	7.5e-06	5.29e-05	chr18	80549573	80554834	-	5	1322	TSS23131	unannotated	lncrna	intergenic	intergenic	NA	NA	NA	NA	NA	NA	NA	NA	NA	1.0494	0.0248641	0.161511	no
G11196	TU29911	17.0934	-7.74419	1.72905	-4.47887	7.5e-06	5.29e-05	chr18	80549573	80554274	-	3	1743	TSS23132	unannotated	lncrna	intergenic	intergenic	NA	NA	NA	NA	NA	NA	NA	NA	NA	0.6748	-0.13693	0.136462	no
G11196	TU29912	17.0934	-7.74419	1.72905	-4.47887	7.5e-06	5.29e-05	chr18	80549573	80554834	-	5	1261	TSS23131	unannotated	lncrna	intergenic	intergenic	NA	NA	NA	NA	NA	NA	NA	NA	NA	0.6992	0.118613	0.124643	no
G11196	TU29913	17.0934	-7.74419	1.72905	-4.47887	7.5e-06	5.29e-05	chr18	80549573	80551632	-	3	1105	TSS23133	unannotated	lncrna	intergenic	intergenic	NA	NA	NA	NA	NA	NA	NA	NA	NA	0.6637	0.0606076	0.0811662	no
G11197	TU29914	134.34	-3.93232	0.432138	-9.09969	9.06e-20	1.89e-18	chr18	80500006	80502478	-	3	958	TSS23134	unannotated	lncrna	intergenic	intergenic	NA	NA	NA	NA	NA	NA	NA	NA	NA	0.48	-0.240718	0.0121786	no
G11197	TU29915	134.34	-3.93232	0.432138	-9.09969	9.06e-20	1.89e-18	chr18	80500006	80502478	-	3	933	TSS23134	unannotated	lncrna	intergenic	intergenic	NA	NA	NA	NA	NA	NA	NA	NA	NA	0.48	-0.240718	0.012184	no
G11197	TU29916	134.34	-3.93232	0.432138	-9.09969	9.06e-20	1.89e-18	chr18	80500006	80521969	-	4	1517	TSS23135	unannotated	lncrna	intergenic	intergenic	NA	NA	NA	NA	NA	NA	NA	NA	NA	0.6977	-0.0455343	0.0527606	no
G11197	TU29917	134.34	-3.93232	0.432138	-9.09969	9.06e-20	1.89e-18	chr18	80500006	80521969	-	4	1498	TSS23135	unannotated	lncrna	intergenic	intergenic	NA	NA	NA	NA	NA	NA	NA	NA	NA	0.6977	-0.0455343	0.0527777	no
G11200	TU29921	145.371	1.21595	0.337428	3.60359	0.000313847	0.00168515	chr18	82338358	82339980	-	1	1622	TSS23138	annotated	lncrna	exonic_overlap	same_strand	ENSMUST00000235445.1	ENSMUSG00000118057.1	B020010K11Rik	lincRNA	3579	1580	0	0	FALSE	1.005	0.115851	0.241761	no
G11211	TU29947	163.54	-2.07047	0.319171	-6.48703	8.75e-11	1.04e-09	chr18	82475100	82585631	+	8	2580	TSS23173	annotated	protein_coding	exonic_overlap	same_strand	ENSMUST00000047865.13	ENSMUSG00000041607.17	Mbp	protein_coding	2492	2486	0	5	FALSE	0.6981	0.322383	0.945596	yes
G11211	TU29948	163.54	-2.07047	0.319171	-6.48703	8.75e-11	1.04e-09	chr18	82522047	82585631	+	7	2335	TSS23174	annotated	protein_coding	exonic_overlap	same_strand	ENSMUST00000142850.8	ENSMUSG00000041607.17	Mbp	protein_coding	2056	2056	0	5	FALSE	0.5261	0.25899	0.566671	yes
G11211	TU29949	163.54	-2.07047	0.319171	-6.48703	8.75e-11	1.04e-09	chr18	82522047	82585631	+	8	2413	TSS23174	annotated	protein_coding	exonic_overlap	same_strand	ENSMUST00000123251.8	ENSMUSG00000041607.17	Mbp	protein_coding	638	638	0	6	FALSE	0.5458	0.248798	0.698296	yes
G11212	TU29950	106.531	1.08488	0.391032	2.77439	0.00553051	0.0220205	chr18	82523538	82524021	-	1	483	TSS23175	annotated	pseudogene	exonic_overlap	same_strand	ENSMUST00000130005.2	ENSMUSG00000061684.6	Rpl21-ps8	processed_pseudogene	483	483	0	0	FALSE	1.1639	0.350538	0.845257	yes
G11220	TU29975	56.2558	-1.6052	0.54615	-2.93912	0.00329146	0.0138623	chr18	87851449	87852040	-	1	591	TSS23186	annotated	pseudogene	exonic_overlap	same_strand	ENSMUST00000235287.1	ENSMUSG00000118171.1	Gm50390	processed_pseudogene	591	591	0	0	FALSE	1.2553	0.378621	0.733635	yes
G11234	TU30001	105.44	2.4828	0.615453	4.0341	5.48e-05	0.000340906	chr19	3083048	3087374	+	2	3789	TSS23207	annotated	lncrna	intragenic	intronic_opp_strand	ENSMUST00000237047.1	ENSMUSG00000100969.7	1700030N03Rik	lincRNA	873	0	0	0	FALSE	0.6594	-0.0544126	0.105572	no
G11259	TU30125	421.544	2.2248	0.214219	10.3856	2.88e-25	7.79e-24	chr19	4060870	4066369	+	2	5461	TSS23311	unannotated	lncrna	intergenic	intergenic	NA	NA	NA	NA	NA	NA	NA	NA	NA	0.7275	-0.174159	0.0465085	no
G11259	TU30126	421.544	2.2248	0.214219	10.3856	2.88e-25	7.79e-24	chr19	4060870	4066369	+	2	5461	TSS23311	unannotated	lncrna	intergenic	intergenic	NA	NA	NA	NA	NA	NA	NA	NA	NA	0.7275	-0.174159	0.0465085	no
G11259	TU30127	421.544	2.2248	0.214219	10.3856	2.88e-25	7.79e-24	chr19	4060870	4066369	+	2	5423	TSS23311	unannotated	lncrna	intergenic	intergenic	NA	NA	NA	NA	NA	NA	NA	NA	NA	0.7275	-0.174159	0.0465389	no
G11259	TU30129	421.544	2.2248	0.214219	10.3856	2.88e-25	7.79e-24	chr19	4060870	4066369	+	2	5385	TSS23311	unannotated	lncrna	intergenic	intergenic	NA	NA	NA	NA	NA	NA	NA	NA	NA	0.7275	-0.174159	0.0465694	no
G11259	TU30132	421.544	2.2248	0.214219	10.3856	2.88e-25	7.79e-24	chr19	4060870	4066369	+	2	5423	TSS23311	unannotated	lncrna	intergenic	intergenic	NA	NA	NA	NA	NA	NA	NA	NA	NA	0.7275	-0.174159	0.0465389	no
G11259	TU30135	421.544	2.2248	0.214219	10.3856	2.88e-25	7.79e-24	chr19	4060870	4066369	+	3	5385	TSS23311	unannotated	lncrna	intergenic	intergenic	NA	NA	NA	NA	NA	NA	NA	NA	NA	0.7275	-0.174159	0.0465694	no
G11259	TU30137	421.544	2.2248	0.214219	10.3856	2.88e-25	7.79e-24	chr19	4060870	4066369	+	2	5461	TSS23311	unannotated	lncrna	intergenic	intergenic	NA	NA	NA	NA	NA	NA	NA	NA	NA	0.7275	-0.174159	0.0465085	no
G11267	TU30153	14.0692	-3.30359	1.27572	-2.58959	0.00960904	0.0355105	chr19	4184376	4187420	-	3	1001	TSS23321	annotated	protein_coding	exonic_overlap	read_through	ENSMUST00000237206.1,ENSMUST00000235329.1	ENSMUSG00000040247.6,ENSMUSG00000117905.1	Tbc1d10c,Gm50230	processed_transcript,protein_coding	9933709	1392	0	3	TRUE	1.031	0.326689	0.822959	yes
G11267	TU30154	14.0692	-3.30359	1.27572	-2.58959	0.00960904	0.0355105	chr19	4184376	4185532	-	2	878	TSS23322	annotated	protein_coding	exonic_overlap	read_through	ENSMUST00000238094.1,ENSMUST00000235329.1	ENSMUSG00000040247.6,ENSMUSG00000117905.1	Tbc1d10c,Gm50230	processed_transcript,protein_coding	8783709	1277	0	2	TRUE	1.027	0.322666	0.770076	yes
G11267	TU30155	14.0692	-3.30359	1.27572	-2.58959	0.00960904	0.0355105	chr19	4184376	4190988	-	8	1977	TSS23323	annotated	protein_coding	exonic_overlap	read_through	ENSMUST00000045864.3,ENSMUST00000235329.1	ENSMUSG00000040247.6,ENSMUSG00000117905.1	Tbc1d10c,Gm50230	processed_transcript,protein_coding	16583709	3019	0	14	FALSE	1.0656	0.333489	0.961386	yes
G11271	TU30160	251.648	-1.43662	0.267528	-5.36999	7.87e-08	7.16e-07	chr19	4164323	4175535	-	10	4024	TSS23328	annotated	protein_coding	exonic_overlap	read_through	ENSMUST00000235329.1,ENSMUST00000167055.1	ENSMUSG00000117905.1,ENSMUSG00000075289.5	Gm50230,Carns1	processed_transcript,protein_coding	37093968	5157	0	13	TRUE	1.0738	0.375184	1	yes
G11271	TU30161	251.648	-1.43662	0.267528	-5.36999	7.87e-08	7.16e-07	chr19	4164323	4175535	-	10	4358	TSS23328	annotated	protein_coding	exonic_overlap	read_through	ENSMUST00000235329.1,ENSMUST00000167055.1	ENSMUSG00000117905.1,ENSMUSG00000075289.5	Gm50230,Carns1	processed_transcript,protein_coding	37093968	5491	0	13	FALSE	1.1048	0.373027	1	yes
G11271	TU30162	251.648	-1.43662	0.267528	-5.36999	7.87e-08	7.16e-07	chr19	4164323	4173221	-	6	4343	TSS23329	annotated	protein_coding	exonic_overlap	read_through	ENSMUST00000235329.1,ENSMUST00000167055.1	ENSMUSG00000117905.1,ENSMUSG00000075289.5	Gm50230,Carns1	processed_transcript,protein_coding	37093968	5044	0	8	FALSE	1.136	0.384716	0.999992	yes
G11294	TU30241	308.393	1.08561	0.235538	4.60905	4.05e-06	2.97e-05	chr19	4153838	4163354	-	15	4738	TSS23371	annotated	protein_coding	exonic_overlap	same_strand	ENSMUST00000025749.14	ENSMUSG00000024830.17	Rps6kb2	protein_coding	4586	4586	0	14	TRUE	1.0138	0.383563	0.999812	yes
G11294	TU30242	308.393	1.08561	0.235538	4.60905	4.05e-06	2.97e-05	chr19	4153838	4163354	-	14	4849	TSS23371	annotated	protein_coding	exonic_overlap	same_strand	ENSMUST00000025749.14	ENSMUSG00000024830.17	Rps6kb2	protein_coding	4586	4586	0	13	FALSE	1.1781	0.341413	0.989372	yes
G11294	TU30243	308.393	1.08561	0.235538	4.60905	4.05e-06	2.97e-05	chr19	4153838	4163354	-	14	4723	TSS23371	annotated	protein_coding	exonic_overlap	same_strand	ENSMUST00000127605.7	ENSMUSG00000024830.17	Rps6kb2	protein_coding	1753	1712	0	12	FALSE	0.8912	0.28629	0.886484	yes
G11296	TU30246	303	3.23857	0.262559	12.3346	5.9e-35	2.35e-33	chr19	4878667	4885397	+	3	2562	TSS23374	annotated	protein_coding	exonic_overlap	same_strand	ENSMUST00000006632.7	ENSMUSG00000006463.13	Zdhhc24	protein_coding	2558	2558	0	2	TRUE	1.0382	0.232365	0.97591	yes
G11296	TU30247	303	3.23857	0.262559	12.3346	5.9e-35	2.35e-33	chr19	4879766	4885397	+	2	2554	TSS23375	annotated	protein_coding	exonic_overlap	same_strand	ENSMUST00000162754.1	ENSMUSG00000006463.13	Zdhhc24	protein_coding	939	939	0	1	TRUE	0.6742	0.147905	0.210535	no
G11296	TU30248	303	3.23857	0.262559	12.3346	5.9e-35	2.35e-33	chr19	4878667	4885397	+	3	2338	TSS23374	annotated	protein_coding	exonic_overlap	same_strand	ENSMUST00000162134.1	ENSMUSG00000006463.13	Zdhhc24	protein_coding	2314	2314	0	2	TRUE	0.6742	0.147905	0.211184	no
G11296	TU30249	303	3.23857	0.262559	12.3346	5.9e-35	2.35e-33	chr19	4878667	4885397	+	3	2269	TSS23374	annotated	protein_coding	exonic_overlap	same_strand	ENSMUST00000162088.7	ENSMUSG00000006463.13	Zdhhc24	protein_coding	2269	2269	0	2	TRUE	0.6742	0.147905	0.211392	no
G11296	TU30250	303	3.23857	0.262559	12.3346	5.9e-35	2.35e-33	chr19	4878667	4885397	+	3	2560	TSS23374	annotated	protein_coding	exonic_overlap	same_strand	ENSMUST00000162720.7	ENSMUSG00000006463.13	Zdhhc24	protein_coding	2523	2523	0	2	TRUE	1.1636	0.137101	0.757832	yes
G11299	TU30254	28.5693	3.34738	0.843953	3.96632	7.3e-05	0.000444495	chr19	4890225	4909802	+	3	349	TSS23380	annotated	lncrna	intragenic	opp_strand	ENSMUST00000053506.7	ENSMUSG00000006464.9	Bbs1	lincRNA	5602	0	120	0	FALSE	0.9108	-0.829004	0.00143139	no
G11299	TU30259	28.5693	3.34738	0.843953	3.96632	7.3e-05	0.000444495	chr19	4890225	4906543	+	3	365	TSS23380	annotated	lncrna	intragenic	opp_strand	ENSMUST00000053506.7	ENSMUSG00000006464.9	Bbs1	lincRNA	5602	0	120	0	FALSE	0.9108	-0.829004	0.00143097	no
G11299	TU30263	28.5693	3.34738	0.843953	3.96632	7.3e-05	0.000444495	chr19	4899331	4900413	+	1	1082	TSS23381	annotated	lncrna	intragenic	intronic_opp_strand	ENSMUST00000237362.1	ENSMUSG00000006464.9	Bbs1	lincRNA	1993	0	0	0	FALSE	1.065	-0.0867139	0.0870468	no
G11300	TU30255	273.505	1.1287	0.24471	4.61242	3.98e-06	2.93e-05	chr19	4800568	4811634	-	3	3165	TSS23382	annotated	protein_coding	exonic_overlap	read_through	ENSMUST00000006625.7,ENSMUST00000178727.1	ENSMUSG00000006456.10,ENSMUSG00000096370.8	Gm21992,Rbm14	protein_coding	31652432	3597	0	2	TRUE	1.266	0.351705	0.999998	yes
G11300	TU30260	273.505	1.1287	0.24471	4.61242	3.98e-06	2.93e-05	chr19	4800568	4811634	-	2	3910	TSS23382	annotated	protein_coding	exonic_overlap	read_through	ENSMUST00000113793.3,ENSMUST00000178727.1	ENSMUSG00000006456.10,ENSMUSG00000096370.8	Gm21992,Rbm14	protein_coding	35082432	3940	0	1	TRUE	1.3112	0.32781	0.999993	yes
G11303	TU30264	274.946	1.24529	0.260126	4.78726	1.69e-06	1.31e-05	chr19	4783450	4794014	-	4	3565	TSS23387	annotated	protein_coding	exonic_overlap	read_through	ENSMUST00000179909.7,ENSMUST00000180248.7	ENSMUSG00000096370.8,ENSMUSG00000094936.8	Gm21992,Rbm4	protein_coding	14352610	3708	0	4	TRUE	0.9568	0.423694	0.997308	yes
G11303	TU30267	274.946	1.24529	0.260126	4.78726	1.69e-06	1.31e-05	chr19	4789813	4794014	-	2	3206	TSS23387	annotated	protein_coding	exonic_overlap	read_through	ENSMUST00000178727.1,ENSMUST00000164209.8	ENSMUSG00000096370.8,ENSMUSG00000094936.8	Gm21992,Rbm4	protein_coding	2432801	2364	0	1	FALSE	1.153	0.479161	0.906724	yes
G11305	TU30270	229.102	-1.29781	0.276413	-4.69517	2.66e-06	2.01e-05	chr19	5068077	5070682	+	1	2605	TSS23389	annotated	protein_coding	exonic_overlap	same_strand	ENSMUST00000070630.7	ENSMUSG00000056481.7	Cd248	protein_coding	2605	2605	0	0	FALSE	0.9077	0.259762	0.999999	yes
G11307	TU30272	78.8805	2.66649	0.50259	5.3055	1.12e-07	1e-06	chr19	5050711	5057071	+	10	2873	TSS23391	annotated	protein_coding	exonic_overlap	same_strand	ENSMUST00000025818.7	ENSMUSG00000024883.8	Rin1	protein_coding	4184	2752	0	6	FALSE	0.5957	0.242391	0.918394	yes
G11307	TU30273	78.8805	2.66649	0.50259	5.3055	1.12e-07	1e-06	chr19	5051738	5054702	+	5	1924	TSS23392	annotated	protein_coding	exonic_overlap	same_strand	ENSMUST00000224032.1	ENSMUSG00000024883.8	Rin1	protein_coding	579	579	0	2	FALSE	0.5352	0.220553	0.777388	yes
G11307	TU30274	78.8805	2.66649	0.50259	5.3055	1.12e-07	1e-06	chr19	5051738	5053276	+	3	946	TSS23392	annotated	protein_coding	exonic_overlap	same_strand	ENSMUST00000224363.1	ENSMUSG00000024883.8	Rin1	protein_coding	698	299	0	1	FALSE	0.5352	0.220553	0.780432	yes
G11314	TU30295	93.7231	6.32997	0.828068	7.64426	2.1e-14	3.27e-13	chr19	5349790	5355194	+	3	4085	TSS23409	unannotated	lncrna	intergenic	intergenic	NA	NA	NA	NA	NA	NA	NA	NA	NA	0.7346	0.0201375	0.109704	no
G11316	TU30299	796.79	3.29786	0.170959	19.2903	6.48e-83	9.07e-81	chr19	5344704	5349574	-	3	3951	TSS23411	annotated	protein_coding	exonic_overlap	same_strand	ENSMUST00000025764.5	ENSMUSG00000024846.6	Cst6	protein_coding	3951	3951	0	2	TRUE	1.0794	0.417175	0.81325	yes
G11335	TU30352	762.358	-1.55887	0.15623	-9.97804	1.9e-23	4.74e-22	chr19	5510809	5550370	+	4	2985	TSS23447	annotated	pseudogene	exonic_overlap	same_strand	ENSMUST00000210638.1	ENSMUSG00000109695.1	Gm31166	transcribed_processed_pseudogene	1268	1265	0	2	FALSE	0.7199	0.226547	0.99972	yes
G11335	TU30353	762.358	-1.55887	0.15623	-9.97804	1.9e-23	4.74e-22	chr19	5510809	5550370	+	5	2946	TSS23447	annotated	pseudogene	exonic_overlap	same_strand	ENSMUST00000210638.1	ENSMUSG00000109695.1	Gm31166	transcribed_processed_pseudogene	1268	1268	0	3	FALSE	0.7199	0.223793	0.999616	yes
G11335	TU30354	762.358	-1.55887	0.15623	-9.97804	1.9e-23	4.74e-22	chr19	5510809	5550370	+	5	2943	TSS23447	annotated	pseudogene	exonic_overlap	same_strand	ENSMUST00000210638.1	ENSMUSG00000109695.1	Gm31166	transcribed_processed_pseudogene	1268	1265	0	2	FALSE	0.7199	0.223793	0.999616	yes
G11335	TU30355	762.358	-1.55887	0.15623	-9.97804	1.9e-23	4.74e-22	chr19	5510809	5550370	+	5	2946	TSS23447	annotated	pseudogene	exonic_overlap	same_strand	ENSMUST00000210638.1	ENSMUSG00000109695.1	Gm31166	transcribed_processed_pseudogene	1268	1268	0	3	FALSE	0.7199	0.223793	0.999616	yes
G11351	TU30406	39162.8	1.49778	0.0651083	23.0044	4.21e-117	9.73e-115	chr19	5824707	5845478	-	1	20771	TSS23473	annotated	lncrna	exonic_overlap	read_through	ENSMUST00000183841.1,ENSMUST00000185071.1,ENSMUST00000183800.1,ENSMUST00000173672.1	ENSMUSG00000098986.1,ENSMUSG00000098974.1,ENSMUSG00000098543.1,ENSMUSG00000092274.3	Neat1,Gm28006,Gm27505,Gm27533	misc_RNA,lincRNA	12211015220771	21155	0	0	FALSE	0.5497	-0.185632	0.0696387	no
G11351	TU30407	39162.8	1.49778	0.0651083	23.0044	4.21e-117	9.73e-115	chr19	5824707	5845478	-	2	20605	TSS23473	annotated	lncrna	exonic_overlap	read_through	ENSMUST00000183841.1,ENSMUST00000185071.1,ENSMUST00000183800.1,ENSMUST00000174287.1	ENSMUSG00000098986.1,ENSMUSG00000098974.1,ENSMUSG00000098543.1,ENSMUSG00000092274.3	Neat1,Gm28006,Gm27505,Gm27533	misc_RNA,lincRNA	1221101523004	3379	0	1	TRUE	0.5497	-0.185632	0.0698333	no
G11351	TU30408	39162.8	1.49778	0.0651083	23.0044	4.21e-117	9.73e-115	chr19	5824707	5845478	-	3	20518	TSS23473	annotated	lncrna	exonic_overlap	read_through	ENSMUST00000183841.1,ENSMUST00000185071.1,ENSMUST00000183800.1,ENSMUST00000174287.1	ENSMUSG00000098986.1,ENSMUSG00000098974.1,ENSMUSG00000098543.1,ENSMUSG00000092274.3	Neat1,Gm28006,Gm27505,Gm27533	misc_RNA,lincRNA	1221101523004	3379	0	1	FALSE	0.5497	-0.185632	0.0699355	no
G11352	TU30409	284.64	-2.16447	0.255346	-8.4766	2.32e-17	4.37e-16	chr19	5915280	5924816	-	3	3729	TSS23474	annotated	protein_coding	exonic_overlap	same_strand	ENSMUST00000055458.5	ENSMUSG00000045664.5	Cdc42ep2	protein_coding	3411	3411	0	1	FALSE	1.176	0.357734	0.946598	yes
G11370	TU30455	2330.29	1.45291	0.10169	14.2876	2.61e-46	1.47e-44	chr19	5741276	5758139	+	27	4773	TSS23508	annotated	protein_coding	exonic_overlap	same_strand	ENSMUST00000081496.5	ENSMUSG00000024940.11	Ltbp3	protein_coding	5190	4715	0	26	FALSE	0.7403	0.344179	1	yes
G11370	TU30456	2330.29	1.45291	0.10169	14.2876	2.61e-46	1.47e-44	chr19	5753087	5758139	+	9	3680	TSS23509	annotated	protein_coding	exonic_overlap	same_strand	ENSMUST00000235336.1	ENSMUSG00000024940.11	Ltbp3	protein_coding	2099	1706	0	8	TRUE	0.854	0.280068	0.754312	yes
G11370	TU30457	2330.29	1.45291	0.10169	14.2876	2.61e-46	1.47e-44	chr19	5741276	5758139	+	26	6270	TSS23508	annotated	protein_coding	exonic_overlap	same_strand	ENSMUST00000081496.5	ENSMUSG00000024940.11	Ltbp3	protein_coding	5190	4715	0	25	FALSE	0.7331	0.329566	1	yes
G11370	TU30458	2330.29	1.45291	0.10169	14.2876	2.61e-46	1.47e-44	chr19	5741276	5758139	+	27	4537	TSS23508	annotated	protein_coding	exonic_overlap	same_strand	ENSMUST00000081496.5	ENSMUSG00000024940.11	Ltbp3	protein_coding	5190	4479	0	24	FALSE	0.7403	0.3496	1	yes
G11370	TU30459	2330.29	1.45291	0.10169	14.2876	2.61e-46	1.47e-44	chr19	5741195	5747857	+	9	2418	TSS23510	annotated	protein_coding	exonic_overlap	same_strand	ENSMUST00000236258.1	ENSMUSG00000024940.11	Ltbp3	protein_coding	2673	1242	0	6	FALSE	0.6712	0.347054	0.99963	yes
G11370	TU30460	2330.29	1.45291	0.10169	14.2876	2.61e-46	1.47e-44	chr19	5748572	5758139	+	17	3881	TSS23511	annotated	protein_coding	exonic_overlap	same_strand	ENSMUST00000237280.1	ENSMUSG00000024940.11	Ltbp3	protein_coding	5729	2287	0	16	FALSE	0.8963	0.351905	0.822115	yes
G11370	TU30461	2330.29	1.45291	0.10169	14.2876	2.61e-46	1.47e-44	chr19	5743902	5758139	+	23	5217	TSS23512	annotated	protein_coding	exonic_overlap	same_strand	ENSMUST00000237280.1	ENSMUSG00000024940.11	Ltbp3	protein_coding	5729	5217	0	21	FALSE	0.916	0.343035	1	yes
G11383	TU30514	144.196	-1.34143	0.332007	-4.04035	5.34e-05	0.000332528	chr19	6399863	6415269	+	17	2815	TSS23547	annotated	protein_coding	exonic_overlap	same_strand	ENSMUST00000167240.7	ENSMUSG00000032946.16	Rasgrp2	protein_coding	2192	2123	0	14	FALSE	1.2298	0.466672	0.999859	yes
G11383	TU30516	144.196	-1.34143	0.332007	-4.04035	5.34e-05	0.000332528	chr19	6402917	6415269	+	11	6768	TSS23548	annotated	protein_coding	exonic_overlap	same_strand	ENSMUST00000167240.7	ENSMUSG00000032946.16	Rasgrp2	protein_coding	2192	1877	0	10	FALSE	1.297	0.511245	0.99954	yes
G11383	TU30517	144.196	-1.34143	0.332007	-4.04035	5.34e-05	0.000332528	chr19	6404581	6415269	+	7	3305	TSS23549	annotated	protein_coding	exonic_overlap	same_strand	ENSMUST00000149205.1	ENSMUSG00000032946.16	Rasgrp2	protein_coding	919	919	0	4	FALSE	1.1705	0.364113	0.917754	yes
G11383	TU30519	144.196	-1.34143	0.332007	-4.04035	5.34e-05	0.000332528	chr19	6399863	6415269	+	14	4635	TSS23547	annotated	protein_coding	exonic_overlap	same_strand	ENSMUST00000035716.14	ENSMUSG00000032946.16	Rasgrp2	protein_coding	2219	2219	0	13	FALSE	1.3324	0.462936	0.999989	yes
G11383	TU30521	144.196	-1.34143	0.332007	-4.04035	5.34e-05	0.000332528	chr19	6404154	6415269	+	8	7326	TSS23550	annotated	protein_coding	exonic_overlap	same_strand	ENSMUST00000149205.1	ENSMUSG00000032946.16	Rasgrp2	protein_coding	919	919	0	4	FALSE	1.2716	0.359753	0.980699	yes
G11383	TU30522	144.196	-1.34143	0.332007	-4.04035	5.34e-05	0.000332528	chr19	6401991	6415269	+	14	3245	TSS23551	annotated	protein_coding	exonic_overlap	same_strand	ENSMUST00000167240.7	ENSMUSG00000032946.16	Rasgrp2	protein_coding	2192	1980	0	12	FALSE	1.2922	0.453394	0.988475	yes
G11385	TU30523	46062.5	-1.79722	0.0831811	-21.6061	1.57e-103	3.15e-101	chr19	6384374	6398459	+	20	2898	TSS23555	annotated	protein_coding	exonic_overlap	same_strand	ENSMUST00000035269.14	ENSMUSG00000032648.14	Pygm	protein_coding	2874	2874	0	19	TRUE	1.2926	0.560003	1	yes
G11385	TU30524	46062.5	-1.79722	0.0831811	-21.6061	1.57e-103	3.15e-101	chr19	6384374	6398459	+	19	3177	TSS23555	annotated	protein_coding	exonic_overlap	same_strand	ENSMUST00000035269.14	ENSMUSG00000032648.14	Pygm	protein_coding	2874	2874	0	18	FALSE	1.2746	0.504662	1	yes
G11389	TU30539	328.913	1.05156	0.226631	4.63995	3.48e-06	2.59e-05	chr19	6909697	6911049	+	5	957	TSS23567	annotated	protein_coding	exonic_overlap	same_strand	ENSMUST00000088257.13	ENSMUSG00000038812.16	Trmt112	protein_coding	957	957	0	4	TRUE	1.2799	0.405586	0.794374	yes
G11397	TU30560	1565.99	-1.33221	0.116974	-11.3889	4.75e-30	1.56e-28	chr19	6910976	6921909	-	7	2343	TSS23579	annotated	protein_coding	exonic_overlap	same_strand	ENSMUST00000239322.1	ENSMUSG00000024955.15	Esrra	protein_coding	2274	2274	0	6	TRUE	0.9839	0.428683	0.999881	yes
G1140	TU2965	87.5692	2.0211	0.438271	4.61154	4e-06	2.94e-05	chr1	107589974	107610484	+	7	4612	TSS2251	annotated	protein_coding	exonic_overlap	same_strand	ENSMUST00000112706.3	ENSMUSG00000026315.13	Serpinb8	protein_coding	4581	4581	0	6	TRUE	1.0844	0.185338	0.996163	yes
G1140	TU2966	87.5692	2.0211	0.438271	4.61154	4e-06	2.94e-05	chr1	107589974	107602920	+	4	755	TSS2251	annotated	protein_coding	exonic_overlap	same_strand	ENSMUST00000151283.1	ENSMUSG00000026315.13	Serpinb8	protein_coding	1191	681	0	3	FALSE	0.7008	0.161492	0.418077	no
G1140	TU2967	87.5692	2.0211	0.438271	4.61154	4e-06	2.94e-05	chr1	107598897	107606150	+	4	768	TSS2252	annotated	protein_coding	exonic_overlap	same_strand	ENSMUST00000151283.1	ENSMUSG00000026315.13	Serpinb8	protein_coding	1191	766	0	3	FALSE	1.1906	0.337776	0.491044	yes
G1140	TU2968	87.5692	2.0211	0.438271	4.61154	4e-06	2.94e-05	chr1	107604480	107610484	+	4	3944	TSS2253	annotated	protein_coding	exonic_overlap	same_strand	ENSMUST00000112706.3	ENSMUSG00000026315.13	Serpinb8	protein_coding	4581	3821	0	2	FALSE	1.1026	0.195717	0.933231	yes
G1140	TU2969	87.5692	2.0211	0.438271	4.61154	4e-06	2.94e-05	chr1	107589974	107597686	+	2	540	TSS2251	annotated	protein_coding	exonic_overlap	same_strand	ENSMUST00000000514.10	ENSMUSG00000026315.13	Serpinb8	protein_coding	3001	460	0	1	FALSE	0.9998	0.217369	0.255594	no
G1140	TU2970	87.5692	2.0211	0.438271	4.61154	4e-06	2.94e-05	chr1	107589974	107597686	+	2	545	TSS2251	annotated	protein_coding	exonic_overlap	same_strand	ENSMUST00000151283.1	ENSMUSG00000026315.13	Serpinb8	protein_coding	1191	425	0	1	FALSE	0.9998	0.217369	0.255577	no
G1140	TU2971	87.5692	2.0211	0.438271	4.61154	4e-06	2.94e-05	chr1	107597453	107604747	+	4	584	TSS2254	annotated	protein_coding	exonic_overlap	same_strand	ENSMUST00000151283.1	ENSMUSG00000026315.13	Serpinb8	protein_coding	1191	582	0	3	FALSE	0.7543	0.157375	0.688849	yes
G11407	TU30590	68.4389	-2.54888	0.502899	-5.06837	4.01e-07	3.36e-06	chr19	7087468	7166080	-	3	11066	TSS23601	annotated	mixed_read_through	exonic_overlap	read_through	ENSMUST00000113383.3,ENSMUST00000236559.1	ENSMUSG00000047787.8,ENSMUSG00000117901.1	Flrt1,AC109619.1	antisense,protein_coding	5872953	6825	0	1	FALSE	1.2828	0.529024	0.999999	yes
G11438	TU30649	188.818	1.50107	0.302805	4.9572	7.15e-07	5.79e-06	chr19	8888852	8890881	+	4	806	TSS23647	annotated	protein_coding	exonic_overlap	read_through	ENSMUST00000187504.6,ENSMUST00000096251.9,ENSMUST00000191089.1	ENSMUSG00000096740.8,ENSMUSG00000071653.9,ENSMUSG00000116347.1	Gm49416,Lbhd1,1810009A15Rik	protein_coding	3164806568	1762	0	7	TRUE	1.1435	0.401923	0.736493	yes
G11438	TU30651	188.818	1.50107	0.302805	4.9572	7.15e-07	5.79e-06	chr19	8888852	8890881	+	3	965	TSS23647	annotated	protein_coding	exonic_overlap	read_through	ENSMUST00000187504.6,ENSMUST00000186647.6,ENSMUST00000191089.1	ENSMUSG00000096740.8,ENSMUSG00000071653.9,ENSMUSG00000116347.1	Gm49416,Lbhd1,1810009A15Rik	protein_coding	3164784568	1740	0	5	TRUE	1.1247	-0.138373	0.0589115	no
G11440	TU30659	135.022	1.0838	0.342417	3.16514	0.00155007	0.0071051	chr19	8723456	8726443	+	10	623	TSS23650	annotated	protein_coding	exonic_overlap	same_strand	ENSMUST00000206155.1	ENSMUSG00000108414.1	Snhg1	processed_transcript	605	605	0	9	TRUE	0.4645	-0.141121	0.0163158	no
G11440	TU30660	135.022	1.0838	0.342417	3.16514	0.00155007	0.0071051	chr19	8723456	8726443	+	5	2140	TSS23650	annotated	mixed_read_through	exonic_overlap	read_through	ENSMUST00000205539.1,ENSMUST00000082787.4,ENSMUST00000083347.1,ENSMUST00000083346.1,ENSMUST00000083444.1,ENSMUST00000083848.1	ENSMUSG00000108414.1,ENSMUSG00000064721.4,ENSMUSG00000065281.1,ENSMUSG00000065280.1,ENSMUSG00000065378.1,ENSMUSG00000065782.1	Gm24452,Gm24453,Gm22680,Snhg1,Gm25855,Gm22744	processed_transcript,snoRNA	2348,72,72,76,65,69	2462	0	3	FALSE	0.9962	-0.174821	0.0658409	no
G11440	TU30661	135.022	1.0838	0.342417	3.16514	0.00155007	0.0071051	chr19	8723456	8726443	+	8	1445	TSS23650	annotated	mixed_read_through	exonic_overlap	read_through	ENSMUST00000082787.4,ENSMUST00000206135.1,ENSMUST00000083347.1	ENSMUSG00000064721.4,ENSMUSG00000108414.1,ENSMUSG00000065281.1	Gm25855,Gm24452,Snhg1	snoRNA,processed_transcript	72,744,72	888	0	7	TRUE	0.9962	-0.174821	0.0666178	no
G11440	TU30662	135.022	1.0838	0.342417	3.16514	0.00155007	0.0071051	chr19	8723456	8726443	+	2	2759	TSS23650	annotated	mixed_read_through	exonic_overlap	read_through	ENSMUST00000206519.1,ENSMUST00000082787.4,ENSMUST00000083458.1,ENSMUST00000083347.1,ENSMUST00000083346.1,ENSMUST00000083444.1,ENSMUST00000083371.1,ENSMUST00000083153.1	ENSMUSG00000108414.1,ENSMUSG00000064721.4,ENSMUSG00000065392.1,ENSMUSG00000065281.1,ENSMUSG00000065280.1,ENSMUSG00000065378.1,ENSMUSG00000065305.1,ENSMUSG00000065087.1	Gm23246,Snord22,Gm24452,Gm24453,Snhg1,Gm25894,Gm25855,Gm22744	processed_transcript,snoRNA	2728,72,75,72,76,65,67,126	3281	0	1	TRUE	0.9962	-0.174821	0.0651561	no
G11440	TU30663	135.022	1.0838	0.342417	3.16514	0.00155007	0.0071051	chr19	8723456	8726443	+	4	2380	TSS23650	annotated	mixed_read_through	exonic_overlap	read_through	ENSMUST00000205539.1,ENSMUST00000082787.4,ENSMUST00000083347.1,ENSMUST00000083346.1,ENSMUST00000083444.1,ENSMUST00000083848.1,ENSMUST00000083153.1	ENSMUSG00000108414.1,ENSMUSG00000064721.4,ENSMUSG00000065281.1,ENSMUSG00000065280.1,ENSMUSG00000065378.1,ENSMUSG00000065782.1,ENSMUSG00000065087.1	Snord22,Gm24452,Gm24453,Gm22680,Snhg1,Gm25855,Gm22744	processed_transcript,snoRNA	2348,72,72,76,65,69,126	2828	0	3	TRUE	0.9962	-0.174821	0.0655746	no
G11446	TU30677	229.497	1.02926	0.282627	3.64175	0.000270787	0.00147306	chr19	8953846	8966210	+	9	2753	TSS23661	annotated	protein_coding	exonic_overlap	same_strand	ENSMUST00000096239.6	ENSMUSG00000071645.6	Tut1	protein_coding	2753	2753	0	8	TRUE	0.8728	0.252694	1	yes
G11448	TU30680	219.955	1.01691	0.271713	3.74259	0.000182135	0.00102918	chr19	9216380	9216960	+	1	580	TSS23663	annotated	pseudogene	exonic_overlap	same_strand	ENSMUST00000236432.1	ENSMUSG00000117804.1	Gm6252	processed_pseudogene	580	580	0	0	FALSE	1.0461	0.271178	0.474886	yes
G11458	TU30703	28510.7	1.1223	0.0597799	18.7739	1.23e-78	1.56e-76	chr19	9982645	9985098	+	4	929	TSS23679	annotated	protein_coding	exonic_overlap	same_strand	ENSMUST00000025563.7	ENSMUSG00000024661.7	Fth1	protein_coding	929	929	0	3	TRUE	1.1531	0.426	0.918948	yes
G11458	TU30704	28510.7	1.1223	0.0597799	18.7739	1.23e-78	1.56e-76	chr19	9982645	9985098	+	3	1024	TSS23679	annotated	protein_coding	exonic_overlap	same_strand	ENSMUST00000237465.1	ENSMUSG00000024661.7	Fth1	protein_coding	592	592	0	2	TRUE	1.0931	0.432631	0.789587	yes
G11460	TU30706	101.231	1.53487	0.401274	3.825	0.000130771	0.000761684	chr19	8774485	8776962	-	1	2477	TSS23681	annotated	protein_coding	exonic_overlap	same_strand	ENSMUST00000176080.1	ENSMUSG00000003680.16	Taf6l	protein_coding	2476	2476	0	0	FALSE	0.6126	0.303243	0.939921	yes
G11460	TU30707	101.231	1.53487	0.401274	3.825	0.000130771	0.000761684	chr19	8774485	8786316	-	11	2170	TSS23682	annotated	protein_coding	exonic_overlap	same_strand	ENSMUST00000176610.8	ENSMUSG00000003680.16	Taf6l	protein_coding	2065	2065	0	10	FALSE	1.1289	0.329967	0.997928	yes
G11460	TU30708	101.231	1.53487	0.401274	3.825	0.000130771	0.000761684	chr19	8774485	8783999	-	10	1912	TSS23683	annotated	protein_coding	exonic_overlap	same_strand	ENSMUST00000003777.4	ENSMUSG00000003680.16	Taf6l	protein_coding	1869	1869	0	9	TRUE	0.9193	0.339858	0.999986	yes
G11460	TU30709	101.231	1.53487	0.401274	3.825	0.000130771	0.000761684	chr19	8781805	8786316	-	7	903	TSS23682	annotated	protein_coding	exonic_overlap	same_strand	ENSMUST00000176688.7	ENSMUSG00000003680.16	Taf6l	protein_coding	1567	673	0	6	FALSE	1.126	0.425137	0.922853	yes
G11460	TU30710	101.231	1.53487	0.401274	3.825	0.000130771	0.000761684	chr19	8778846	8783999	-	6	628	TSS23683	annotated	protein_coding	exonic_overlap	same_strand	ENSMUST00000176331.1	ENSMUSG00000003680.16	Taf6l	protein_coding	790	544	0	4	FALSE	1.1217	0.414262	0.940905	yes
G11460	TU30711	101.231	1.53487	0.401274	3.825	0.000130771	0.000761684	chr19	8774485	8779050	-	4	1781	TSS23684	annotated	protein_coding	exonic_overlap	same_strand	ENSMUST00000176747.1	ENSMUSG00000003680.16	Taf6l	protein_coding	636	636	0	2	FALSE	0.65	0.328753	0.920342	yes
G11460	TU30712	101.231	1.53487	0.401274	3.825	0.000130771	0.000761684	chr19	8774485	8778734	-	3	1582	TSS23685	annotated	protein_coding	exonic_overlap	same_strand	ENSMUST00000189739.6	ENSMUSG00000003680.16	Taf6l	protein_coding	1794	1245	0	2	FALSE	0.65	0.328753	0.920605	yes
G11460	TU30713	101.231	1.53487	0.401274	3.825	0.000130771	0.000761684	chr19	8774485	8782696	-	7	1955	TSS23686	annotated	protein_coding	exonic_overlap	same_strand	ENSMUST00000003777.4	ENSMUSG00000003680.16	Taf6l	protein_coding	1869	1617	0	6	FALSE	0.65	0.328753	0.920111	yes
G11462	TU30715	357.708	2.26834	0.226818	10.0007	1.51e-23	3.81e-22	chr19	10041568	10060110	+	12	3687	TSS23688	annotated	protein_coding	exonic_overlap	same_strand	ENSMUST00000115995.3	ENSMUSG00000024664.5	Fads3	protein_coding	3687	3687	0	11	TRUE	1.245	0.401734	0.99976	yes
G11462	TU30716	357.708	2.26834	0.226818	10.0007	1.51e-23	3.81e-22	chr19	10052200	10056552	+	10	1076	TSS23689	annotated	protein_coding	exonic_overlap	same_strand	ENSMUST00000115995.3	ENSMUSG00000024664.5	Fads3	protein_coding	3687	1073	0	9	FALSE	1.2932	0.355414	0.994069	yes
G11476	TU30764	142.919	-2.16354	0.357856	-6.04584	1.49e-09	1.6e-08	chr19	10245264	10304888	-	20	5645	TSS23727	annotated	protein_coding	exonic_overlap	same_strand	ENSMUST00000039327.10	ENSMUSG00000035735.10	Dagla	protein_coding	5634	5634	0	19	TRUE	1.2155	0.468304	1	yes
G11476	TU30765	142.919	-2.16354	0.357856	-6.04584	1.49e-09	1.6e-08	chr19	10256295	10269819	-	8	907	TSS23728	annotated	protein_coding	exonic_overlap	same_strand	ENSMUST00000125567.7	ENSMUSG00000035735.10	Dagla	protein_coding	5588	905	0	7	FALSE	1.0817	0.451414	0.985586	yes
G11476	TU30766	142.919	-2.16354	0.357856	-6.04584	1.49e-09	1.6e-08	chr19	10256122	10256208	-	1	86	TSS23729	annotated	protein_coding	exonic_overlap	same_strand	ENSMUST00000156361.1	ENSMUSG00000035735.10	Dagla	protein_coding	695	78	0	0	FALSE	0.7046	0.13333	0.0416174	no
G11476	TU30767	142.919	-2.16354	0.357856	-6.04584	1.49e-09	1.6e-08	chr19	10265006	10271200	-	4	543	TSS23730	annotated	protein_coding	exonic_overlap	same_strand	ENSMUST00000039327.10	ENSMUSG00000035735.10	Dagla	protein_coding	5634	541	0	3	FALSE	1.0652	0.50531	0.84214	yes
G11476	TU30768	142.919	-2.16354	0.357856	-6.04584	1.49e-09	1.6e-08	chr19	10250367	10253787	-	5	663	TSS23731	annotated	protein_coding	exonic_overlap	same_strand	ENSMUST00000125567.7	ENSMUSG00000035735.10	Dagla	protein_coding	5588	660	0	4	FALSE	1.273	0.473063	0.973102	yes
G11476	TU30769	142.919	-2.16354	0.357856	-6.04584	1.49e-09	1.6e-08	chr19	10245264	10251197	-	3	3679	TSS23732	annotated	protein_coding	exonic_overlap	same_strand	ENSMUST00000125567.7	ENSMUSG00000035735.10	Dagla	protein_coding	5588	3675	0	2	FALSE	1.1482	0.474527	0.999317	yes
G11476	TU30770	142.919	-2.16354	0.357856	-6.04584	1.49e-09	1.6e-08	chr19	10260647	10286188	-	10	1492	TSS23733	annotated	protein_coding	exonic_overlap	same_strand	ENSMUST00000039327.10	ENSMUSG00000035735.10	Dagla	protein_coding	5634	1017	0	7	FALSE	1.1415	0.488349	0.996799	yes
G11476	TU30771	142.919	-2.16354	0.357856	-6.04584	1.49e-09	1.6e-08	chr19	10269185	10304888	-	8	1382	TSS23727	annotated	protein_coding	exonic_overlap	same_strand	ENSMUST00000039327.10	ENSMUSG00000035735.10	Dagla	protein_coding	5634	645	0	3	FALSE	1.1415	0.514685	0.938321	yes
G11489	TU30811	111.658	-1.46244	0.375017	-3.89967	9.63e-05	0.000575751	chr19	8927390	8929476	-	3	1637	TSS23765	annotated	protein_coding	exonic_overlap	same_strand	ENSMUST00000096242.4	ENSMUSG00000071648.4	Rom1	protein_coding	1517	1517	0	2	TRUE	1.1049	0.212412	0.994768	yes
G11511	TU30851	3356.14	-1.05587	0.0880006	-11.9985	3.62e-33	1.34e-31	chr19	10870658	10882001	-	4	2189	TSS23798	annotated	protein_coding	exonic_overlap	same_strand	ENSMUST00000038128.14	ENSMUSG00000034659.14	Tmem109	protein_coding	2188	2188	0	3	TRUE	1.0591	0.222414	0.94337	yes
G1152	TU2997	110.704	-1.91383	0.382332	-5.00568	5.57e-07	4.58e-06	chr1	118627944	118685185	+	14	9134	TSS2281	annotated	mixed_read_through	exonic_overlap	read_through	ENSMUST00000027629.9,ENSMUST00000157738.1	ENSMUSG00000026380.10,ENSMUSG00000088363.1	Gm23497,Tfcp2l1	protein_coding,snRNA	9269130	9246	0	12	FALSE	1.0592	0.357535	0.999286	yes
G1152	TU2999	110.704	-1.91383	0.382332	-5.00568	5.57e-07	4.58e-06	chr1	118653714	118685185	+	10	8642	TSS2282	annotated	mixed_read_through	exonic_overlap	read_through	ENSMUST00000027629.9,ENSMUST00000157738.1	ENSMUSG00000026380.10,ENSMUSG00000088363.1	Gm23497,Tfcp2l1	protein_coding,snRNA	9269130	8754	0	8	FALSE	0.9322	0.330211	0.94819	yes
G1152	TU3001	110.704	-1.91383	0.382332	-5.00568	5.57e-07	4.58e-06	chr1	118661977	118664994	+	3	240	TSS2283	annotated	protein_coding	exonic_overlap	same_strand	ENSMUST00000027629.9	ENSMUSG00000026380.10	Tfcp2l1	protein_coding	9269	235	0	2	FALSE	0.8033	0.117967	0.111153	no
G1152	TU3002	110.704	-1.91383	0.382332	-5.00568	5.57e-07	4.58e-06	chr1	118659005	118685185	+	9	8536	TSS2284	annotated	mixed_read_through	exonic_overlap	read_through	ENSMUST00000027629.9,ENSMUST00000157738.1	ENSMUSG00000026380.10,ENSMUSG00000088363.1	Gm23497,Tfcp2l1	protein_coding,snRNA	9269130	8647	0	8	FALSE	0.9322	0.330211	0.948284	yes
G1152	TU3005	110.704	-1.91383	0.382332	-5.00568	5.57e-07	4.58e-06	chr1	118675572	118685185	+	2	7852	TSS2285	annotated	mixed_read_through	exonic_overlap	read_through	ENSMUST00000027629.9,ENSMUST00000157738.1	ENSMUSG00000026380.10,ENSMUSG00000088363.1	Gm23497,Tfcp2l1	protein_coding,snRNA	9269130	7963	0	1	FALSE	0.4967	-0.145854	0.0485156	no
G1152	TU3007	110.704	-1.91383	0.382332	-5.00568	5.57e-07	4.58e-06	chr1	118668628	118685185	+	4	8099	TSS2286	annotated	mixed_read_through	exonic_overlap	read_through	ENSMUST00000027629.9,ENSMUST00000157738.1	ENSMUSG00000026380.10,ENSMUSG00000088363.1	Gm23497,Tfcp2l1	protein_coding,snRNA	9269130	8210	0	3	FALSE	1.192	0.349784	0.620857	yes
G1152	TU3008	110.704	-1.91383	0.382332	-5.00568	5.57e-07	4.58e-06	chr1	118664757	118685185	+	7	8332	TSS2287	annotated	mixed_read_through	exonic_overlap	read_through	ENSMUST00000027629.9,ENSMUST00000157738.1	ENSMUSG00000026380.10,ENSMUSG00000088363.1	Gm23497,Tfcp2l1	protein_coding,snRNA	9269130	8444	0	6	FALSE	1.163	0.339664	0.741413	yes
G11522	TU30876	6901.83	1.34962	0.0736312	18.3294	4.82e-75	5.57e-73	chr19	10605324	10629822	+	27	4464	TSS23820	annotated	protein_coding	exonic_overlap	same_strand	ENSMUST00000025649.9	ENSMUSG00000024740.10	Ddb1	protein_coding	4459	4459	0	26	TRUE	1.289	0.377548	1	yes
G11522	TU30877	6901.83	1.34962	0.0736312	18.3294	4.82e-75	5.57e-73	chr19	10605324	10627866	+	25	3598	TSS23820	annotated	protein_coding	exonic_overlap	same_strand	ENSMUST00000025649.9	ENSMUSG00000024740.10	Ddb1	protein_coding	4459	3594	0	24	FALSE	1.289	0.375185	1	yes
G11523	TU30878	77.0028	1.55437	0.458264	3.39187	0.000694185	0.00345907	chr19	15904677	15925130	-	8	2469	TSS23821	annotated	protein_coding	exonic_overlap	same_strand	ENSMUST00000025542.9	ENSMUSG00000024640.9	Psat1	protein_coding	2617	2398	0	6	FALSE	1.2643	0.302238	0.990904	yes
G11523	TU30879	77.0028	1.55437	0.458264	3.39187	0.000694185	0.00345907	chr19	15904677	15920997	-	7	2203	TSS23822	annotated	protein_coding	exonic_overlap	same_strand	ENSMUST00000025542.9	ENSMUSG00000024640.9	Psat1	protein_coding	2617	2202	0	5	FALSE	1.2209	0.302484	0.976125	yes
G11523	TU30880	77.0028	1.55437	0.458264	3.39187	0.000694185	0.00345907	chr19	15904677	15909712	-	3	2024	TSS23823	annotated	protein_coding	exonic_overlap	same_strand	ENSMUST00000161707.1	ENSMUSG00000024640.9	Psat1	protein_coding	1572	1572	0	2	TRUE	1.0364	0.2924	0.696813	yes
G11534	TU30907	172.035	2.20903	0.328558	6.72342	1.78e-11	2.24e-10	chr19	17926622	17928009	+	1	1387	TSS23843	annotated	pseudogene	exonic_overlap	same_strand	ENSMUST00000236146.1	ENSMUSG00000117822.1	Eef1a1-ps1	processed_pseudogene	1387	1387	0	0	FALSE	1.1814	0.326462	0.711626	yes
G11547	TU30931	720.51	-1.3286	0.189577	-7.00822	2.41e-12	3.24e-11	chr19	18690228	18693765	+	3	438	TSS23864	annotated	protein_coding	exonic_overlap	same_strand	ENSMUST00000235736.1	ENSMUSG00000024726.10	Carnmt1	protein_coding	1714	434	0	2	FALSE	0.8841	-0.0779057	0.221311	no
G11548	TU30932	90.3845	1.33111	0.420248	3.16743	0.00153792	0.0070603	chr19	10592170	10596104	-	9	1422	TSS23865	annotated	protein_coding	exonic_overlap	same_strand	ENSMUST00000037678.6	ENSMUSG00000034371.9	Tkfc	protein_coding	2253	1390	0	8	FALSE	1.0927	0.274048	0.977793	yes
G11548	TU30933	90.3845	1.33111	0.420248	3.16743	0.00153792	0.0070603	chr19	10592170	10605384	-	18	2463	TSS23866	annotated	protein_coding	exonic_overlap	same_strand	ENSMUST00000236950.1	ENSMUSG00000034371.9	Tkfc	protein_coding	2437	2437	0	17	TRUE	1.0727	0.313616	0.999973	yes
G11548	TU30934	90.3845	1.33111	0.420248	3.16743	0.00153792	0.0070603	chr19	10592170	10605384	-	18	2741	TSS23866	annotated	protein_coding	exonic_overlap	same_strand	ENSMUST00000037678.6	ENSMUSG00000034371.9	Tkfc	protein_coding	2253	2253	0	16	FALSE	1.0727	0.313616	0.999973	yes
G11548	TU30935	90.3845	1.33111	0.420248	3.16743	0.00153792	0.0070603	chr19	10592170	10604276	-	17	2300	TSS23867	annotated	protein_coding	exonic_overlap	same_strand	ENSMUST00000037678.6	ENSMUSG00000034371.9	Tkfc	protein_coding	2253	2253	0	16	TRUE	1.0727	0.313616	0.999973	yes
G11548	TU30936	90.3845	1.33111	0.420248	3.16743	0.00153792	0.0070603	chr19	10592170	10600761	-	15	2281	TSS23868	annotated	protein_coding	exonic_overlap	same_strand	ENSMUST00000037678.6	ENSMUSG00000034371.9	Tkfc	protein_coding	2253	2162	0	14	FALSE	1.0667	0.305581	0.999835	yes
G11548	TU30937	90.3845	1.33111	0.420248	3.16743	0.00153792	0.0070603	chr19	10596196	10602726	-	8	813	TSS23869	annotated	protein_coding	exonic_overlap	same_strand	ENSMUST00000235285.1	ENSMUSG00000034371.9	Tkfc	protein_coding	2094	747	0	5	FALSE	1.1877	0.326404	0.975162	yes
G11548	TU30938	90.3845	1.33111	0.420248	3.16743	0.00153792	0.0070603	chr19	10592170	10596450	-	9	1776	TSS23870	annotated	protein_coding	exonic_overlap	same_strand	ENSMUST00000037678.6	ENSMUSG00000034371.9	Tkfc	protein_coding	2253	1510	0	8	FALSE	1.1306	0.294716	0.962616	yes
G11548	TU30939	90.3845	1.33111	0.420248	3.16743	0.00153792	0.0070603	chr19	10597196	10599217	-	2	378	TSS23871	annotated	protein_coding	exonic_overlap	same_strand	ENSMUST00000235285.1	ENSMUSG00000034371.9	Tkfc	protein_coding	2094	236	0	1	FALSE	1.0276	0.365655	0.56386	yes
G11548	TU30940	90.3845	1.33111	0.420248	3.16743	0.00153792	0.0070603	chr19	10588776	10605654	-	18	1994	TSS23872	annotated	protein_coding	exonic_overlap	same_strand	ENSMUST00000237788.1	ENSMUSG00000034371.9	Tkfc	protein_coding	2758	1772	0	17	TRUE	1.0689	0.310566	0.999917	yes
G11548	TU30941	90.3845	1.33111	0.420248	3.16743	0.00153792	0.0070603	chr19	10599029	10602726	-	4	525	TSS23869	annotated	protein_coding	exonic_overlap	same_strand	ENSMUST00000236478.1	ENSMUSG00000034371.9	Tkfc	protein_coding	957	483	0	2	FALSE	1.1096	0.375046	0.8309	yes
G11548	TU30942	90.3845	1.33111	0.420248	3.16743	0.00153792	0.0070603	chr19	10594115	10594824	-	2	575	TSS23873	annotated	protein_coding	exonic_overlap	same_strand	ENSMUST00000235285.1	ENSMUSG00000034371.9	Tkfc	protein_coding	2094	573	0	1	FALSE	1.1074	0.227154	0.389772	no
G11548	TU30943	90.3845	1.33111	0.420248	3.16743	0.00153792	0.0070603	chr19	10596879	10605654	-	7	1056	TSS23872	annotated	protein_coding	exonic_overlap	same_strand	ENSMUST00000236478.1	ENSMUSG00000034371.9	Tkfc	protein_coding	957	589	0	3	FALSE	1.138	0.356684	0.958983	yes
G11548	TU30945	90.3845	1.33111	0.420248	3.16743	0.00153792	0.0070603	chr19	10592170	10594570	-	6	1094	TSS23874	annotated	protein_coding	exonic_overlap	same_strand	ENSMUST00000037678.6	ENSMUSG00000034371.9	Tkfc	protein_coding	2253	1063	0	5	FALSE	1.0405	0.280413	0.897921	yes
G11549	TU30944	1431.35	2.26533	0.157512	14.3819	6.72e-47	3.82e-45	chr19	17117418	17224124	+	12	12241	TSS23875	annotated	protein_coding	exonic_overlap	same_strand	ENSMUST00000226052.1	ENSMUSG00000039126.10	Prune2	protein_coding	1528	1528	0	7	FALSE	1.0791	0.206874	1	yes
G11549	TU30946	1431.35	2.26533	0.157512	14.3819	6.72e-47	3.82e-45	chr19	16955984	17224124	+	18	12750	TSS23876	annotated	protein_coding	exonic_overlap	same_strand	ENSMUST00000087689.4	ENSMUSG00000039126.10	Prune2	protein_coding	12512	12425	0	16	FALSE	1.05	0.223535	1	yes
G11549	TU30947	1431.35	2.26533	0.157512	14.3819	6.72e-47	3.82e-45	chr19	17195906	17224124	+	8	5183	TSS23877	annotated	protein_coding	exonic_overlap	same_strand	ENSMUST00000225351.1	ENSMUSG00000039126.10	Prune2	protein_coding	2115	1495	0	4	FALSE	0.8781	0.190574	0.733345	yes
G11549	TU30948	1431.35	2.26533	0.157512	14.3819	6.72e-47	3.82e-45	chr19	16997792	17224124	+	20	12642	TSS23878	annotated	protein_coding	exonic_overlap	same_strand	ENSMUST00000087689.4	ENSMUSG00000039126.10	Prune2	protein_coding	12512	12337	0	18	FALSE	1.05	0.220508	1	yes
G11549	TU30949	1431.35	2.26533	0.157512	14.3819	6.72e-47	3.82e-45	chr19	17168260	17193803	+	3	831	TSS23879	annotated	protein_coding	exonic_overlap	same_strand	ENSMUST00000224602.1	ENSMUSG00000039126.10	Prune2	protein_coding	946	829	0	2	FALSE	1.1651	0.318845	0.882558	yes
G11549	TU30950	1431.35	2.26533	0.157512	14.3819	6.72e-47	3.82e-45	chr19	17006620	17055782	+	4	1403	TSS23880	annotated	protein_coding	exonic_overlap	same_strand	ENSMUST00000224145.1	ENSMUSG00000039126.10	Prune2	protein_coding	1885	1402	0	3	FALSE	1.2186	0.356968	0.55231	yes
G11549	TU30951	1431.35	2.26533	0.157512	14.3819	6.72e-47	3.82e-45	chr19	17198266	17224124	+	6	4644	TSS23881	annotated	protein_coding	exonic_overlap	same_strand	ENSMUST00000223920.1	ENSMUSG00000039126.10	Prune2	protein_coding	1803	1222	0	3	FALSE	0.986	0.108654	0.804863	yes
G11549	TU30952	1431.35	2.26533	0.157512	14.3819	6.72e-47	3.82e-45	chr19	17214313	17224124	+	2	5401	TSS23882	annotated	protein_coding	exonic_overlap	same_strand	ENSMUST00000225351.1	ENSMUSG00000039126.10	Prune2	protein_coding	2115	1074	0	1	FALSE	0.7794	-0.176806	0.0326793	no
G11549	TU30953	1431.35	2.26533	0.157512	14.3819	6.72e-47	3.82e-45	chr19	16997792	17006786	+	4	537	TSS23878	annotated	protein_coding	exonic_overlap	same_strand	ENSMUST00000224145.1	ENSMUSG00000039126.10	Prune2	protein_coding	1885	472	0	2	FALSE	0.8944	-0.364953	0.0102009	no
G11549	TU30954	1431.35	2.26533	0.157512	14.3819	6.72e-47	3.82e-45	chr19	17198266	17224124	+	7	4692	TSS23881	annotated	protein_coding	exonic_overlap	same_strand	ENSMUST00000225351.1	ENSMUSG00000039126.10	Prune2	protein_coding	2115	1495	0	4	FALSE	0.9415	0.106738	0.841919	yes
G11549	TU30955	1431.35	2.26533	0.157512	14.3819	6.72e-47	3.82e-45	chr19	17195906	17224124	+	7	4694	TSS23877	annotated	protein_coding	exonic_overlap	same_strand	ENSMUST00000223920.1	ENSMUSG00000039126.10	Prune2	protein_coding	1803	1222	0	3	FALSE	0.8657	0.129382	0.361809	no
G11549	TU30956	1431.35	2.26533	0.157512	14.3819	6.72e-47	3.82e-45	chr19	16955984	16963389	+	2	446	TSS23876	annotated	protein_coding	exonic_overlap	same_strand	ENSMUST00000224145.1	ENSMUSG00000039126.10	Prune2	protein_coding	1885	175	0	0	FALSE	1.0734	-0.280261	0.0243567	no
G11551	TU30958	2189.89	-1.67455	0.107586	-15.5647	1.26e-54	9.41e-53	chr19	18670615	18707486	+	5	4518	TSS23884	annotated	protein_coding	exonic_overlap	same_strand	ENSMUST00000025632.10	ENSMUSG00000024726.10	Carnmt1	protein_coding	4518	4084	0	3	FALSE	0.8783	0.316723	0.966192	yes
G11551	TU30959	2189.89	-1.67455	0.107586	-15.5647	1.26e-54	9.41e-53	chr19	18670615	18707486	+	4	4414	TSS23884	annotated	protein_coding	exonic_overlap	same_strand	ENSMUST00000025632.10	ENSMUSG00000024726.10	Carnmt1	protein_coding	4518	3980	0	2	FALSE	0.8663	0.300879	0.967155	yes
G11551	TU30960	2189.89	-1.67455	0.107586	-15.5647	1.26e-54	9.41e-53	chr19	18703108	18707486	+	2	3823	TSS23885	annotated	protein_coding	exonic_overlap	same_strand	ENSMUST00000025632.10	ENSMUSG00000024726.10	Carnmt1	protein_coding	4518	3285	0	1	FALSE	0.4549	-0.258693	0.0250172	no
G11551	TU30961	2189.89	-1.67455	0.107586	-15.5647	1.26e-54	9.41e-53	chr19	18670615	18679268	+	3	948	TSS23884	annotated	protein_coding	exonic_overlap	same_strand	ENSMUST00000025632.10	ENSMUSG00000024726.10	Carnmt1	protein_coding	4518	799	0	2	FALSE	0.9131	0.348528	0.969193	yes
G11568	TU30986	168.748	-1.66064	0.311731	-5.32715	9.98e-08	8.96e-07	chr19	23137729	23139018	-	1	1289	TSS23907	unannotated	lncrna	intergenic	intergenic	NA	NA	NA	NA	NA	NA	NA	NA	NA	0.3499	-0.52186	0.00392947	no
G11568	TU30987	168.748	-1.66064	0.311731	-5.32715	9.98e-08	8.96e-07	chr19	23137729	23141222	-	3	1380	TSS23908	unannotated	lncrna	intergenic	intergenic	NA	NA	NA	NA	NA	NA	NA	NA	NA	0.7162	0.0685687	0.171602	no
G11568	TU30988	168.748	-1.66064	0.311731	-5.32715	9.98e-08	8.96e-07	chr19	23137729	23141222	-	2	1296	TSS23908	unannotated	lncrna	intergenic	intergenic	NA	NA	NA	NA	NA	NA	NA	NA	NA	0.9828	0.118839	0.185826	no
G11568	TU30989	168.748	-1.66064	0.311731	-5.32715	9.98e-08	8.96e-07	chr19	23139856	23141222	-	2	828	TSS23908	unannotated	lncrna	intergenic	intergenic	NA	NA	NA	NA	NA	NA	NA	NA	NA	0.638	0.00196811	0.182175	no
G11572	TU30993	150.99	1.05221	0.327153	3.21628	0.00129866	0.00606677	chr19	23619748	23620319	+	1	571	TSS23912	annotated	pseudogene	exonic_overlap	same_strand	ENSMUST00000104916.3	ENSMUSG00000044424.4	Gm9493	processed_pseudogene	571	571	0	0	FALSE	1.2486	0.320585	0.857842	yes
G11581	TU31027	1367.65	-1.99661	0.121666	-16.4106	1.61e-60	1.4e-58	chr19	20492628	20643479	+	16	2458	TSS23934	annotated	protein_coding	exonic_overlap	same_strand	ENSMUST00000225337.2	ENSMUSG00000053279.8	Aldh1a1	protein_coding	2358	2358	0	15	TRUE	1.0688	0.201736	0.999779	yes
G11581	TU31028	1367.65	-1.99661	0.121666	-16.4106	1.61e-60	1.4e-58	chr19	20492628	20643479	+	17	2559	TSS23934	annotated	protein_coding	exonic_overlap	same_strand	ENSMUST00000225337.2	ENSMUSG00000053279.8	Aldh1a1	protein_coding	2358	2358	0	14	FALSE	1.0688	0.201736	0.999778	yes
G11581	TU31030	1367.65	-1.99661	0.121666	-16.4106	1.61e-60	1.4e-58	chr19	20634346	20643479	+	4	986	TSS23935	annotated	protein_coding	exonic_overlap	same_strand	ENSMUST00000087638.3	ENSMUSG00000053279.8	Aldh1a1	protein_coding	2053	967	0	3	FALSE	0.9056	0.222702	0.393888	no
G11581	TU31031	1367.65	-1.99661	0.121666	-16.4106	1.61e-60	1.4e-58	chr19	20492999	20643479	+	17	2590	TSS23936	annotated	protein_coding	exonic_overlap	same_strand	ENSMUST00000087638.3	ENSMUSG00000053279.8	Aldh1a1	protein_coding	2053	2016	0	12	FALSE	1.0688	0.201736	0.999778	yes
G11581	TU31032	1367.65	-1.99661	0.121666	-16.4106	1.61e-60	1.4e-58	chr19	20634346	20643585	+	4	1092	TSS23935	annotated	protein_coding	exonic_overlap	same_strand	ENSMUST00000087638.3	ENSMUSG00000053279.8	Aldh1a1	protein_coding	2053	967	0	3	FALSE	0.9056	0.222702	0.393431	no
G11581	TU31033	1367.65	-1.99661	0.121666	-16.4106	1.61e-60	1.4e-58	chr19	20492999	20630947	+	12	1602	TSS23936	annotated	protein_coding	exonic_overlap	same_strand	ENSMUST00000225337.2	ENSMUSG00000053279.8	Aldh1a1	protein_coding	2358	1281	0	10	FALSE	1.0313	0.150719	0.992271	yes
G11581	TU31034	1367.65	-1.99661	0.121666	-16.4106	1.61e-60	1.4e-58	chr19	20492999	20643479	+	16	2489	TSS23936	annotated	protein_coding	exonic_overlap	same_strand	ENSMUST00000225337.2	ENSMUSG00000053279.8	Aldh1a1	protein_coding	2358	2251	0	14	FALSE	1.0688	0.201736	0.999779	yes
G11585	TU31037	411.085	-1.22617	0.204393	-5.99908	1.98e-09	2.12e-08	chr19	23972749	24031019	-	11	2548	TSS23940	annotated	protein_coding	exonic_overlap	same_strand	ENSMUST00000096164.5	ENSMUSG00000071604.5	Fam189a2	protein_coding	2548	2548	0	10	TRUE	0.8438	0.225975	0.999961	yes
G11585	TU31038	411.085	-1.22617	0.204393	-5.99908	1.98e-09	2.12e-08	chr19	23972749	23973806	-	1	1057	TSS23941	annotated	protein_coding	exonic_overlap	same_strand	ENSMUST00000096164.5	ENSMUSG00000071604.5	Fam189a2	protein_coding	2548	882	0	0	FALSE	0.6293	-0.107181	0.14024	no
G11585	TU31039	411.085	-1.22617	0.204393	-5.99908	1.98e-09	2.12e-08	chr19	23979369	23988576	-	5	601	TSS23942	annotated	protein_coding	exonic_overlap	same_strand	ENSMUST00000096164.5	ENSMUSG00000071604.5	Fam189a2	protein_coding	2548	580	0	4	FALSE	1.0459	0.279674	0.559023	yes
G11585	TU31040	411.085	-1.22617	0.204393	-5.99908	1.98e-09	2.12e-08	chr19	23979369	24021663	-	7	769	TSS23943	annotated	protein_coding	exonic_overlap	same_strand	ENSMUST00000096164.5	ENSMUSG00000071604.5	Fam189a2	protein_coding	2548	748	0	6	FALSE	0.9828	0.233544	0.934808	yes
G11585	TU31041	411.085	-1.22617	0.204393	-5.99908	1.98e-09	2.12e-08	chr19	23972749	23978157	-	3	1371	TSS23944	annotated	protein_coding	exonic_overlap	same_strand	ENSMUST00000236123.1	ENSMUSG00000071604.5	Fam189a2	protein_coding	1051	713	0	1	FALSE	0.6293	-0.107181	0.139557	no
G1160	TU3022	1623.75	1.9591	0.124839	15.693	1.69e-55	1.27e-53	chr1	97820785	98095634	-	26	4416	TSS2297	annotated	protein_coding	exonic_overlap	same_strand	ENSMUST00000058762.14	ENSMUSG00000026335.16	Pam	protein_coding	4095	4095	0	25	TRUE	0.9379	0.185957	1	yes
G1160	TU3023	1623.75	1.9591	0.124839	15.693	1.69e-55	1.27e-53	chr1	97820785	97823067	-	2	1335	TSS2298	annotated	protein_coding	exonic_overlap	same_strand	ENSMUST00000159585.7	ENSMUSG00000026335.16	Pam	protein_coding	560	62	0	1	FALSE	1.0045	0.0576776	0.0932826	no
G1160	TU3024	1623.75	1.9591	0.124839	15.693	1.69e-55	1.27e-53	chr1	97820785	98095634	-	25	4095	TSS2297	annotated	protein_coding	exonic_overlap	same_strand	ENSMUST00000097625.9	ENSMUSG00000026335.16	Pam	protein_coding	4102	3784	0	23	FALSE	0.92	0.191243	1	yes
G1160	TU3025	1623.75	1.9591	0.124839	15.693	1.69e-55	1.27e-53	chr1	97825658	97924517	-	18	2200	TSS2299	annotated	protein_coding	exonic_overlap	same_strand	ENSMUST00000161567.7	ENSMUSG00000026335.16	Pam	protein_coding	3630	2021	0	17	FALSE	1.1286	0.176681	0.999973	yes
G1160	TU3026	1623.75	1.9591	0.124839	15.693	1.69e-55	1.27e-53	chr1	97825658	97977266	-	22	2876	TSS2300	annotated	protein_coding	exonic_overlap	same_strand	ENSMUST00000161567.7	ENSMUSG00000026335.16	Pam	protein_coding	3630	2687	0	21	FALSE	0.9828	0.179671	1	yes
G11631	TU31201	108.453	-1.1551	0.401369	-2.87791	0.00400321	0.0164815	chr19	29367426	29388095	+	7	3561	TSS24071	annotated	protein_coding	exonic_overlap	same_strand	ENSMUST00000016640.7	ENSMUSG00000016496.7	Cd274	protein_coding	3622	3533	0	5	FALSE	0.9647	0.26428	0.941438	yes
G11631	TU31202	108.453	-1.1551	0.401369	-2.87791	0.00400321	0.0164815	chr19	29380302	29388095	+	4	3074	TSS24072	annotated	protein_coding	exonic_overlap	same_strand	ENSMUST00000016640.7	ENSMUSG00000016496.7	Cd274	protein_coding	3622	3073	0	2	FALSE	0.4301	-0.455701	0.0467405	no
G11631	TU31203	108.453	-1.1551	0.401369	-2.87791	0.00400321	0.0164815	chr19	29373556	29388095	+	5	3416	TSS24073	annotated	protein_coding	exonic_overlap	same_strand	ENSMUST00000016640.7	ENSMUSG00000016496.7	Cd274	protein_coding	3622	3415	0	3	FALSE	0.9775	0.27104	0.882637	yes
G11631	TU31204	108.453	-1.1551	0.401369	-2.87791	0.00400321	0.0164815	chr19	29384081	29388095	+	2	2768	TSS24074	annotated	protein_coding	exonic_overlap	same_strand	ENSMUST00000016640.7	ENSMUSG00000016496.7	Cd274	protein_coding	3622	2766	0	1	FALSE	0.4301	-0.455701	0.0469875	no
G11647	TU31247	1181.63	-1.2212	0.128123	-9.53151	1.55e-21	3.5e-20	chr19	29251579	29313139	+	25	5337	TSS24102	annotated	protein_coding	exonic_overlap	same_strand	ENSMUST00000065796.9	ENSMUSG00000024789.13	Jak2	protein_coding	5030	5030	0	24	TRUE	0.894	0.114502	1	yes
G11654	TU31264	524.203	1.44537	0.201292	7.18044	6.95e-13	9.67e-12	chr19	32485768	32515364	+	5	2613	TSS24127	annotated	protein_coding	exonic_overlap	read_through	ENSMUST00000025827.9,ENSMUST00000235511.1	ENSMUSG00000024896.9,ENSMUSG00000118106.1	AC115752.1,Minpp1	TEC,protein_coding	26132276	3250	0	4	TRUE	1.27	0.409832	0.999892	yes
G11654	TU31265	524.203	1.44537	0.201292	7.18044	6.95e-13	9.67e-12	chr19	32493867	32515364	+	3	1627	TSS24128	annotated	protein_coding	exonic_overlap	same_strand	ENSMUST00000025827.9	ENSMUSG00000024896.9	Minpp1	protein_coding	2613	1624	0	2	FALSE	1.1637	0.471047	0.722106	yes
G11654	TU31267	524.203	1.44537	0.201292	7.18044	6.95e-13	9.67e-12	chr19	32491333	32491596	+	1	263	TSS24129	annotated	protein_coding	exonic_overlap	same_strand	ENSMUST00000236287.1	ENSMUSG00000024896.9	Minpp1	protein_coding	896	259	0	0	FALSE	1.0926	0.0355052	0.220603	no
G11657	TU31287	38.7323	5.47861	1.03867	5.27462	1.33e-07	1.18e-06	chr19	32967032	32980324	-	3	1034	TSS24133	annotated	lncrna	exonic_overlap	same_strand	ENSMUST00000236569.1	ENSMUSG00000117664.1	Gm36860	lincRNA	456	456	0	1	FALSE	0.7787	0.154849	0.157443	no
G11667	TU31300	164.914	-1.05693	0.313935	-3.36672	0.00076067	0.00375356	chr19	32595771	32667185	+	12	3540	TSS24146	annotated	protein_coding	exonic_overlap	same_strand	ENSMUST00000235594.1	ENSMUSG00000024899.7	Papss2	protein_coding	2047	2047	0	11	TRUE	1.1489	0.28369	0.999988	yes
G11667	TU31301	164.914	-1.05693	0.313935	-3.36672	0.00076067	0.00375356	chr19	32636874	32667185	+	10	3480	TSS24147	annotated	protein_coding	exonic_overlap	same_strand	ENSMUST00000236290.1	ENSMUSG00000024899.7	Papss2	protein_coding	3618	3321	0	9	FALSE	1.2165	0.269415	0.995888	yes
G11667	TU31302	164.914	-1.05693	0.313935	-3.36672	0.00076067	0.00375356	chr19	32664345	32667185	+	2	2065	TSS24148	annotated	protein_coding	exonic_overlap	same_strand	ENSMUST00000236290.1	ENSMUSG00000024899.7	Papss2	protein_coding	3618	1990	0	1	FALSE	1.0447	0.282353	0.548902	yes
G11667	TU31304	164.914	-1.05693	0.313935	-3.36672	0.00076067	0.00375356	chr19	32633884	32663325	+	9	1449	TSS24149	annotated	protein_coding	exonic_overlap	same_strand	ENSMUST00000235594.1	ENSMUSG00000024899.7	Papss2	protein_coding	2047	1446	0	8	FALSE	1.1876	0.277434	0.941392	yes
G11667	TU31305	164.914	-1.05693	0.313935	-3.36672	0.00076067	0.00375356	chr19	32633884	32634067	+	1	183	TSS24149	annotated	protein_coding	exonic_overlap	same_strand	ENSMUST00000235594.1	ENSMUSG00000024899.7	Papss2	protein_coding	2047	115	0	0	FALSE	0.649	-0.341884	0.00840443	no
G11667	TU31306	164.914	-1.05693	0.313935	-3.36672	0.00076067	0.00375356	chr19	32639216	32667185	+	7	2828	TSS24150	annotated	protein_coding	exonic_overlap	same_strand	ENSMUST00000236290.1	ENSMUSG00000024899.7	Papss2	protein_coding	3618	2827	0	6	FALSE	1.2165	0.269415	0.995936	yes
G11667	TU31307	164.914	-1.05693	0.313935	-3.36672	0.00076067	0.00375356	chr19	32651894	32667185	+	5	2602	TSS24151	annotated	protein_coding	exonic_overlap	same_strand	ENSMUST00000236290.1	ENSMUSG00000024899.7	Papss2	protein_coding	3618	2601	0	4	FALSE	1.1209	0.243213	0.99132	yes
G11671	TU31312	38.2173	-1.95886	0.663193	-2.95367	0.00314016	0.0132753	chr19	34607969	34613401	+	2	2000	TSS24157	annotated	protein_coding	exonic_overlap	same_strand	ENSMUST00000076249.5	ENSMUSG00000062488.9	Ifit3b	protein_coding	2000	2000	0	1	TRUE	0.9441	0.290985	0.998263	yes
G11671	TU31313	38.2173	-1.95886	0.663193	-2.95367	0.00314016	0.0132753	chr19	34611428	34613401	+	1	1973	TSS24158	annotated	protein_coding	exonic_overlap	same_strand	ENSMUST00000076249.5	ENSMUSG00000062488.9	Ifit3b	protein_coding	2000	1971	0	0	FALSE	1.0785	0.301609	0.99758	yes
G11684	TU31345	33.2073	-2.09823	0.722684	-2.90339	0.00369149	0.0153187	chr19	35958733	36057360	-	3	3077	TSS24187	annotated	protein_coding	exonic_overlap	same_strand	ENSMUST00000164639.7	ENSMUSG00000024798.15	Htr7	protein_coding	3057	3057	0	2	TRUE	1.214	0.384458	0.999725	yes
G11684	TU31346	33.2073	-2.09823	0.722684	-2.90339	0.00369149	0.0153187	chr19	35958733	36041616	-	3	2484	TSS24188	annotated	protein_coding	exonic_overlap	same_strand	ENSMUST00000165215.7	ENSMUSG00000024798.15	Htr7	protein_coding	3135	2480	0	2	FALSE	1.1948	0.262942	0.964826	yes
G11688	TU31356	574.396	-1.6409	0.243336	-6.74336	1.55e-11	1.96e-10	chr19	30564516	30625517	-	9	6445	TSS24197	annotated	protein_coding	exonic_overlap	same_strand	ENSMUST00000239061.1	ENSMUSG00000052920.16	Prkg1	protein_coding	2449	2133	0	6	FALSE	0.8983	0.164365	0.992656	yes
G11688	TU31357	574.396	-1.6409	0.243336	-6.74336	1.55e-11	1.96e-10	chr19	30564516	30730667	-	12	6107	TSS24198	annotated	protein_coding	exonic_overlap	same_strand	ENSMUST00000239061.1	ENSMUSG00000052920.16	Prkg1	protein_coding	2449	2449	0	9	FALSE	0.9928	0.209165	0.997707	yes
G11688	TU31358	574.396	-1.6409	0.243336	-6.74336	1.55e-11	1.96e-10	chr19	30564516	31765103	-	18	7018	TSS24199	annotated	protein_coding	exonic_overlap	same_strand	ENSMUST00000065067.13	ENSMUSG00000052920.16	Prkg1	protein_coding	6976	6948	0	17	TRUE	1.0734	0.295093	0.999996	yes
G11688	TU31359	574.396	-1.6409	0.243336	-6.74336	1.55e-11	1.96e-10	chr19	30564516	30578883	-	4	5076	TSS24200	annotated	protein_coding	exonic_overlap	same_strand	ENSMUST00000182459.1	ENSMUSG00000052920.16	Prkg1	protein_coding	479	441	0	1	FALSE	0.428	-0.430072	0.150309	no
G11688	TU31360	574.396	-1.6409	0.243336	-6.74336	1.55e-11	1.96e-10	chr19	30564516	30578674	-	3	4952	TSS24201	annotated	protein_coding	exonic_overlap	same_strand	ENSMUST00000182459.1	ENSMUSG00000052920.16	Prkg1	protein_coding	479	441	0	1	FALSE	0.428	-0.430072	0.150595	no
G11688	TU31362	574.396	-1.6409	0.243336	-6.74336	1.55e-11	1.96e-10	chr19	30578756	30724226	-	8	899	TSS24202	annotated	protein_coding	exonic_overlap	same_strand	ENSMUST00000239061.1	ENSMUSG00000052920.16	Prkg1	protein_coding	2449	897	0	7	FALSE	0.9763	0.164152	0.841437	yes
G11688	TU31364	574.396	-1.6409	0.243336	-6.74336	1.55e-11	1.96e-10	chr19	31302224	31765206	-	4	821	TSS24203	annotated	protein_coding	exonic_overlap	same_strand	ENSMUST00000065067.13	ENSMUSG00000052920.16	Prkg1	protein_coding	6976	730	0	2	FALSE	1.2684	0.486425	0.964297	yes
G11688	TU31365	574.396	-1.6409	0.243336	-6.74336	1.55e-11	1.96e-10	chr19	30571609	30781391	-	11	1126	TSS24204	annotated	protein_coding	exonic_overlap	same_strand	ENSMUST00000073581.5	ENSMUSG00000052920.16	Prkg1	protein_coding	2841	1122	0	10	FALSE	0.824	0.139023	0.90171	yes
G11689	TU31361	11.3298	6.75454	1.86837	3.6152	0.000300112	0.00161922	chr19	36466534	36468534	+	2	1357	TSS24205	unannotated	lncrna	intergenic	intergenic	NA	NA	NA	NA	NA	NA	NA	NA	NA	0.5235	-0.0251555	0.0931617	no
G11689	TU31363	11.3298	6.75454	1.86837	3.6152	0.000300112	0.00161922	chr19	36462356	36468534	+	3	1444	TSS24206	unannotated	lncrna	intergenic	intergenic	NA	NA	NA	NA	NA	NA	NA	NA	NA	0.5235	-0.0251555	0.0930289	no
G11691	TU31367	3781.77	-1.98576	0.10694	-18.569	5.72e-77	6.93e-75	chr19	36731730	36736653	-	2	2725	TSS24209	annotated	protein_coding	exonic_overlap	same_strand	ENSMUST00000087321.3	ENSMUSG00000067279.3	Ppp1r3c	protein_coding	2725	2725	0	1	TRUE	0.947	0.240612	0.986258	yes
G11693	TU31371	15922.7	7.06092	0.356227	19.8214	1.95e-87	3.07e-85	chr19	36111957	36120099	-	9	2027	TSS24211	annotated	protein_coding	exonic_overlap	same_strand	ENSMUST00000237142.1	ENSMUSG00000024803.9	Ankrd1	protein_coding	2020	2020	0	8	TRUE	1.1658	0.348214	0.994269	yes
G11717	TU31428	134.014	1.31573	0.347604	3.78515	0.000153617	0.000884326	chr19	37295154	37295796	-	1	642	TSS24256	annotated	pseudogene	exonic_overlap	same_strand	ENSMUST00000121321.1	ENSMUSG00000080885.1	Rpl10-ps6	processed_pseudogene	642	642	0	0	FALSE	0.9662	0.294164	0.715598	yes
G11732	TU31510	521.605	1.95558	0.212181	9.21659	3.07e-20	6.55e-19	chr19	36620206	36689335	-	8	1978	TSS24325	annotated	lncrna	exonic_overlap	same_strand	ENSMUST00000142067.7	ENSMUSG00000087579.7	Hectd2os	antisense	2662	1729	0	3	FALSE	0.5197	0.0318091	0.11051	no
G11732	TU31512	521.605	1.95558	0.212181	9.21659	3.07e-20	6.55e-19	chr19	36642518	36689335	-	7	1817	TSS24325	annotated	lncrna	exonic_overlap	same_strand	ENSMUST00000150138.1	ENSMUSG00000087579.7	Hectd2os	antisense	460	442	0	2	FALSE	0.7848	0.0227339	0.175225	no
G11732	TU31513	521.605	1.95558	0.212181	9.21659	3.07e-20	6.55e-19	chr19	36642518	36689335	-	5	1707	TSS24325	annotated	lncrna	exonic_overlap	same_strand	ENSMUST00000144045.7	ENSMUSG00000087579.7	Hectd2os	antisense	398	397	0	3	FALSE	0.7293	0.0610615	0.0641847	no
G11732	TU31514	521.605	1.95558	0.212181	9.21659	3.07e-20	6.55e-19	chr19	36642518	36689335	-	5	1815	TSS24325	annotated	lncrna	exonic_overlap	same_strand	ENSMUST00000150138.1	ENSMUSG00000087579.7	Hectd2os	antisense	460	460	0	2	FALSE	0.7293	0.0610615	0.0640676	no
G11732	TU31515	521.605	1.95558	0.212181	9.21659	3.07e-20	6.55e-19	chr19	36620206	36689335	-	6	1868	TSS24325	annotated	lncrna	exonic_overlap	same_strand	ENSMUST00000144045.7	ENSMUSG00000087579.7	Hectd2os	antisense	398	397	0	3	FALSE	0.5108	-0.141636	0.0345672	no
G11732	TU31516	521.605	1.95558	0.212181	9.21659	3.07e-20	6.55e-19	chr19	36642518	36689335	-	5	1836	TSS24325	annotated	lncrna	exonic_overlap	same_strand	ENSMUST00000128603.1	ENSMUSG00000087579.7	Hectd2os	antisense	309	309	0	2	FALSE	0.7293	0.0610615	0.0640448	no
G11732	TU31517	521.605	1.95558	0.212181	9.21659	3.07e-20	6.55e-19	chr19	36619417	36689479	-	5	2662	TSS24326	annotated	lncrna	exonic_overlap	same_strand	ENSMUST00000142067.7	ENSMUSG00000087579.7	Hectd2os	antisense	2662	2662	0	4	TRUE	0.5108	-0.141636	0.0340915	no
G11732	TU31518	521.605	1.95558	0.212181	9.21659	3.07e-20	6.55e-19	chr19	36642518	36689335	-	5	1683	TSS24325	annotated	lncrna	exonic_overlap	same_strand	ENSMUST00000144045.7	ENSMUSG00000087579.7	Hectd2os	antisense	398	397	0	3	FALSE	0.7293	0.0610615	0.0642108	no
G11732	TU31519	521.605	1.95558	0.212181	9.21659	3.07e-20	6.55e-19	chr19	36620206	36689335	-	6	1976	TSS24325	annotated	lncrna	exonic_overlap	same_strand	ENSMUST00000142067.7	ENSMUSG00000087579.7	Hectd2os	antisense	2662	1729	0	3	FALSE	0.5108	-0.141636	0.0345021	no
G11732	TU31520	521.605	1.95558	0.212181	9.21659	3.07e-20	6.55e-19	chr19	36614080	36689335	-	7	1060	TSS24325	annotated	lncrna	exonic_overlap	same_strand	ENSMUST00000149601.7	ENSMUSG00000087579.7	Hectd2os	antisense	973	745	0	3	FALSE	0.941	-0.057195	0.0722851	no
G11732	TU31521	521.605	1.95558	0.212181	9.21659	3.07e-20	6.55e-19	chr19	36642518	36689335	-	5	1728	TSS24325	annotated	lncrna	exonic_overlap	same_strand	ENSMUST00000144045.7	ENSMUSG00000087579.7	Hectd2os	antisense	398	397	0	3	FALSE	0.7293	0.0610615	0.0641619	no
G11732	TU31522	521.605	1.95558	0.212181	9.21659	3.07e-20	6.55e-19	chr19	36642518	36676800	-	5	1601	TSS24327	annotated	lncrna	exonic_overlap	same_strand	ENSMUST00000146407.1	ENSMUSG00000087579.7	Hectd2os	antisense	338	244	0	2	FALSE	0.7599	0.00518477	0.181696	no
G11732	TU31523	521.605	1.95558	0.212181	9.21659	3.07e-20	6.55e-19	chr19	36642518	36689335	-	4	1566	TSS24325	annotated	lncrna	exonic_overlap	same_strand	ENSMUST00000150138.1	ENSMUSG00000087579.7	Hectd2os	antisense	460	442	0	2	FALSE	0.7293	0.0610615	0.064338	no
G11732	TU31524	521.605	1.95558	0.212181	9.21659	3.07e-20	6.55e-19	chr19	36620206	36689335	-	6	1863	TSS24325	annotated	lncrna	exonic_overlap	same_strand	ENSMUST00000142067.7	ENSMUSG00000087579.7	Hectd2os	antisense	2662	1729	0	3	FALSE	0.5108	-0.141636	0.0345702	no
G11732	TU31525	521.605	1.95558	0.212181	9.21659	3.07e-20	6.55e-19	chr19	36619417	36692274	-	4	2491	TSS24328	annotated	lncrna	exonic_overlap	same_strand	ENSMUST00000129953.1	ENSMUSG00000087579.7	Hectd2os	antisense	2227	2181	0	1	FALSE	0.5108	-0.141636	0.0341934	no
G11732	TU31526	521.605	1.95558	0.212181	9.21659	3.07e-20	6.55e-19	chr19	36614080	36689335	-	6	983	TSS24325	annotated	lncrna	exonic_overlap	same_strand	ENSMUST00000144045.7	ENSMUSG00000087579.7	Hectd2os	antisense	398	397	0	3	FALSE	0.941	-0.057195	0.0723785	no
G11732	TU31527	521.605	1.95558	0.212181	9.21659	3.07e-20	6.55e-19	chr19	36620206	36625423	-	2	1487	TSS24329	annotated	lncrna	exonic_overlap	same_strand	ENSMUST00000129953.1	ENSMUSG00000087579.7	Hectd2os	antisense	2227	1409	0	1	FALSE	0.5108	-0.141636	0.0347978	no
G11732	TU31528	521.605	1.95558	0.212181	9.21659	3.07e-20	6.55e-19	chr19	36614080	36689335	-	7	952	TSS24325	annotated	lncrna	exonic_overlap	same_strand	ENSMUST00000149601.7	ENSMUSG00000087579.7	Hectd2os	antisense	973	745	0	3	FALSE	0.5197	0.0318091	0.112346	no
G11732	TU31529	521.605	1.95558	0.212181	9.21659	3.07e-20	6.55e-19	chr19	36642518	36677089	-	6	1745	TSS24330	annotated	lncrna	exonic_overlap	same_strand	ENSMUST00000150138.1	ENSMUSG00000087579.7	Hectd2os	antisense	460	436	0	1	FALSE	0.7293	0.0610615	0.0641435	no
G11732	TU31530	521.605	1.95558	0.212181	9.21659	3.07e-20	6.55e-19	chr19	36642518	36689335	-	7	1901	TSS24325	annotated	lncrna	exonic_overlap	same_strand	ENSMUST00000144045.7	ENSMUSG00000087579.7	Hectd2os	antisense	398	397	0	2	FALSE	0.7293	0.0610615	0.0639744	no
G11732	TU31531	521.605	1.95558	0.212181	9.21659	3.07e-20	6.55e-19	chr19	36642518	36705531	-	5	1783	TSS24331	annotated	lncrna	exonic_overlap	same_strand	ENSMUST00000150138.1	ENSMUSG00000087579.7	Hectd2os	antisense	460	436	0	1	FALSE	0.7293	0.0610615	0.0641023	no
G11732	TU31532	521.605	1.95558	0.212181	9.21659	3.07e-20	6.55e-19	chr19	36599015	36689335	-	7	606	TSS24325	annotated	lncrna	exonic_overlap	same_strand	ENSMUST00000146407.1	ENSMUSG00000087579.7	Hectd2os	antisense	338	338	0	2	FALSE	0.5197	0.0318091	0.112972	no
G11736	TU31538	380.891	-1.16921	0.213586	-5.47417	4.4e-08	4.13e-07	chr19	40212381	40213379	+	1	998	TSS24336	annotated	pseudogene	exonic_overlap	same_strand	ENSMUST00000182456.1	ENSMUSG00000098091.1	Gm16470	processed_pseudogene	998	998	0	0	FALSE	1.1969	0.514994	0.994689	yes
G11751	TU31595	165.8	3.39558	0.392973	8.64075	5.58e-18	1.08e-16	chr19	40928918	40994535	-	17	2105	TSS24384	annotated	protein_coding	exonic_overlap	same_strand	ENSMUST00000054769.6	ENSMUSG00000061132.13	Blnk	protein_coding	2097	2097	0	16	TRUE	1.2149	0.265125	0.999657	yes
G11759	TU31609	84.0032	-1.31348	0.433885	-3.02725	0.00246788	0.0107028	chr19	41829969	41832583	+	1	2614	TSS24401	annotated	protein_coding	exonic_overlap	same_strand	ENSMUST00000087155.4	ENSMUSG00000067199.4	Frat1	protein_coding	2614	2614	0	0	FALSE	1.1722	0.428148	0.988605	yes
G11762	TU31615	229.917	-1.99819	0.276548	-7.22547	4.99e-13	7.04e-12	chr19	41845971	41848132	-	1	2161	TSS24404	annotated	protein_coding	exonic_overlap	same_strand	ENSMUST00000059231.3	ENSMUSG00000047604.3	Frat2	protein_coding	2161	2161	0	0	FALSE	1.1232	0.460849	0.972089	yes
G11766	TU31627	349.904	1.30869	0.22737	5.75576	8.63e-09	8.72e-08	chr19	41981762	42034643	+	3	1529	TSS24410	annotated	protein_coding	exonic_overlap	same_strand	ENSMUST00000026170.2	ENSMUSG00000025171.2	Ubtd1	protein_coding	1529	1529	0	2	TRUE	1.0776	0.468073	0.968033	yes
G11770	TU31633	254.68	-2.31007	0.262921	-8.78618	1.55e-18	3.05e-17	chr19	41766587	41802057	-	12	5113	TSS24414	annotated	protein_coding	exonic_overlap	same_strand	ENSMUST00000026150.14	ENSMUSG00000025154.15	Arhgap19	protein_coding	5103	5103	0	11	TRUE	1.054	0.202693	0.999722	yes
G11770	TU31634	254.68	-2.31007	0.262921	-8.78618	1.55e-18	3.05e-17	chr19	41784324	41788388	-	4	608	TSS24415	annotated	protein_coding	exonic_overlap	same_strand	ENSMUST00000163265.8	ENSMUSG00000025154.15	Arhgap19	protein_coding	1812	605	0	3	FALSE	1.2272	0.205941	0.637825	yes
G11770	TU31635	254.68	-2.31007	0.262921	-8.78618	1.55e-18	3.05e-17	chr19	41766587	41779457	-	7	4045	TSS24416	annotated	protein_coding	exonic_overlap	same_strand	ENSMUST00000026150.14	ENSMUSG00000025154.15	Arhgap19	protein_coding	5103	3867	0	2	FALSE	0.7208	0.124044	0.123582	no
G11770	TU31636	254.68	-2.31007	0.262921	-8.78618	1.55e-18	3.05e-17	chr19	41766587	41774255	-	3	3878	TSS24417	annotated	protein_coding	exonic_overlap	same_strand	ENSMUST00000026150.14	ENSMUSG00000025154.15	Arhgap19	protein_coding	5103	3799	0	2	FALSE	0.583	-0.0218221	0.0513626	no
G11770	TU31637	254.68	-2.31007	0.262921	-8.78618	1.55e-18	3.05e-17	chr19	41766587	41794991	-	13	5031	TSS24418	annotated	protein_coding	exonic_overlap	same_strand	ENSMUST00000026150.14	ENSMUSG00000025154.15	Arhgap19	protein_coding	5103	4996	0	10	FALSE	1.2263	0.192185	0.99975	yes
G11772	TU31639	193.544	1.47223	0.291995	5.04196	4.61e-07	3.83e-06	chr19	42123272	42129059	-	3	1044	TSS24423	annotated	protein_coding	exonic_overlap	same_strand	ENSMUST00000018965.3	ENSMUSG00000018821.3	Avpi1	protein_coding	1044	1044	0	2	TRUE	0.8401	0.357521	0.663606	yes
G11772	TU31640	193.544	1.47223	0.291995	5.04196	4.61e-07	3.83e-06	chr19	42123272	42125029	-	2	858	TSS24424	annotated	protein_coding	exonic_overlap	same_strand	ENSMUST00000018965.3	ENSMUSG00000018821.3	Avpi1	protein_coding	1044	855	0	1	FALSE	0.8401	0.357521	0.664357	yes
G11776	TU31656	63.758	-1.26867	0.506871	-2.50295	0.0123162	0.0438994	chr19	42197970	42202252	-	3	1900	TSS24433	annotated	protein_coding	exonic_overlap	same_strand	ENSMUST00000018966.7	ENSMUSG00000018822.7	Sfrp5	protein_coding	1900	1900	0	2	TRUE	1.3029	0.500465	0.997205	yes
G11778	TU31660	8743.34	2.8436	0.480886	5.91325	3.35e-09	3.51e-08	chr19	42035627	42045110	+	10	1432	TSS24436	annotated	protein_coding	exonic_overlap	same_strand	ENSMUST00000026172.2	ENSMUSG00000025172.3	Ankrd2	protein_coding	1100	1100	0	8	FALSE	1.2213	0.495113	0.997762	yes
G11778	TU31663	8743.34	2.8436	0.480886	5.91325	3.35e-09	3.51e-08	chr19	42035627	42045110	+	10	1283	TSS24436	annotated	protein_coding	exonic_overlap	same_strand	ENSMUST00000026172.2	ENSMUSG00000025172.3	Ankrd2	protein_coding	1100	1100	0	8	FALSE	1.2026	0.428577	0.998922	yes
G11779	TU31661	31.3778	-3.34471	0.792033	-4.22295	2.41e-05	0.0001578	chr19	42238621	42270348	+	8	2941	TSS24437	annotated	protein_coding	exonic_overlap	same_strand	ENSMUST00000087123.5	ENSMUSG00000042532.14	Golga7b	protein_coding	2823	2671	0	4	FALSE	0.963	0.511658	0.880948	yes
G11779	TU31664	31.3778	-3.34471	0.792033	-4.22295	2.41e-05	0.0001578	chr19	42255738	42266905	+	3	726	TSS24438	annotated	protein_coding	exonic_overlap	same_strand	ENSMUST00000087123.5	ENSMUSG00000042532.14	Golga7b	protein_coding	2823	724	0	2	FALSE	1.1495	0.575359	0.747263	yes
G11779	TU31665	31.3778	-3.34471	0.792033	-4.22295	2.41e-05	0.0001578	chr19	42241945	42253198	+	2	192	TSS24439	annotated	lncrna	intragenic	interleaving_same_strand	ENSMUST00000122375.7	ENSMUSG00000042532.14	Golga7b	misc_RNA	2836	0	0	0	FALSE	1.0208	0.140433	0.0587299	no
G11779	TU31666	31.3778	-3.34471	0.792033	-4.22295	2.41e-05	0.0001578	chr19	42263326	42270348	+	4	2380	TSS24440	annotated	protein_coding	exonic_overlap	same_strand	ENSMUST00000087123.5	ENSMUSG00000042532.14	Golga7b	protein_coding	2823	2378	0	3	FALSE	0.5382	0.0846909	0.387615	no
G11779	TU31667	31.3778	-3.34471	0.792033	-4.22295	2.41e-05	0.0001578	chr19	42266749	42270348	+	3	2253	TSS24441	annotated	protein_coding	exonic_overlap	same_strand	ENSMUST00000087123.5	ENSMUSG00000042532.14	Golga7b	protein_coding	2823	2252	0	2	FALSE	0.5382	0.0846909	0.38816	no
G11779	TU31668	31.3778	-3.34471	0.792033	-4.22295	2.41e-05	0.0001578	chr19	42266974	42270348	+	2	2101	TSS24442	annotated	protein_coding	exonic_overlap	same_strand	ENSMUST00000087123.5	ENSMUSG00000042532.14	Golga7b	protein_coding	2823	2099	0	1	FALSE	0.5382	0.0846909	0.388812	no
G11780	TU31669	2751.53	1.0705	0.0931359	11.494	1.41e-30	4.78e-29	chr19	41859291	41898732	-	34	10458	TSS24443	annotated	protein_coding	exonic_overlap	same_strand	ENSMUST00000038677.4	ENSMUSG00000035049.4	Rrp12	protein_coding	4340	4340	0	33	TRUE	1.2205	0.436281	1	yes
G11780	TU31670	2751.53	1.0705	0.0931359	11.494	1.41e-30	4.78e-29	chr19	41859291	41877170	-	16	5621	TSS24444	annotated	protein_coding	exonic_overlap	same_strand	ENSMUST00000038677.4	ENSMUSG00000035049.4	Rrp12	protein_coding	4340	2060	0	15	FALSE	1.2595	0.53569	0.999659	yes
G11780	TU31672	2751.53	1.0705	0.0931359	11.494	1.41e-30	4.78e-29	chr19	41877332	41898732	-	17	5480	TSS24443	annotated	protein_coding	exonic_overlap	same_strand	ENSMUST00000038677.4	ENSMUSG00000035049.4	Rrp12	protein_coding	4340	2280	0	15	FALSE	1.2248	0.401485	0.998095	yes
G11790	TU31686	166.443	-3.63556	0.376499	-9.65622	4.63e-22	1.09e-20	chr19	43528311	43566073	+	2	2068	TSS24456	annotated	lncrna	exonic_overlap	same_strand	ENSMUST00000236043.1	ENSMUSG00000118221.1	Gm50194	lincRNA	2024	2024	0	1	TRUE	0.9187	-0.0540858	0.154104	no
G11790	TU31687	166.443	-3.63556	0.376499	-9.65622	4.63e-22	1.09e-20	chr19	43528311	43563318	+	4	656	TSS24456	annotated	lncrna	exonic_overlap	same_strand	ENSMUST00000236043.1	ENSMUSG00000118221.1	Gm50194	lincRNA	2024	231	0	0	FALSE	1.0942	-0.0827183	0.0899535	no
G11790	TU31688	166.443	-3.63556	0.376499	-9.65622	4.63e-22	1.09e-20	chr19	43528311	43566073	+	3	2131	TSS24456	annotated	lncrna	exonic_overlap	same_strand	ENSMUST00000236043.1	ENSMUSG00000118221.1	Gm50194	lincRNA	2024	2024	0	0	FALSE	0.9187	-0.0540858	0.153956	no
G11790	TU31689	166.443	-3.63556	0.376499	-9.65622	4.63e-22	1.09e-20	chr19	43528311	43566073	+	3	2140	TSS24456	annotated	lncrna	exonic_overlap	same_strand	ENSMUST00000236043.1	ENSMUSG00000118221.1	Gm50194	lincRNA	2024	2024	0	0	FALSE	0.9187	-0.0540858	0.153935	no
G11794	TU31703	7540.45	-1.31422	0.0937323	-14.021	1.16e-44	6.27e-43	chr19	43499751	43524605	-	8	1907	TSS24466	annotated	protein_coding	exonic_overlap	same_strand	ENSMUST00000133325.7	ENSMUSG00000025190.13	Got1	protein_coding	1373	1370	0	6	FALSE	1.0798	0.318717	0.937432	yes
G1180	TU3062	64.9732	1.25126	0.49416	2.53209	0.0113385	0.0409659	chr1	127282661	127283108	-	1	447	TSS2334	annotated	pseudogene	exonic_overlap	same_strand	ENSMUST00000170338.2	ENSMUSG00000099471.1	Gm8451	processed_pseudogene	447	447	0	0	FALSE	1.0572	0.286373	0.505842	yes
G11800	TU31718	105.194	-1.01031	0.384766	-2.62577	0.00864533	0.0324136	chr19	44005284	44010901	-	2	4216	TSS24475	annotated	protein_coding	exonic_overlap	same_strand	ENSMUST00000026211.9	ENSMUSG00000025197.9	Cyp2c23	protein_coding	1916	480	0	1	FALSE	0.855	0.163201	0.127083	no
G11800	TU31719	105.194	-1.01031	0.384766	-2.62577	0.00864533	0.0324136	chr19	44006450	44010901	-	1	4451	TSS24475	annotated	protein_coding	exonic_overlap	same_strand	ENSMUST00000211830.1	ENSMUSG00000025197.9	Cyp2c23	protein_coding	1557	375	0	0	FALSE	0.855	0.163201	0.126612	no
G11805	TU31730	889.744	-1.19397	0.147353	-8.10277	5.37e-16	9.4e-15	chr19	44293673	44306864	+	6	5455	TSS24484	annotated	mixed_read_through	exonic_overlap	read_through	ENSMUST00000026221.6,ENSMUST00000175574.1	ENSMUSG00000025203.6,ENSMUSG00000093315.1	Scd2,Mir5114	protein_coding,miRNA	5455,61	5516	0	5	TRUE	1.1468	0.392247	0.997704	yes
G11805	TU31731	889.744	-1.19397	0.147353	-8.10277	5.37e-16	9.4e-15	chr19	44234295	44306864	+	4	4361	TSS24485	annotated	mixed_read_through	exonic_overlap	read_through	ENSMUST00000026220.6,ENSMUST00000026221.6,ENSMUST00000175574.1	ENSMUSG00000025202.8,ENSMUSG00000025203.6,ENSMUSG00000093315.1	Scd2,Scd3,Mir5114	protein_coding,miRNA	3489,5455,61	4422	0	2	FALSE	1.1015	0.434926	0.954501	yes
G11817	TU31767	331.49	-1.67253	0.234607	-7.12907	1.01e-12	1.39e-11	chr19	45047575	45056499	+	11	3082	TSS24515	annotated	protein_coding	exonic_overlap	same_strand	ENSMUST00000062213.12	ENSMUSG00000025212.17	Sfxn3	protein_coding	2867	2867	0	10	TRUE	1.2278	0.346777	0.995023	yes
G11817	TU31768	331.49	-1.67253	0.234607	-7.12907	1.01e-12	1.39e-11	chr19	45054300	45056499	+	2	1944	TSS24516	annotated	protein_coding	exonic_overlap	same_strand	ENSMUST00000111954.10	ENSMUSG00000025212.17	Sfxn3	protein_coding	2867	1827	0	1	FALSE	0.5139	-0.506379	0.0227144	no
G11817	TU31769	331.49	-1.67253	0.234607	-7.12907	1.01e-12	1.39e-11	chr19	45052093	45056499	+	5	2173	TSS24517	annotated	protein_coding	exonic_overlap	same_strand	ENSMUST00000111954.10	ENSMUSG00000025212.17	Sfxn3	protein_coding	2867	2055	0	4	FALSE	0.5139	-0.506379	0.0226227	no
G11821	TU31786	12.4181	-4.16434	1.43124	-2.90961	0.00361882	0.0150429	chr19	45300450	45301479	-	2	647	TSS24527	annotated	lncrna	exonic_overlap	same_strand	ENSMUST00000236811.1	ENSMUSG00000100417.2	Gm28578	lincRNA	797	507	0	1	FALSE	0.6289	-0.210906	0.0128881	no
G11821	TU31787	12.4181	-4.16434	1.43124	-2.90961	0.00361882	0.0150429	chr19	45300450	45302122	-	3	642	TSS24528	annotated	lncrna	exonic_overlap	same_strand	ENSMUST00000236811.1	ENSMUSG00000100417.2	Gm28578	lincRNA	797	507	0	1	FALSE	0.7102	-0.0335606	0.031065	no
G11821	TU31788	12.4181	-4.16434	1.43124	-2.90961	0.00361882	0.0150429	chr19	45309867	45310501	-	2	229	TSS24529	annotated	lncrna	exonic_overlap	same_strand	ENSMUST00000186981.2	ENSMUSG00000100417.2	Gm28578	lincRNA	623	87	0	0	FALSE	1.1458	0.219843	0.117353	no
G11821	TU31789	12.4181	-4.16434	1.43124	-2.90961	0.00361882	0.0150429	chr19	45300450	45310501	-	3	490	TSS24529	annotated	lncrna	exonic_overlap	same_strand	ENSMUST00000186981.2	ENSMUSG00000100417.2	Gm28578	lincRNA	623	378	0	1	FALSE	0.6289	-0.210906	0.0129243	no
G11822	TU31790	75.0182	-1.77658	0.475888	-3.73318	0.000189077	0.00106436	chr19	45074498	45079261	+	6	1933	TSS24530	annotated	protein_coding	exonic_overlap	same_strand	ENSMUST00000026234.4	ENSMUSG00000025213.11	Kazald1	protein_coding	1380	1296	0	4	FALSE	0.8235	0.352361	0.987457	yes
G11822	TU31791	75.0182	-1.77658	0.475888	-3.73318	0.000189077	0.00106436	chr19	45078294	45079261	+	3	705	TSS24531	annotated	protein_coding	exonic_overlap	same_strand	ENSMUST00000026234.4	ENSMUSG00000025213.11	Kazald1	protein_coding	1380	704	0	2	FALSE	0.9411	0.36293	0.533992	yes
G11822	TU31792	75.0182	-1.77658	0.475888	-3.73318	0.000189077	0.00106436	chr19	45075316	45079261	+	4	1624	TSS24532	annotated	protein_coding	exonic_overlap	same_strand	ENSMUST00000026234.4	ENSMUSG00000025213.11	Kazald1	protein_coding	1380	802	0	2	FALSE	0.9411	0.36293	0.529856	yes
G11822	TU31793	75.0182	-1.77658	0.475888	-3.73318	0.000189077	0.00106436	chr19	45074498	45079261	+	5	1383	TSS24530	annotated	protein_coding	exonic_overlap	same_strand	ENSMUST00000026234.4	ENSMUSG00000025213.11	Kazald1	protein_coding	1380	746	0	2	FALSE	0.9411	0.36293	0.530941	yes
G11822	TU31794	75.0182	-1.77658	0.475888	-3.73318	0.000189077	0.00106436	chr19	45078557	45079261	+	2	546	TSS24533	annotated	protein_coding	exonic_overlap	same_strand	ENSMUST00000026234.4	ENSMUSG00000025213.11	Kazald1	protein_coding	1380	543	0	1	FALSE	1.0438	0.0443017	0.0731817	no
G11825	TU31805	205.608	-2.7202	0.304764	-8.92562	4.43e-19	8.96e-18	chr19	45026953	45036609	-	10	2853	TSS24539	annotated	protein_coding	exonic_overlap	same_strand	ENSMUST00000237962.1	ENSMUSG00000074818.13	Pdzd7	protein_coding	3100	1837	0	9	FALSE	0.983	0.289853	0.998001	yes
G11825	TU31806	205.608	-2.7202	0.304764	-8.92562	4.43e-19	8.96e-18	chr19	45026953	45045920	-	15	4759	TSS24540	annotated	protein_coding	exonic_overlap	same_strand	ENSMUST00000145391.8	ENSMUSG00000074818.13	Pdzd7	protein_coding	3161	3161	0	14	FALSE	1.0682	0.39922	0.999964	yes
G11825	TU31807	205.608	-2.7202	0.304764	-8.92562	4.43e-19	8.96e-18	chr19	45028352	45038859	-	10	3128	TSS24541	annotated	protein_coding	exonic_overlap	same_strand	ENSMUST00000237077.1	ENSMUSG00000074818.13	Pdzd7	protein_coding	3008	1781	0	8	FALSE	0.6613	0.234702	0.962379	yes
G11825	TU31808	205.608	-2.7202	0.304764	-8.92562	4.43e-19	8.96e-18	chr19	45039141	45046617	-	6	1209	TSS24542	annotated	protein_coding	exonic_overlap	same_strand	ENSMUST00000237077.1	ENSMUSG00000074818.13	Pdzd7	protein_coding	3008	867	0	4	FALSE	1.0652	0.516592	0.993847	yes
G11825	TU31809	205.608	-2.7202	0.304764	-8.92562	4.43e-19	8.96e-18	chr19	45040159	45046617	-	4	860	TSS24542	annotated	protein_coding	exonic_overlap	same_strand	ENSMUST00000237077.1	ENSMUSG00000074818.13	Pdzd7	protein_coding	3008	542	0	2	FALSE	1.0614	0.476113	0.915929	yes
G11825	TU31810	205.608	-2.7202	0.304764	-8.92562	4.43e-19	8.96e-18	chr19	45036664	45039750	-	4	849	TSS24543	annotated	protein_coding	exonic_overlap	same_strand	ENSMUST00000169459.3	ENSMUSG00000074818.13	Pdzd7	protein_coding	3265	782	0	3	FALSE	0.7262	0.284133	0.704714	yes
G11825	TU31811	205.608	-2.7202	0.304764	-8.92562	4.43e-19	8.96e-18	chr19	45028352	45039750	-	12	2727	TSS24543	annotated	protein_coding	exonic_overlap	same_strand	ENSMUST00000237227.1	ENSMUSG00000074818.13	Pdzd7	protein_coding	3190	2288	0	11	FALSE	0.8838	0.296168	0.972985	yes
G11829	TU31817	1304.94	-1.14944	0.142004	-8.09441	5.75e-16	1e-14	chr19	45232681	45235812	-	2	2486	TSS24551	annotated	protein_coding	exonic_overlap	same_strand	ENSMUST00000099401.5	ENSMUSG00000025216.9	Lbx1	protein_coding	2484	2484	0	1	TRUE	1.215	0.564639	0.994653	yes
G11829	TU31819	1304.94	-1.14944	0.142004	-8.09441	5.75e-16	1e-14	chr19	45232681	45236868	-	3	2553	TSS24552	annotated	protein_coding	exonic_overlap	same_strand	ENSMUST00000099401.5	ENSMUSG00000025216.9	Lbx1	protein_coding	2484	2313	0	1	FALSE	1.215	0.564639	0.994646	yes
G11834	TU31828	111.273	1.09271	0.377459	2.8949	0.00379284	0.0156844	chr19	45450307	45451195	-	1	888	TSS24559	annotated	pseudogene	exonic_overlap	same_strand	ENSMUST00000077435.4	ENSMUSG00000057605.4	Gm6807	processed_pseudogene	888	888	0	0	FALSE	1.2268	0.394162	0.992885	yes
G11849	TU31883	482.73	1.80438	0.198976	9.06836	1.21e-19	2.5e-18	chr19	46304319	46312385	+	23	3766	TSS24588	annotated	protein_coding	exonic_overlap	same_strand	ENSMUST00000073116.12	ENSMUSG00000025225.15	Nfkb2	protein_coding	2979	2979	0	22	TRUE	1.2143	0.394596	1	yes
G11849	TU31884	482.73	1.80438	0.198976	9.06836	1.21e-19	2.5e-18	chr19	46305695	46312385	+	22	3499	TSS24589	annotated	protein_coding	exonic_overlap	same_strand	ENSMUST00000111881.3	ENSMUSG00000025225.15	Nfkb2	protein_coding	3141	3141	0	21	TRUE	1.2143	0.394596	1	yes
G11849	TU31885	482.73	1.80438	0.198976	9.06836	1.21e-19	2.5e-18	chr19	46305695	46310879	+	16	2736	TSS24589	annotated	protein_coding	exonic_overlap	same_strand	ENSMUST00000237761.1	ENSMUSG00000025225.15	Nfkb2	protein_coding	2837	2430	0	15	FALSE	0.8463	0.358262	0.999489	yes
G1185	TU3074	797.747	-1.70068	0.156177	-10.8894	1.29e-27	3.88e-26	chr1	119652466	119837613	-	24	10558	TSS2345	annotated	protein_coding	exonic_overlap	same_strand	ENSMUST00000064091.11	ENSMUSG00000026384.13	Ptpn4	protein_coding	10874	10558	0	20	FALSE	0.8064	-0.0395212	0.999947	yes
G1185	TU3076	797.747	-1.70068	0.156177	-10.8894	1.29e-27	3.88e-26	chr1	119652466	119802479	-	22	9838	TSS2346	annotated	protein_coding	exonic_overlap	same_strand	ENSMUST00000064091.11	ENSMUSG00000026384.13	Ptpn4	protein_coding	10874	9836	0	19	FALSE	0.8064	-0.0395212	0.999948	yes
G1185	TU3080	797.747	-1.70068	0.156177	-10.8894	1.29e-27	3.88e-26	chr1	119590814	119836722	-	40	9048	TSS2347	annotated	protein_coding	exonic_overlap	read_through	ENSMUST00000064091.11,ENSMUST00000191046.6	ENSMUSG00000026384.13,ENSMUSG00000026383.14	Epb41l5,Ptpn4	protein_coding	108746870	8990	0	34	FALSE	0.7777	-0.0287213	0.999908	yes
G1185	TU3082	797.747	-1.70068	0.156177	-10.8894	1.29e-27	3.88e-26	chr1	119652466	119675699	-	3	7738	TSS2348	annotated	protein_coding	exonic_overlap	same_strand	ENSMUST00000166624.1	ENSMUSG00000026384.13	Ptpn4	protein_coding	2692	2159	0	2	FALSE	1.1871	0.0229052	0.192682	no
G1185	TU3083	797.747	-1.70068	0.156177	-10.8894	1.29e-27	3.88e-26	chr1	119590814	119599240	-	2	5481	TSS2349	annotated	protein_coding	exonic_overlap	same_strand	ENSMUST00000185467.1	ENSMUSG00000026383.14	Epb41l5	protein_coding	854	854	0	1	TRUE	0.5807	-0.207473	0.109749	no
G1185	TU3084	797.747	-1.70068	0.156177	-10.8894	1.29e-27	3.88e-26	chr1	119598888	119633694	-	14	1315	TSS2350	annotated	protein_coding	exonic_overlap	same_strand	ENSMUST00000027632.13	ENSMUSG00000026383.14	Epb41l5	protein_coding	2523	1154	0	13	FALSE	0.8392	0.0756512	0.993571	yes
G1185	TU3085	797.747	-1.70068	0.156177	-10.8894	1.29e-27	3.88e-26	chr1	119590814	119642663	-	16	6586	TSS2351	annotated	protein_coding	exonic_overlap	same_strand	ENSMUST00000191046.6	ENSMUSG00000026383.14	Epb41l5	protein_coding	6870	6581	0	15	FALSE	0.9078	0.14171	0.999618	yes
G1185	TU3086	797.747	-1.70068	0.156177	-10.8894	1.29e-27	3.88e-26	chr1	119691538	119716016	-	5	559	TSS2352	annotated	protein_coding	exonic_overlap	same_strand	ENSMUST00000168808.1	ENSMUSG00000026384.13	Ptpn4	protein_coding	463	173	0	1	FALSE	1.0341	-0.0591979	0.419474	no
G1185	TU3087	797.747	-1.70068	0.156177	-10.8894	1.29e-27	3.88e-26	chr1	119620672	119648991	-	6	663	TSS2353	annotated	protein_coding	exonic_overlap	same_strand	ENSMUST00000187194.1	ENSMUSG00000026383.14	Epb41l5	protein_coding	615	344	0	3	FALSE	0.935	0.166068	0.585974	yes
G1185	TU3088	797.747	-1.70068	0.156177	-10.8894	1.29e-27	3.88e-26	chr1	119680046	119716016	-	10	1123	TSS2352	annotated	protein_coding	exonic_overlap	same_strand	ENSMUST00000064091.11	ENSMUSG00000026384.13	Ptpn4	protein_coding	10874	1120	0	8	FALSE	1.0233	0.0332001	0.984867	yes
G1185	TU3089	797.747	-1.70068	0.156177	-10.8894	1.29e-27	3.88e-26	chr1	119616399	119716016	-	22	2341	TSS2352	annotated	protein_coding	exonic_overlap	read_through	ENSMUST00000064091.11,ENSMUST00000027632.13	ENSMUSG00000026384.13,ENSMUSG00000026383.14	Epb41l5,Ptpn4	protein_coding	108742523	2339	0	19	FALSE	0.9847	0.0218421	0.999201	yes
G1185	TU3090	797.747	-1.70068	0.156177	-10.8894	1.29e-27	3.88e-26	chr1	119667651	119716016	-	13	1459	TSS2352	annotated	protein_coding	exonic_overlap	same_strand	ENSMUST00000064091.11	ENSMUSG00000026384.13	Ptpn4	protein_coding	10874	1398	0	10	FALSE	0.9997	0.023825	0.998569	yes
G11854	TU31896	519.739	-1.18788	0.179977	-6.60018	4.11e-11	5.03e-10	chr19	46529405	46573198	-	7	2706	TSS24597	annotated	protein_coding	exonic_overlap	same_strand	ENSMUST00000236255.1	ENSMUSG00000025035.9	Arl3	protein_coding	1005	1005	0	6	TRUE	1.1452	0.300979	0.867409	yes
G11854	TU31897	519.739	-1.18788	0.179977	-6.60018	4.11e-11	5.03e-10	chr19	46529405	46573198	-	6	2638	TSS24597	annotated	protein_coding	exonic_overlap	same_strand	ENSMUST00000026009.9	ENSMUSG00000025035.9	Arl3	protein_coding	843	843	0	5	TRUE	1.1071	0.30306	0.864813	yes
G11854	TU31898	519.739	-1.18788	0.179977	-6.60018	4.11e-11	5.03e-10	chr19	46529405	46558392	-	6	2577	TSS24598	annotated	protein_coding	exonic_overlap	same_strand	ENSMUST00000236067.1	ENSMUSG00000025035.9	Arl3	protein_coding	865	865	0	5	TRUE	0.6133	-0.105483	0.0756616	no
G11860	TU31915	108.276	-1.90795	0.389361	-4.90023	9.57e-07	7.62e-06	chr19	46573364	46596898	+	10	5254	TSS24607	annotated	protein_coding	exonic_overlap	same_strand	ENSMUST00000237310.1	ENSMUSG00000025036.7	Sfxn2	protein_coding	5253	5253	0	9	TRUE	1.1899	0.350019	0.888764	yes
G11866	TU31932	104.313	1.46358	0.393806	3.7165	0.000201999	0.00112782	chr19	47500960	47537119	-	10	2064	TSS24621	annotated	protein_coding	exonic_overlap	same_strand	ENSMUST00000049369.15	ENSMUSG00000042694.17	Stn1	protein_coding	1992	1992	0	9	TRUE	1.3114	0.415858	0.999076	yes
G11866	TU31934	104.313	1.46358	0.393806	3.7165	0.000201999	0.00112782	chr19	47513808	47537119	-	7	1113	TSS24621	annotated	protein_coding	exonic_overlap	same_strand	ENSMUST00000182808.7	ENSMUSG00000042694.17	Stn1	protein_coding	1618	1028	0	6	FALSE	1.1806	0.376681	0.982203	yes
G1187	TU3091	257.897	2.18631	0.271851	8.04233	8.81e-16	1.52e-14	chr1	128519988	128521460	-	2	1397	TSS2357	annotated	pseudogene	exonic_overlap	same_strand	ENSMUST00000187672.1	ENSMUSG00000100078.1	Gm6170	processed_pseudogene	1388	1313	0	0	FALSE	1.1393	0.229827	0.720883	yes
G11885	TU31963	42.9898	1.62656	0.621397	2.61758	0.00885562	0.0330974	chr19	53529108	53542431	+	4	2473	TSS24649	annotated	protein_coding	exonic_overlap	same_strand	ENSMUST00000038287.6	ENSMUSG00000034765.6	Dusp5	protein_coding	2473	2473	0	3	TRUE	1.1918	0.432448	0.999028	yes
G11885	TU31964	42.9898	1.62656	0.621397	2.61758	0.00885562	0.0330974	chr19	53537454	53542431	+	2	1738	TSS24650	annotated	protein_coding	exonic_overlap	same_strand	ENSMUST00000038287.6	ENSMUSG00000034765.6	Dusp5	protein_coding	2473	1736	0	1	FALSE	1.2759	0.331454	0.674459	yes
G1190	TU3100	2694.19	1.59896	0.099433	16.0808	3.48e-58	2.81e-56	chr1	128243278	128279537	+	13	5155	TSS2374	annotated	protein_coding	exonic_overlap	same_strand	ENSMUST00000027592.5	ENSMUSG00000026353.9	Ubxn4	protein_coding	4113	4113	0	12	TRUE	0.897	0.13489	0.999627	yes
G11902	TU32001	491.75	1.00544	0.187493	5.36253	8.21e-08	7.45e-07	chr19	53903298	53929860	+	12	2381	TSS24680	annotated	protein_coding	exonic_overlap	same_strand	ENSMUST00000025931.13	ENSMUSG00000024975.13	Pdcd4	protein_coding	2381	2381	0	11	TRUE	1.0375	0.139627	0.999404	yes
G11902	TU32002	491.75	1.00544	0.187493	5.36253	8.21e-08	7.45e-07	chr19	53907447	53929860	+	12	1668	TSS24681	annotated	protein_coding	exonic_overlap	same_strand	ENSMUST00000165617.2	ENSMUSG00000024975.13	Pdcd4	protein_coding	1733	1660	0	11	FALSE	1.0375	0.139627	0.999412	yes
G1193	TU3103	2889.44	1.71306	0.107524	15.9318	3.81e-57	2.99e-55	chr1	128363462	128417401	-	16	2461	TSS2377	annotated	protein_coding	exonic_overlap	same_strand	ENSMUST00000027602.14	ENSMUSG00000026356.15	Dars	protein_coding	2175	2175	0	15	TRUE	1.0452	0.130159	0.999699	yes
G1193	TU3104	2889.44	1.71306	0.107524	15.9318	3.81e-57	2.99e-55	chr1	128363462	128387178	-	10	1775	TSS2378	annotated	protein_coding	exonic_overlap	same_strand	ENSMUST00000027602.14	ENSMUSG00000026356.15	Dars	protein_coding	2175	1529	0	9	FALSE	0.8971	0.0612849	0.878261	yes
G11936	TU32105	120.697	1.27114	0.375294	3.38704	0.000706499	0.00351354	chr19	56322034	56323874	+	2	1728	TSS24767	annotated	lncrna	intragenic	intronic_opp_strand	ENSMUST00000166203.1	ENSMUSG00000049134.15	Nrap	lincRNA	5079	0	0	0	FALSE	0.4311	-0.149876	0.167356	no
G11943	TU32122	154.814	-1.53494	0.322469	-4.75996	1.94e-06	1.49e-05	chr19	58795748	58860984	-	12	5735	TSS24781	annotated	protein_coding	exonic_overlap	same_strand	ENSMUST00000066285.5	ENSMUSG00000025092.7	Hspa12a	protein_coding	5734	5734	0	11	TRUE	1.2928	0.481382	0.999999	yes
G11943	TU32124	154.814	-1.53494	0.322469	-4.75996	1.94e-06	1.49e-05	chr19	58795748	58822315	-	9	5226	TSS24782	annotated	protein_coding	exonic_overlap	same_strand	ENSMUST00000066285.5	ENSMUSG00000025092.7	Hspa12a	protein_coding	5734	5198	0	7	FALSE	1.2928	0.503167	0.999971	yes
G11943	TU32125	154.814	-1.53494	0.322469	-4.75996	1.94e-06	1.49e-05	chr19	58795748	58806210	-	5	4903	TSS24783	annotated	protein_coding	exonic_overlap	same_strand	ENSMUST00000066285.5	ENSMUSG00000025092.7	Hspa12a	protein_coding	5734	4804	0	4	FALSE	1.2684	0.424173	0.999657	yes
G11943	TU32126	154.814	-1.53494	0.322469	-4.75996	1.94e-06	1.49e-05	chr19	58825249	58827681	-	2	314	TSS24784	annotated	protein_coding	exonic_overlap	same_strand	ENSMUST00000235662.1	ENSMUSG00000025092.7	Hspa12a	protein_coding	754	255	0	1	FALSE	1.1772	0.393757	0.439291	no
G11943	TU32127	154.814	-1.53494	0.322469	-4.75996	1.94e-06	1.49e-05	chr19	58809145	58821118	-	2	595	TSS24785	annotated	protein_coding	exonic_overlap	same_strand	ENSMUST00000236429.1	ENSMUSG00000025092.7	Hspa12a	protein_coding	1510	593	0	1	FALSE	1.0425	0.358429	0.470681	yes
G11943	TU32128	154.814	-1.53494	0.322469	-4.75996	1.94e-06	1.49e-05	chr19	58795748	58801259	-	2	4697	TSS24786	annotated	protein_coding	exonic_overlap	same_strand	ENSMUST00000236453.1	ENSMUSG00000025092.7	Hspa12a	protein_coding	748	748	0	1	TRUE	1.315	0.558501	0.987266	yes
G11943	TU32129	154.814	-1.53494	0.322469	-4.75996	1.94e-06	1.49e-05	chr19	58806024	58827681	-	6	795	TSS24784	annotated	protein_coding	exonic_overlap	same_strand	ENSMUST00000236429.1	ENSMUSG00000025092.7	Hspa12a	protein_coding	1510	706	0	4	FALSE	1.2756	0.495279	0.978675	yes
G11943	TU32130	154.814	-1.53494	0.322469	-4.75996	1.94e-06	1.49e-05	chr19	58806024	58821118	-	3	379	TSS24785	annotated	protein_coding	exonic_overlap	same_strand	ENSMUST00000066285.5	ENSMUSG00000025092.7	Hspa12a	protein_coding	5734	376	0	2	FALSE	1.2314	0.524824	0.726877	yes
G11962	TU32188	10.2378	6.60835	1.90419	3.47042	0.000519649	0.00266397	chr2	3409045	3419129	-	3	604	TSS24830	annotated	protein_coding	exonic_overlap	same_strand	ENSMUST00000115082.9	ENSMUSG00000026650.15	Meig1	protein_coding	603	603	0	2	TRUE	0.8545	0.299759	0.33592	no
G11986	TU32245	168.665	1.8109	0.317147	5.70996	1.13e-08	1.13e-07	chr2	3424130	3455467	+	14	3863	TSS24877	annotated	protein_coding	exonic_overlap	same_strand	ENSMUST00000102988.9	ENSMUSG00000026648.18	Dclre1c	protein_coding	2469	2469	0	13	TRUE	0.6546	0.095301	0.999991	yes
G11986	TU32252	168.665	1.8109	0.317147	5.70996	1.13e-08	1.13e-07	chr2	3446045	3464130	+	6	6232	TSS24878	annotated	protein_coding	exonic_overlap	same_strand	ENSMUST00000115066.7	ENSMUSG00000026648.18	Dclre1c	protein_coding	3828	2989	0	4	FALSE	0.7863	0.101396	0.928935	yes
G11986	TU32253	168.665	1.8109	0.317147	5.70996	1.13e-08	1.13e-07	chr2	3443564	3455467	+	5	3085	TSS24879	annotated	protein_coding	exonic_overlap	same_strand	ENSMUST00000129657.1	ENSMUSG00000026648.18	Dclre1c	protein_coding	679	376	0	3	FALSE	0.6065	0.0793704	0.994141	yes
G11986	TU32254	168.665	1.8109	0.317147	5.70996	1.13e-08	1.13e-07	chr2	3446045	3457585	+	5	793	TSS24878	annotated	protein_coding	exonic_overlap	same_strand	ENSMUST00000115066.7	ENSMUSG00000026648.18	Dclre1c	protein_coding	3828	576	0	3	FALSE	0.9626	0.197548	0.807981	yes
G11986	TU32255	168.665	1.8109	0.317147	5.70996	1.13e-08	1.13e-07	chr2	3447014	3464130	+	6	2394	TSS24883	annotated	protein_coding	exonic_overlap	same_strand	ENSMUST00000115066.7	ENSMUSG00000026648.18	Dclre1c	protein_coding	3828	675	0	4	FALSE	0.8733	0.151112	0.836507	yes
G11986	TU32256	168.665	1.8109	0.317147	5.70996	1.13e-08	1.13e-07	chr2	3436916	3442206	+	4	1837	TSS24888	annotated	protein_coding	exonic_overlap	same_strand	ENSMUST00000131433.1	ENSMUSG00000026648.18	Dclre1c	protein_coding	2143	1765	0	3	FALSE	1.0022	0.16367	0.458883	yes
G11998	TU32272	86.7861	6.66537	0.936442	7.11775	1.1e-12	1.51e-11	chr2	5381231	5399898	+	2	1035	TSS24903	annotated	lncrna	intragenic	intronic_opp_strand	ENSMUST00000114987.3	ENSMUSG00000039145.16	Camk1d	lincRNA	1295	0	0	0	FALSE	0.6634	-0.0210316	0.112392	no
G12008	TU32300	48.3814	-1.57769	0.569436	-2.77062	0.00559494	0.0222622	chr2	9040649	9041722	-	1	1073	TSS24923	annotated	pseudogene	exonic_overlap	same_strand	ENSMUST00000120466.1	ENSMUSG00000082953.3	Gm13217	unprocessed_pseudogene	953	581	0	0	FALSE	0.9494	0.0408955	0.499332	yes
G1201	TU3137	96.9406	1.17868	0.405938	2.90359	0.00368908	0.0153122	chr1	128331589	128359664	-	17	2910	TSS2396	annotated	protein_coding	exonic_overlap	same_strand	ENSMUST00000027601.10	ENSMUSG00000026355.11	Mcm6	protein_coding	2910	2910	0	16	TRUE	1.1548	0.292553	1	yes
G1201	TU3138	96.9406	1.17868	0.405938	2.90359	0.00368908	0.0153122	chr1	128331589	128338279	-	5	1058	TSS2397	annotated	protein_coding	exonic_overlap	same_strand	ENSMUST00000027601.10	ENSMUSG00000026355.11	Mcm6	protein_coding	2910	1056	0	4	FALSE	1.2813	0.431877	0.954848	yes
G12022	TU32334	2438.89	-1.1314	0.105757	-10.6981	1.04e-26	3e-25	chr2	11409030	11410030	-	1	1000	TSS24951	annotated	pseudogene	exonic_overlap	same_strand	ENSMUST00000120014.2	ENSMUSG00000082424.4	Gm13292	processed_pseudogene	1000	1000	0	0	FALSE	1.1969	0.551112	0.995445	yes
G12025	TU32342	555.197	-1.3056	0.17504	-7.45889	8.73e-14	1.3e-12	chr2	10153570	10256588	+	13	7857	TSS24955	annotated	protein_coding	exonic_overlap	same_strand	ENSMUST00000026886.7	ENSMUSG00000025780.7	Itih5	protein_coding	7900	7798	0	11	FALSE	1.2767	0.392426	1	yes
G12025	TU32343	555.197	-1.3056	0.17504	-7.45889	8.73e-14	1.3e-12	chr2	10240518	10256588	+	5	6447	TSS24956	annotated	protein_coding	exonic_overlap	same_strand	ENSMUST00000026886.7	ENSMUSG00000025780.7	Itih5	protein_coding	7900	6387	0	4	FALSE	1.1762	0.37844	0.999571	yes
G12025	TU32344	555.197	-1.3056	0.17504	-7.45889	8.73e-14	1.3e-12	chr2	10238559	10256588	+	6	6758	TSS24957	annotated	protein_coding	exonic_overlap	same_strand	ENSMUST00000026886.7	ENSMUSG00000025780.7	Itih5	protein_coding	7900	6697	0	5	FALSE	1.1762	0.37844	0.999569	yes
G12025	TU32345	555.197	-1.3056	0.17504	-7.45889	8.73e-14	1.3e-12	chr2	10251249	10256588	+	1	5339	TSS24958	annotated	protein_coding	exonic_overlap	same_strand	ENSMUST00000026886.7	ENSMUSG00000025780.7	Itih5	protein_coding	7900	5278	0	0	FALSE	0.8704	-0.18913	0.0754479	no
G12025	TU32346	555.197	-1.3056	0.17504	-7.45889	8.73e-14	1.3e-12	chr2	10249087	10256588	+	2	5716	TSS24959	annotated	protein_coding	exonic_overlap	same_strand	ENSMUST00000026886.7	ENSMUSG00000025780.7	Itih5	protein_coding	7900	5656	0	1	FALSE	0.8704	-0.18913	0.074974	no
G12025	TU32347	555.197	-1.3056	0.17504	-7.45889	8.73e-14	1.3e-12	chr2	10205768	10249468	+	8	1879	TSS24960	annotated	protein_coding	exonic_overlap	same_strand	ENSMUST00000026886.7	ENSMUSG00000025780.7	Itih5	protein_coding	7900	1875	0	7	FALSE	1.289	0.423307	0.999971	yes
G12025	TU32348	555.197	-1.3056	0.17504	-7.45889	8.73e-14	1.3e-12	chr2	10205768	10238872	+	4	769	TSS24960	annotated	protein_coding	exonic_overlap	same_strand	ENSMUST00000026886.7	ENSMUSG00000025780.7	Itih5	protein_coding	7900	766	0	3	FALSE	1.2813	0.474879	0.926475	yes
G12025	TU32349	555.197	-1.3056	0.17504	-7.45889	8.73e-14	1.3e-12	chr2	10245521	10256588	+	3	5834	TSS24961	annotated	protein_coding	exonic_overlap	same_strand	ENSMUST00000026886.7	ENSMUSG00000025780.7	Itih5	protein_coding	7900	5773	0	2	FALSE	0.8704	-0.18913	0.0748262	no
G1206	TU3148	3935.96	-1.38727	0.0879802	-15.768	5.17e-56	3.93e-54	chr1	131053272	131097854	-	10	3309	TSS2406	annotated	protein_coding	exonic_overlap	same_strand	ENSMUST00000016672.10	ENSMUSG00000016528.10	Mapkapk2	protein_coding	2854	2854	0	9	TRUE	1.1772	0.416733	0.99897	yes
G12074	TU32457	3631.69	-1.42093	0.0942935	-15.0692	2.58e-51	1.73e-49	chr2	11471151	11502366	-	17	3125	TSS25035	annotated	protein_coding	exonic_overlap	same_strand	ENSMUST00000049849.11	ENSMUSG00000026773.19	Pfkfb3	protein_coding	2076	2076	0	15	FALSE	1.1479	0.405693	0.999932	yes
G12074	TU32458	3631.69	-1.42093	0.0942935	-15.0692	2.58e-51	1.73e-49	chr2	11471151	11502366	-	15	5573	TSS25035	annotated	protein_coding	exonic_overlap	same_strand	ENSMUST00000114846.8	ENSMUSG00000026773.19	Pfkfb3	protein_coding	4634	4634	0	14	TRUE	1.1479	0.421832	0.999941	yes
G12074	TU32459	3631.69	-1.42093	0.0942935	-15.0692	2.58e-51	1.73e-49	chr2	11471151	11502366	-	16	5685	TSS25035	annotated	protein_coding	exonic_overlap	same_strand	ENSMUST00000049849.11	ENSMUSG00000026773.19	Pfkfb3	protein_coding	2076	2076	0	14	FALSE	1.1297	0.383999	0.999952	yes
G12074	TU32460	3631.69	-1.42093	0.0942935	-15.0692	2.58e-51	1.73e-49	chr2	11471151	11502366	-	16	5660	TSS25035	annotated	protein_coding	exonic_overlap	same_strand	ENSMUST00000179584.7	ENSMUSG00000026773.19	Pfkfb3	protein_coding	4756	4756	0	15	TRUE	1.0964	0.403675	0.999963	yes
G12074	TU32461	3631.69	-1.42093	0.0942935	-15.0692	2.58e-51	1.73e-49	chr2	11471151	11502366	-	17	5772	TSS25035	annotated	protein_coding	exonic_overlap	same_strand	ENSMUST00000170196.8	ENSMUSG00000026773.19	Pfkfb3	protein_coding	2163	2163	0	15	FALSE	1.0202	0.368326	0.999966	yes
G12074	TU32462	3631.69	-1.42093	0.0942935	-15.0692	2.58e-51	1.73e-49	chr2	11471151	11502366	-	16	5778	TSS25035	annotated	protein_coding	exonic_overlap	same_strand	ENSMUST00000100411.3	ENSMUSG00000026773.19	Pfkfb3	protein_coding	2008	2008	0	14	FALSE	1.1479	0.40978	0.999928	yes
G12074	TU32463	3631.69	-1.42093	0.0942935	-15.0692	2.58e-51	1.73e-49	chr2	11471151	11481577	-	3	7412	TSS25036	annotated	protein_coding	exonic_overlap	same_strand	ENSMUST00000114844.7	ENSMUSG00000026773.19	Pfkfb3	protein_coding	2107	365	0	2	FALSE	0.85	-0.29027	0.264583	no
G12074	TU32464	3631.69	-1.42093	0.0942935	-15.0692	2.58e-51	1.73e-49	chr2	11478134	11502366	-	14	4244	TSS25035	annotated	protein_coding	exonic_overlap	same_strand	ENSMUST00000192844.5	ENSMUSG00000026773.19	Pfkfb3	protein_coding	2188	2188	0	13	TRUE	1.1297	0.389182	0.999952	yes
G12074	TU32465	3631.69	-1.42093	0.0942935	-15.0692	2.58e-51	1.73e-49	chr2	11471151	11502366	-	15	5662	TSS25035	annotated	protein_coding	exonic_overlap	same_strand	ENSMUST00000192844.5	ENSMUSG00000026773.19	Pfkfb3	protein_coding	2188	1979	0	13	FALSE	1.1027	0.384063	0.999948	yes
G12100	TU32511	7614.38	-1.12493	0.0726571	-15.4827	4.54e-54	3.31e-52	chr2	22554524	22590534	-	2	2532	TSS25076	annotated	pseudogene	exonic_overlap	read_through	ENSMUST00000120651.1,ENSMUST00000117219.1	ENSMUSG00000082884.1,ENSMUSG00000083563.1	Gm13339,Gm13340	unprocessed_pseudogene	5101545	2055	0	0	FALSE	0.9826	-0.229818	0.185005	no
G12100	TU32512	7614.38	-1.12493	0.0726571	-15.4827	4.54e-54	3.31e-52	chr2	22554524	22590534	-	2	2531	TSS25076	annotated	pseudogene	exonic_overlap	read_through	ENSMUST00000120651.1,ENSMUST00000117219.1	ENSMUSG00000082884.1,ENSMUSG00000083563.1	Gm13339,Gm13340	unprocessed_pseudogene	5101545	2055	0	0	FALSE	0.9826	-0.229818	0.185008	no
G12117	TU32555	103.362	-1.30769	0.390024	-3.35285	0.00079983	0.00392503	chr2	24592901	24594513	-	1	1612	TSS25110	annotated	pseudogene	exonic_overlap	same_strand	ENSMUST00000117264.1	ENSMUSG00000084241.1	Gm13416	processed_pseudogene	1612	1612	0	0	FALSE	0.7599	0.0450688	0.456775	yes
G12119	TU32557	49.1066	-1.43397	0.582512	-2.4617	0.0138282	0.0485418	chr2	24002890	24048866	-	6	1632	TSS25112	annotated	protein_coding	exonic_overlap	same_strand	ENSMUST00000114497.1	ENSMUSG00000026986.14	Hnmt	protein_coding	994	994	0	5	TRUE	0.9333	0.0670695	0.958793	yes
G12119	TU32558	49.1066	-1.43397	0.582512	-2.4617	0.0138282	0.0485418	chr2	24002890	24049626	-	8	1777	TSS25113	annotated	protein_coding	exonic_overlap	same_strand	ENSMUST00000051416.11	ENSMUSG00000026986.14	Hnmt	protein_coding	1656	1656	0	6	FALSE	0.9333	0.0670695	0.958689	yes
G12119	TU32559	49.1066	-1.43397	0.582512	-2.4617	0.0138282	0.0485418	chr2	24002890	24019211	-	4	1402	TSS25114	annotated	protein_coding	exonic_overlap	same_strand	ENSMUST00000114497.1	ENSMUSG00000026986.14	Hnmt	protein_coding	994	762	0	3	FALSE	1.0343	0.0676117	0.731698	yes
G12119	TU32560	49.1066	-1.43397	0.582512	-2.4617	0.0138282	0.0485418	chr2	24002890	24045695	-	5	1455	TSS25115	annotated	protein_coding	exonic_overlap	same_strand	ENSMUST00000114497.1	ENSMUSG00000026986.14	Hnmt	protein_coding	994	815	0	4	FALSE	1.0343	0.0676117	0.73151	yes
G12119	TU32561	49.1066	-1.43397	0.582512	-2.4617	0.0138282	0.0485418	chr2	24002890	24009104	-	2	1160	TSS25116	annotated	protein_coding	exonic_overlap	same_strand	ENSMUST00000114497.1	ENSMUSG00000026986.14	Hnmt	protein_coding	994	520	0	1	FALSE	1.0346	0.0415484	0.525067	yes
G12127	TU32594	170.119	-1.29444	0.306902	-4.21776	2.47e-05	0.000161123	chr2	25180757	25183339	+	1	2582	TSS25138	annotated	protein_coding	exonic_overlap	same_strand	ENSMUST00000104999.3	ENSMUSG00000078202.3	Nrarp	protein_coding	2582	2582	0	0	FALSE	1.2799	0.663475	0.883494	yes
G12131	TU32611	3965.3	1.98419	0.0897685	22.1034	2.93e-108	6.36e-106	chr2	25222159	25224702	-	4	1598	TSS25149	annotated	protein_coding	exonic_overlap	same_strand	ENSMUST00000043584.4	ENSMUSG00000036752.4	Tubb4b	protein_coding	1598	1598	0	3	TRUE	1.2415	0.474331	0.999805	yes
G12164	TU32717	278.706	3.0094	0.28661	10.5	8.64e-26	2.4e-24	chr2	23009755	23015044	-	2	576	TSS25209	annotated	lncrna	intragenic	intronic_same_strand	ENSMUST00000139038.7	ENSMUSG00000058835.14	Abi1	lincRNA	2899	0	0	0	FALSE	0.6167	-0.343532	0.0143058	no
G12164	TU32718	278.706	3.0094	0.28661	10.5	8.64e-26	2.4e-24	chr2	23009755	23014232	-	2	4360	TSS25210	annotated	lncrna	intragenic	intronic_same_strand	ENSMUST00000139038.7	ENSMUSG00000058835.14	Abi1	lincRNA	2899	0	0	0	FALSE	0.5523	0.118741	0.1486	no
G12164	TU32719	278.706	3.0094	0.28661	10.5	8.64e-26	2.4e-24	chr2	23009755	23015044	-	2	576	TSS25209	annotated	lncrna	intragenic	intronic_same_strand	ENSMUST00000139038.7	ENSMUSG00000058835.14	Abi1	lincRNA	2899	0	0	0	FALSE	0.6167	-0.343532	0.0143058	no
G12164	TU32720	278.706	3.0094	0.28661	10.5	8.64e-26	2.4e-24	chr2	23009755	23015044	-	2	622	TSS25209	annotated	lncrna	intragenic	intronic_same_strand	ENSMUST00000139038.7	ENSMUSG00000058835.14	Abi1	lincRNA	2899	0	0	0	FALSE	0.6368	-0.223995	0.0335531	no
G12170	TU32728	1526.61	1.4036	0.116674	12.0301	2.47e-33	9.21e-32	chr2	25557846	25562998	+	5	1638	TSS25216	annotated	protein_coding	exonic_overlap	same_strand	ENSMUST00000015236.3	ENSMUSG00000015092.9	Edf1	protein_coding	722	722	0	4	TRUE	1.2069	0.592489	0.915696	yes
G12196	TU32810	633.224	1.59212	0.197682	8.05394	8.02e-16	1.39e-14	chr2	26911334	26913318	+	4	1145	TSS25277	annotated	mixed_read_through	exonic_overlap	read_through	ENSMUST00000102898.4,ENSMUST00000083361.1	ENSMUSG00000062647.16,ENSMUSG00000065295.1	Gm24134,Rpl7a	snoRNA,protein_coding	914,71	797	0	3	FALSE	1.2173	-0.270756	0.081795	no
G12196	TU32811	633.224	1.59212	0.197682	8.05394	8.02e-16	1.39e-14	chr2	26912191	26913318	+	2	1020	TSS25278	annotated	mixed_read_through	exonic_overlap	read_through	ENSMUST00000082895.3,ENSMUST00000083361.1,ENSMUST00000147143.1	ENSMUSG00000064829.3,ENSMUSG00000065295.1,ENSMUSG00000062647.16	Gm24134,Rpl7a,Gm22879	snoRNA,protein_coding	74,71,593	738	0	1	TRUE	1.0096	-0.236796	0.126446	no
G12200	TU32816	40.9689	2.79416	0.674296	4.14381	3.42e-05	0.00021887	chr2	27061635	27072179	-	5	1382	TSS25283	annotated	protein_coding	exonic_overlap	same_strand	ENSMUST00000009358.8	ENSMUSG00000009214.9	Mymk	protein_coding	1382	1382	0	4	TRUE	1.2065	0.40636	0.964754	yes
G12206	TU32838	22.7986	-3.23751	1.0527	-3.07542	0.00210204	0.00929979	chr2	27079412	27108981	+	18	3215	TSS25299	annotated	protein_coding	exonic_overlap	same_strand	ENSMUST00000091233.6	ENSMUSG00000036040.14	Adamtsl2	protein_coding	3612	3215	0	15	FALSE	0.6677	0.311623	0.993489	yes
G12206	TU32840	22.7986	-3.23751	1.0527	-3.07542	0.00210204	0.00929979	chr2	27085016	27108981	+	12	2529	TSS25302	annotated	protein_coding	exonic_overlap	same_strand	ENSMUST00000091233.6	ENSMUSG00000036040.14	Adamtsl2	protein_coding	3612	2495	0	9	FALSE	0.891	0.327734	0.977277	yes
G12206	TU32842	22.7986	-3.23751	1.0527	-3.07542	0.00210204	0.00929979	chr2	27104662	27108981	+	3	1069	TSS25304	annotated	protein_coding	exonic_overlap	same_strand	ENSMUST00000139633.1	ENSMUSG00000036040.14	Adamtsl2	protein_coding	1069	1069	0	2	TRUE	0.7946	0.282886	0.513037	yes
G12206	TU32844	22.7986	-3.23751	1.0527	-3.07542	0.00210204	0.00929979	chr2	27097295	27108981	+	8	3054	TSS25306	annotated	protein_coding	exonic_overlap	same_strand	ENSMUST00000169787.7	ENSMUSG00000036040.14	Adamtsl2	protein_coding	5956	3048	0	5	FALSE	0.9686	0.312949	0.87682	yes
G12206	TU32847	22.7986	-3.23751	1.0527	-3.07542	0.00210204	0.00929979	chr2	27107351	27108981	+	2	849	TSS25308	annotated	protein_coding	exonic_overlap	same_strand	ENSMUST00000139633.1	ENSMUSG00000036040.14	Adamtsl2	protein_coding	1069	806	0	1	FALSE	0.6786	0.162183	0.214883	no
G12206	TU32849	22.7986	-3.23751	1.0527	-3.07542	0.00210204	0.00929979	chr2	27089053	27108981	+	11	2323	TSS25309	annotated	protein_coding	exonic_overlap	same_strand	ENSMUST00000169787.7	ENSMUSG00000036040.14	Adamtsl2	protein_coding	5956	1738	0	5	FALSE	0.891	0.327734	0.977359	yes
G12206	TU32850	22.7986	-3.23751	1.0527	-3.07542	0.00210204	0.00929979	chr2	27089053	27089762	+	2	212	TSS25309	annotated	protein_coding	exonic_overlap	same_strand	ENSMUST00000091233.6	ENSMUSG00000036040.14	Adamtsl2	protein_coding	3612	176	0	0	FALSE	1.0792	-0.117833	0.0588642	no
G1222	TU3185	54.7185	2.7221	0.591047	4.60556	4.11e-06	3.02e-05	chr1	132298625	132307357	+	5	4269	TSS2434	annotated	protein_coding	exonic_overlap	same_strand	ENSMUST00000046071.4	ENSMUSG00000042115.4	Klhdc8a	protein_coding	4269	4269	0	4	TRUE	1.0866	0.385304	0.996908	yes
G1222	TU3186	54.7185	2.7221	0.591047	4.60556	4.11e-06	3.02e-05	chr1	132302938	132307357	+	3	3078	TSS2435	annotated	protein_coding	exonic_overlap	same_strand	ENSMUST00000046071.4	ENSMUSG00000042115.4	Klhdc8a	protein_coding	4269	3077	0	2	FALSE	1.134	0.303798	0.558504	yes
G12229	TU32900	5770.48	-1.11096	0.0862741	-12.8771	6.06e-38	2.64e-36	chr2	28933609	28934609	-	1	1000	TSS25349	annotated	pseudogene	exonic_overlap	same_strand	ENSMUST00000121658.1	ENSMUSG00000083773.4	Gm13394	processed_pseudogene	1000	1000	0	0	FALSE	1.2926	0.557525	0.998465	yes
G12244	TU32973	989.842	-1.37973	0.137872	-10.0073	1.42e-23	3.57e-22	chr2	27886417	28039363	+	63	8055	TSS25399	annotated	protein_coding	exonic_overlap	same_strand	ENSMUST00000028280.13	ENSMUSG00000026837.16	Col5a1	protein_coding	8406	8048	0	61	FALSE	1.0724	0.316482	1	yes
G12244	TU32974	989.842	-1.37973	0.137872	-10.0073	1.42e-23	3.57e-22	chr2	27886417	28039363	+	63	8055	TSS25399	annotated	protein_coding	exonic_overlap	same_strand	ENSMUST00000028280.13	ENSMUSG00000026837.16	Col5a1	protein_coding	8406	7979	0	59	FALSE	1.0724	0.318059	1	yes
G12251	TU33000	78.4295	1.62691	0.45752	3.55594	0.000376629	0.00198394	chr2	30031545	30048881	-	9	1814	TSS25420	annotated	protein_coding	exonic_overlap	same_strand	ENSMUST00000113711.2	ENSMUSG00000039715.8	Wdr34	protein_coding	1814	1814	0	8	TRUE	0.9441	0.313003	0.999916	yes
G12251	TU33006	78.4295	1.62691	0.45752	3.55594	0.000376629	0.00198394	chr2	30033793	30048881	-	4	730	TSS25420	annotated	protein_coding	exonic_overlap	same_strand	ENSMUST00000113711.2	ENSMUSG00000039715.8	Wdr34	protein_coding	1814	718	0	3	FALSE	0.9397	0.366036	0.953489	yes
G12251	TU33007	78.4295	1.62691	0.45752	3.55594	0.000376629	0.00198394	chr2	30031545	30033964	-	5	1370	TSS25421	annotated	protein_coding	exonic_overlap	same_strand	ENSMUST00000113711.2	ENSMUSG00000039715.8	Wdr34	protein_coding	1814	1254	0	4	FALSE	1.0371	0.213845	0.730373	yes
G12257	TU33017	423.71	-1.15831	0.200805	-5.76834	8.01e-09	8.11e-08	chr2	30171471	30174069	+	3	1084	TSS25431	annotated	protein_coding	exonic_overlap	same_strand	ENSMUST00000015481.5	ENSMUSG00000015337.5	Endog	protein_coding	1063	1063	0	2	TRUE	1.1543	0.498352	0.994245	yes
G1226	TU3196	12.3836	6.88308	1.81796	3.78615	0.000153001	0.00088127	chr1	132511631	132517154	-	4	4542	TSS2442	annotated	protein_coding	exonic_overlap	same_strand	ENSMUST00000188065.6	ENSMUSG00000053024.14	Cntn2	protein_coding	4287	1859	0	3	FALSE	0.9356	0.245702	0.549114	yes
G1226	TU3197	12.3836	6.88308	1.81796	3.78615	0.000153001	0.00088127	chr1	132511631	132519236	-	7	4891	TSS2443	annotated	protein_coding	exonic_overlap	same_strand	ENSMUST00000188065.6	ENSMUSG00000053024.14	Cntn2	protein_coding	4287	2275	0	6	FALSE	1.0067	0.398575	0.990693	yes
G12265	TU33058	379.001	-1.14417	0.21044	-5.43705	5.42e-08	5.05e-07	chr2	30364232	30386911	+	16	5041	TSS25457	annotated	mixed_read_through	exonic_overlap	read_through	ENSMUST00000100214.9,ENSMUST00000198501.1	ENSMUSG00000026858.18,ENSMUSG00000105537.1	Miga2,Gm47292	protein_coding,miRNA	3586,96	3682	0	15	TRUE	1.2445	0.438856	0.999991	yes
G12265	TU33059	379.001	-1.14417	0.21044	-5.43705	5.42e-08	5.05e-07	chr2	30364232	30386911	+	16	4771	TSS25457	annotated	mixed_read_through	exonic_overlap	read_through	ENSMUST00000077977.13,ENSMUST00000198501.1	ENSMUSG00000026858.18,ENSMUSG00000105537.1	Miga2,Gm47292	protein_coding,miRNA	3381,96	3477	0	15	TRUE	1.2445	0.438856	0.999991	yes
G12265	TU33060	379.001	-1.14417	0.21044	-5.43705	5.42e-08	5.05e-07	chr2	30375665	30386911	+	10	3890	TSS25458	annotated	protein_coding	exonic_overlap	same_strand	ENSMUST00000077977.13	ENSMUSG00000026858.18	Miga2	protein_coding	3381	2493	0	9	FALSE	1.2595	0.451712	0.997566	yes
G12265	TU33061	379.001	-1.14417	0.21044	-5.43705	5.42e-08	5.05e-07	chr2	30371281	30386911	+	11	4765	TSS25459	annotated	protein_coding	exonic_overlap	same_strand	ENSMUST00000077977.13	ENSMUSG00000026858.18	Miga2	protein_coding	3381	2630	0	9	FALSE	0.9435	0.354481	0.996668	yes
G12265	TU33062	379.001	-1.14417	0.21044	-5.43705	5.42e-08	5.05e-07	chr2	30364232	30369305	+	3	738	TSS25457	annotated	mixed_read_through	exonic_overlap	read_through	ENSMUST00000198501.1,ENSMUST00000127410.1	ENSMUSG00000105537.1,ENSMUSG00000026858.18	Gm47292,Miga2	protein_coding,miRNA	96522	618	0	1	FALSE	1.2052	0.351821	0.766143	yes
G12265	TU33063	379.001	-1.14417	0.21044	-5.43705	5.42e-08	5.05e-07	chr2	30370292	30386911	+	12	4455	TSS25460	annotated	protein_coding	exonic_overlap	same_strand	ENSMUST00000077977.13	ENSMUSG00000026858.18	Miga2	protein_coding	3381	2861	0	11	FALSE	0.9867	0.410926	0.992452	yes
G12265	TU33065	379.001	-1.14417	0.21044	-5.43705	5.42e-08	5.05e-07	chr2	30378172	30386911	+	5	3359	TSS25461	annotated	protein_coding	exonic_overlap	same_strand	ENSMUST00000175864.1	ENSMUSG00000026858.18	Miga2	protein_coding	385	385	0	3	FALSE	1.2799	0.507265	0.941505	yes
G12265	TU33066	379.001	-1.14417	0.21044	-5.43705	5.42e-08	5.05e-07	chr2	30364232	30371242	+	5	1003	TSS25457	annotated	mixed_read_through	exonic_overlap	read_through	ENSMUST00000142801.7,ENSMUST00000198501.1	ENSMUSG00000026858.18,ENSMUSG00000105537.1	Miga2,Gm47292	protein_coding,miRNA	813,96	909	0	3	FALSE	0.898	0.291852	0.964361	yes
G12281	TU33119	8586.35	1.01236	0.0742381	13.6367	2.42e-42	1.23e-40	chr2	29619758	29741131	+	26	6980	TSS25499	annotated	protein_coding	exonic_overlap	same_strand	ENSMUST00000095087.10	ENSMUSG00000039844.20	Rapgef1	protein_coding	6241	6202	0	25	TRUE	1.0681	0.406342	1	yes
G12281	TU33120	8586.35	1.01236	0.0742381	13.6367	2.42e-42	1.23e-40	chr2	29619758	29741131	+	26	6959	TSS25499	annotated	protein_coding	exonic_overlap	same_strand	ENSMUST00000091146.11	ENSMUSG00000039844.20	Rapgef1	protein_coding	6212	6191	0	24	FALSE	1.0619	0.412557	1	yes
G12281	TU33121	8586.35	1.01236	0.0742381	13.6367	2.42e-42	1.23e-40	chr2	29732560	29741131	+	9	4345	TSS25500	annotated	protein_coding	exonic_overlap	same_strand	ENSMUST00000147488.1	ENSMUSG00000039844.20	Rapgef1	protein_coding	4223	3311	0	8	FALSE	1.3251	0.470714	0.995277	yes
G12281	TU33122	8586.35	1.01236	0.0742381	13.6367	2.42e-42	1.23e-40	chr2	29619758	29741131	+	25	6863	TSS25499	annotated	protein_coding	exonic_overlap	same_strand	ENSMUST00000147755.9	ENSMUSG00000039844.20	Rapgef1	protein_coding	3908	3908	0	24	TRUE	1.0681	0.410724	1	yes
G12281	TU33123	8586.35	1.01236	0.0742381	13.6367	2.42e-42	1.23e-40	chr2	29619758	29741131	+	27	7076	TSS25499	annotated	protein_coding	exonic_overlap	same_strand	ENSMUST00000091146.11	ENSMUSG00000039844.20	Rapgef1	protein_coding	6212	6194	0	24	FALSE	1.0681	0.40823	1	yes
G12281	TU33124	8586.35	1.01236	0.0742381	13.6367	2.42e-42	1.23e-40	chr2	29619758	29730631	+	17	2902	TSS25499	annotated	protein_coding	exonic_overlap	same_strand	ENSMUST00000091146.11	ENSMUSG00000039844.20	Rapgef1	protein_coding	6212	2883	0	16	FALSE	0.9015	0.376746	1	yes
G12281	TU33125	8586.35	1.01236	0.0742381	13.6367	2.42e-42	1.23e-40	chr2	29619758	29741131	+	24	6566	TSS25499	annotated	protein_coding	exonic_overlap	same_strand	ENSMUST00000102872.10	ENSMUSG00000039844.20	Rapgef1	protein_coding	6402	6402	0	23	TRUE	1.1662	0.431162	1	yes
G12281	TU33126	8586.35	1.01236	0.0742381	13.6367	2.42e-42	1.23e-40	chr2	29619758	29730631	+	16	2803	TSS25499	annotated	protein_coding	exonic_overlap	same_strand	ENSMUST00000147755.9	ENSMUSG00000039844.20	Rapgef1	protein_coding	3908	2633	0	15	FALSE	0.9015	0.372142	1	yes
G12281	TU33127	8586.35	1.01236	0.0742381	13.6367	2.42e-42	1.23e-40	chr2	29619758	29730631	+	17	2920	TSS25499	annotated	protein_coding	exonic_overlap	same_strand	ENSMUST00000095087.10	ENSMUSG00000039844.20	Rapgef1	protein_coding	6241	2901	0	16	FALSE	0.9449	0.367811	1	yes
G12281	TU33128	8586.35	1.01236	0.0742381	13.6367	2.42e-42	1.23e-40	chr2	29619758	29741131	+	26	6962	TSS25499	annotated	protein_coding	exonic_overlap	same_strand	ENSMUST00000091146.11	ENSMUSG00000039844.20	Rapgef1	protein_coding	6212	6194	0	25	TRUE	1.0681	0.413025	1	yes
G12289	TU33157	35.9581	4.89933	0.979815	5.00026	5.73e-07	4.71e-06	chr2	31510108	31520666	+	4	651	TSS25526	annotated	protein_coding	exonic_overlap	same_strand	ENSMUST00000130195.1	ENSMUSG00000076441.9	Ass1	protein_coding	462	226	0	1	FALSE	1.2005	0.4783	0.761254	yes
G12292	TU33162	71.4838	3.36597	0.54598	6.165	7.05e-10	7.8e-09	chr2	31470269	31501555	+	12	980	TSS25530	annotated	protein_coding	exonic_overlap	same_strand	ENSMUST00000102840.4	ENSMUSG00000076441.9	Ass1	protein_coding	1696	977	0	11	FALSE	1.2949	0.488385	0.993727	yes
G12297	TU33167	1454.95	5.32069	0.174197	30.5441	6.77e-205	5.02e-202	chr2	31950138	31973505	+	6	3180	TSS25535	annotated	protein_coding	exonic_overlap	same_strand	ENSMUST00000001920.12	ENSMUSG00000001864.13	Aif1l	protein_coding	3117	3117	0	5	TRUE	1.2487	0.539949	0.908143	yes
G12300	TU33178	1142.04	-2.21732	0.14272	-15.5362	1.97e-54	1.46e-52	chr2	32095458	32110820	+	3	1907	TSS25547	annotated	protein_coding	exonic_overlap	same_strand	ENSMUST00000057423.5	ENSMUSG00000051373.5	Plpp7	protein_coding	1947	1838	0	1	FALSE	1.081	0.41411	0.997057	yes
G12315	TU33228	115.577	-1.03496	0.380181	-2.72229	0.00648318	0.0252599	chr2	32535331	32569756	+	11	4250	TSS25588	annotated	protein_coding	exonic_overlap	same_strand	ENSMUST00000048375.5	ENSMUSG00000039157.12	Fam102a	protein_coding	4223	4223	0	10	TRUE	0.8333	0.397557	0.998061	yes
G12315	TU33229	115.577	-1.03496	0.380181	-2.72229	0.00648318	0.0252599	chr2	32566486	32569756	+	2	2433	TSS25589	annotated	protein_coding	exonic_overlap	same_strand	ENSMUST00000136816.7	ENSMUSG00000039157.12	Fam102a	protein_coding	5935	2426	0	1	FALSE	0.547	-0.204134	0.0467725	no
G12315	TU33230	115.577	-1.03496	0.380181	-2.72229	0.00648318	0.0252599	chr2	32535331	32565805	+	8	1697	TSS25588	annotated	protein_coding	exonic_overlap	same_strand	ENSMUST00000048375.5	ENSMUSG00000039157.12	Fam102a	protein_coding	4223	1669	0	7	FALSE	0.8219	0.371207	0.988297	yes
G12315	TU33231	115.577	-1.03496	0.380181	-2.72229	0.00648318	0.0252599	chr2	32563409	32565587	+	3	401	TSS25590	annotated	protein_coding	exonic_overlap	same_strand	ENSMUST00000136816.7	ENSMUSG00000039157.12	Fam102a	protein_coding	5935	310	0	2	FALSE	0.9211	0.340757	0.554418	yes
G12319	TU33239	395.979	-2.60765	0.223739	-11.6549	2.17e-31	7.56e-30	chr2	32066866	32084886	-	3	4613	TSS25594	annotated	protein_coding	exonic_overlap	same_strand	ENSMUST00000056406.6	ENSMUSG00000050592.8	Fam78a	protein_coding	4107	3932	0	1	FALSE	1.2302	0.525739	0.99392	yes
G12319	TU33240	395.979	-2.60765	0.223739	-11.6549	2.17e-31	7.56e-30	chr2	32066866	32083783	-	2	4107	TSS25595	annotated	protein_coding	exonic_overlap	same_strand	ENSMUST00000056406.6	ENSMUSG00000050592.8	Fam78a	protein_coding	4107	4107	0	1	TRUE	1.2302	0.525739	0.993975	yes
G12321	TU33243	852.365	-1.76959	0.178928	-9.88997	4.6e-23	1.13e-21	chr2	32413591	32424165	-	10	4169	TSS25597	annotated	protein_coding	exonic_overlap	same_strand	ENSMUST00000113307.8	ENSMUSG00000026819.15	Slc25a25	protein_coding	2541	2541	0	9	TRUE	1.2551	0.44298	0.999868	yes
G12321	TU33244	852.365	-1.76959	0.178928	-9.88997	4.6e-23	1.13e-21	chr2	32413591	32451445	-	11	4212	TSS25598	annotated	protein_coding	exonic_overlap	same_strand	ENSMUST00000028160.14	ENSMUSG00000026819.15	Slc25a25	protein_coding	3294	3294	0	10	TRUE	1.2065	0.461963	0.99995	yes
G12321	TU33245	852.365	-1.76959	0.178928	-9.88997	4.6e-23	1.13e-21	chr2	32413591	32431119	-	10	4388	TSS25599	annotated	protein_coding	exonic_overlap	same_strand	ENSMUST00000113308.7	ENSMUSG00000026819.15	Slc25a25	protein_coding	2643	2643	0	9	TRUE	1.2005	0.417827	0.999896	yes
G12325	TU33255	18126.7	-1.57674	0.086733	-18.1793	7.53e-74	8.64e-72	chr2	32625436	32635514	+	7	2523	TSS25604	annotated	protein_coding	exonic_overlap	same_strand	ENSMUST00000113277.7	ENSMUSG00000026817.14	Ak1	protein_coding	2063	2063	0	6	TRUE	1.2684	0.599381	0.971412	yes
G12340	TU33285	204.222	-1.14403	0.285336	-4.0094	6.09e-05	0.000375327	chr2	32727656	32755512	+	11	3156	TSS25624	annotated	protein_coding	exonic_overlap	same_strand	ENSMUST00000113242.4	ENSMUSG00000059013.12	Sh2d3c	protein_coding	3107	3107	0	10	TRUE	1.1554	0.469327	0.999999	yes
G12340	TU33286	204.222	-1.14403	0.285336	-4.0094	6.09e-05	0.000375327	chr2	32727656	32755512	+	12	3614	TSS25624	annotated	protein_coding	exonic_overlap	same_strand	ENSMUST00000113242.4	ENSMUSG00000059013.12	Sh2d3c	protein_coding	3107	3107	0	9	FALSE	1.204	0.467148	0.999999	yes
G12340	TU33287	204.222	-1.14403	0.285336	-4.0094	6.09e-05	0.000375327	chr2	32744584	32751069	+	5	1526	TSS25625	annotated	protein_coding	exonic_overlap	same_strand	ENSMUST00000113242.4	ENSMUSG00000059013.12	Sh2d3c	protein_coding	3107	1358	0	4	FALSE	1.0393	0.454464	0.999831	yes
G12340	TU33288	204.222	-1.14403	0.285336	-4.0094	6.09e-05	0.000375327	chr2	32751451	32755512	+	3	2870	TSS25626	annotated	protein_coding	exonic_overlap	same_strand	ENSMUST00000113242.4	ENSMUSG00000059013.12	Sh2d3c	protein_coding	3107	1608	0	2	FALSE	1.2478	0.48786	0.914316	yes
G1238	TU3226	284.954	1.99581	0.265528	7.5164	5.63e-14	8.48e-13	chr1	132112236	132139704	-	16	4375	TSS2469	annotated	protein_coding	exonic_overlap	same_strand	ENSMUST00000027697.11	ENSMUSG00000026437.11	Cdk18	protein_coding	4355	4355	0	15	TRUE	1.2928	0.504584	0.999855	yes
G1238	TU3227	284.954	1.99581	0.265528	7.5164	5.63e-14	8.48e-13	chr1	132112236	132122462	-	15	4082	TSS2470	annotated	protein_coding	exonic_overlap	same_strand	ENSMUST00000027697.11	ENSMUSG00000026437.11	Cdk18	protein_coding	4355	4080	0	14	FALSE	1.2928	0.504584	0.999855	yes
G1238	TU3228	284.954	1.99581	0.265528	7.5164	5.63e-14	8.48e-13	chr1	132112236	132116255	-	3	3206	TSS2471	annotated	protein_coding	exonic_overlap	same_strand	ENSMUST00000189733.1	ENSMUSG00000026437.11	Cdk18	protein_coding	509	509	0	2	TRUE	0.7873	-0.0536856	0.29249	no
G1238	TU3229	284.954	1.99581	0.265528	7.5164	5.63e-14	8.48e-13	chr1	132117480	132120025	-	6	577	TSS2472	annotated	protein_coding	exonic_overlap	same_strand	ENSMUST00000027697.11	ENSMUSG00000026437.11	Cdk18	protein_coding	4355	575	0	5	FALSE	1.3108	0.560153	0.763788	yes
G1238	TU3230	284.954	1.99581	0.265528	7.5164	5.63e-14	8.48e-13	chr1	132118848	132119216	-	2	213	TSS2473	annotated	protein_coding	exonic_overlap	same_strand	ENSMUST00000027697.11	ENSMUSG00000026437.11	Cdk18	protein_coding	4355	210	0	1	FALSE	1.2155	-0.121159	0.0436875	no
G1238	TU3231	284.954	1.99581	0.265528	7.5164	5.63e-14	8.48e-13	chr1	132115463	132117927	-	7	716	TSS2474	annotated	protein_coding	exonic_overlap	same_strand	ENSMUST00000188387.6	ENSMUSG00000026437.11	Cdk18	protein_coding	839	348	0	3	FALSE	1.3415	0.483383	0.977739	yes
G1238	TU3233	284.954	1.99581	0.265528	7.5164	5.63e-14	8.48e-13	chr1	132119966	132121575	-	2	186	TSS2475	annotated	protein_coding	exonic_overlap	same_strand	ENSMUST00000027697.11	ENSMUSG00000026437.11	Cdk18	protein_coding	4355	183	0	1	FALSE	1.2159	0.531048	0.518594	yes
G1238	TU3234	284.954	1.99581	0.265528	7.5164	5.63e-14	8.48e-13	chr1	132112236	132116982	-	5	3234	TSS2476	annotated	protein_coding	exonic_overlap	same_strand	ENSMUST00000188387.6	ENSMUSG00000026437.11	Cdk18	protein_coding	839	816	0	3	FALSE	0.7873	-0.0536856	0.292385	no
G12383	TU33438	8711.33	-1.26481	0.0749322	-16.8794	6.38e-64	5.95e-62	chr2	35282379	35307900	+	17	2661	TSS25746	annotated	protein_coding	exonic_overlap	same_strand	ENSMUST00000028239.7	ENSMUSG00000026879.14	Gsn	protein_coding	2653	2653	0	16	TRUE	1.1813	0.463015	1	yes
G12387	TU33457	156.068	1.9514	0.330943	5.89649	3.71e-09	3.88e-08	chr2	35751214	35980339	-	8	3722	TSS25757	annotated	protein_coding	exonic_overlap	same_strand	ENSMUST00000112976.8	ENSMUSG00000026885.13	Ttll11	protein_coding	3077	2981	0	6	FALSE	1.247	0.39535	0.999998	yes
G12387	TU33458	156.068	1.9514	0.330943	5.89649	3.71e-09	3.88e-08	chr2	35902350	35980339	-	4	2194	TSS25757	annotated	protein_coding	exonic_overlap	same_strand	ENSMUST00000127742.7	ENSMUSG00000026885.13	Ttll11	protein_coding	1768	1768	0	3	TRUE	1.1679	0.376989	0.999688	yes
G12403	TU33534	334.757	-1.23023	0.225476	-5.45614	4.87e-08	4.55e-07	chr2	37569867	37647287	-	17	16350	TSS25818	annotated	protein_coding	exonic_overlap	same_strand	ENSMUST00000028279.9	ENSMUSG00000026915.16	Strbp	protein_coding	16348	16348	0	16	TRUE	1.1233	0.0716677	0.99999	yes
G12403	TU33535	334.757	-1.23023	0.225476	-5.45614	4.87e-08	4.55e-07	chr2	37600741	37703360	-	13	1836	TSS25819	annotated	protein_coding	exonic_overlap	same_strand	ENSMUST00000072186.11	ENSMUSG00000026915.16	Strbp	protein_coding	3144	1748	0	12	FALSE	1.0953	0.0686196	0.999647	yes
G12403	TU33537	334.757	-1.23023	0.225476	-5.45614	4.87e-08	4.55e-07	chr2	37627433	37703360	-	6	964	TSS25819	annotated	protein_coding	exonic_overlap	same_strand	ENSMUST00000135488.1	ENSMUSG00000026915.16	Strbp	protein_coding	1355	859	0	4	FALSE	1.0294	0.135131	0.843975	yes
G12403	TU33538	334.757	-1.23023	0.225476	-5.45614	4.87e-08	4.55e-07	chr2	37626479	37703360	-	7	1061	TSS25819	annotated	protein_coding	exonic_overlap	same_strand	ENSMUST00000135488.1	ENSMUSG00000026915.16	Strbp	protein_coding	1355	859	0	4	FALSE	0.994	0.0894738	0.895829	yes
G12403	TU33539	334.757	-1.23023	0.225476	-5.45614	4.87e-08	4.55e-07	chr2	37569867	37703360	-	18	16464	TSS25819	annotated	protein_coding	exonic_overlap	same_strand	ENSMUST00000028279.9	ENSMUSG00000026915.16	Strbp	protein_coding	16348	16236	0	14	FALSE	1.1035	0.0912333	0.996426	yes
G12403	TU33540	334.757	-1.23023	0.225476	-5.45614	4.87e-08	4.55e-07	chr2	37590653	37599257	-	3	405	TSS25820	annotated	protein_coding	exonic_overlap	same_strand	ENSMUST00000028279.9	ENSMUSG00000026915.16	Strbp	protein_coding	16348	400	0	2	FALSE	1.0642	0.156755	0.462128	yes
G12409	TU33560	1735.62	-1.36799	0.113272	-12.077	1.4e-33	5.29e-32	chr2	35558265	35730994	+	16	6562	TSS25840	annotated	protein_coding	exonic_overlap	same_strand	ENSMUST00000112986.8	ENSMUSG00000026883.17	Dab2ip	protein_coding	5580	5580	0	15	FALSE	1.1736	0.473119	1	yes
G12409	TU33561	1735.62	-1.36799	0.113272	-12.077	1.4e-33	5.29e-32	chr2	35582844	35730994	+	16	6420	TSS25841	annotated	protein_coding	exonic_overlap	same_strand	ENSMUST00000135741.7	ENSMUSG00000026883.17	Dab2ip	protein_coding	4128	4123	0	15	FALSE	1.1736	0.473778	1	yes
G12409	TU33562	1735.62	-1.36799	0.113272	-12.077	1.4e-33	5.29e-32	chr2	35621980	35730994	+	16	6452	TSS25842	annotated	protein_coding	exonic_overlap	same_strand	ENSMUST00000091010.11	ENSMUSG00000026883.17	Dab2ip	protein_coding	6455	6389	0	14	FALSE	1.1276	0.48042	1	yes
G12409	TU33563	1735.62	-1.36799	0.113272	-12.077	1.4e-33	5.29e-32	chr2	35582844	35730994	+	17	5438	TSS25841	annotated	protein_coding	exonic_overlap	same_strand	ENSMUST00000112986.8	ENSMUSG00000026883.17	Dab2ip	protein_coding	5580	5233	0	15	FALSE	1.217	0.476934	1	yes
G12409	TU33564	1735.62	-1.36799	0.113272	-12.077	1.4e-33	5.29e-32	chr2	35581703	35730994	+	17	5569	TSS25843	annotated	protein_coding	exonic_overlap	same_strand	ENSMUST00000112986.8	ENSMUSG00000026883.17	Dab2ip	protein_coding	5580	5233	0	15	FALSE	1.1934	0.466055	1	yes
G12409	TU33579	1735.62	-1.36799	0.113272	-12.077	1.4e-33	5.29e-32	chr2	35718757	35730994	+	7	3460	TSS25844	annotated	protein_coding	exonic_overlap	same_strand	ENSMUST00000112986.8	ENSMUSG00000026883.17	Dab2ip	protein_coding	5580	3458	0	6	FALSE	1.0011	0.401461	0.999786	yes
G12409	TU33580	1735.62	-1.36799	0.113272	-12.077	1.4e-33	5.29e-32	chr2	35582677	35730994	+	15	6520	TSS25845	annotated	protein_coding	exonic_overlap	same_strand	ENSMUST00000112983.7	ENSMUSG00000026883.17	Dab2ip	protein_coding	6051	5909	0	11	FALSE	1.217	0.477052	1	yes
G12409	TU33581	1735.62	-1.36799	0.113272	-12.077	1.4e-33	5.29e-32	chr2	35582844	35730994	+	15	6400	TSS25841	annotated	protein_coding	exonic_overlap	same_strand	ENSMUST00000112992.8	ENSMUSG00000026883.17	Dab2ip	protein_coding	6184	6060	0	12	FALSE	1.217	0.476985	1	yes
G12409	TU33582	1735.62	-1.36799	0.113272	-12.077	1.4e-33	5.29e-32	chr2	35707645	35730994	+	14	4997	TSS25846	annotated	protein_coding	exonic_overlap	same_strand	ENSMUST00000112983.7	ENSMUSG00000026883.17	Dab2ip	protein_coding	6051	4993	0	12	FALSE	1.217	0.471303	1	yes
G12411	TU33568	13.4947	7.00689	1.80002	3.89267	9.91e-05	0.00059103	chr2	38996712	38998258	-	2	1165	TSS25850	annotated	lncrna	exonic_overlap	same_strand	ENSMUST00000141133.1	ENSMUSG00000085755.1	Gm13496	antisense	1165	1165	0	1	TRUE	0.8111	-0.202663	0.0530294	no
G12418	TU33586	168.135	1.39269	0.319692	4.35635	1.32e-05	8.97e-05	chr2	40127503	40127860	-	1	357	TSS25861	annotated	pseudogene	exonic_overlap	same_strand	ENSMUST00000118708.1	ENSMUSG00000083240.3	Gm13453	processed_pseudogene	357	357	0	0	FALSE	1.2591	0.660117	0.890965	yes
G12422	TU33595	193.957	1.08061	0.286768	3.76825	0.000164397	0.000940908	chr2	41986589	41987972	-	1	1383	TSS25870	annotated	pseudogene	exonic_overlap	same_strand	ENSMUST00000120980.1	ENSMUSG00000081999.3	Gm13461	processed_pseudogene	662	500	0	0	FALSE	1.1481	0.236382	0.629351	yes
G12424	TU33600	921.119	2.23705	0.1549	14.4419	2.82e-47	1.63e-45	chr2	40555751	40557116	+	1	1365	TSS25875	annotated	pseudogene	exonic_overlap	same_strand	ENSMUST00000118928.1	ENSMUSG00000082536.1	Gm13456	processed_pseudogene	1365	1365	0	0	FALSE	1.2763	0.313876	0.984668	yes
G12425	TU33601	1430.73	-1.15658	0.123988	-9.32822	1.08e-20	2.35e-19	chr2	43518463	43519398	-	1	935	TSS25876	annotated	pseudogene	exonic_overlap	same_strand	ENSMUST00000119418.2	ENSMUSG00000080994.2	Gm13464	processed_pseudogene	935	935	0	0	FALSE	1.2926	0.484418	0.996756	yes
G12478	TU33731	457.501	1.42715	0.203897	6.99938	2.57e-12	3.45e-11	chr2	52691663	52742200	-	14	4713	TSS25987	annotated	protein_coding	exonic_overlap	same_strand	ENSMUST00000102759.7	ENSMUSG00000055371.17	Stam2	protein_coding	4717	4713	0	12	FALSE	1.0733	0.158652	0.999688	yes
G12478	TU33732	457.501	1.42715	0.203897	6.99938	2.57e-12	3.45e-11	chr2	52708141	52720969	-	8	844	TSS25988	annotated	protein_coding	exonic_overlap	same_strand	ENSMUST00000150582.7	ENSMUSG00000055371.17	Stam2	protein_coding	1078	759	0	6	FALSE	1.0318	0.127417	0.947659	yes
G12478	TU33733	457.501	1.42715	0.203897	6.99938	2.57e-12	3.45e-11	chr2	52691663	52700173	-	2	3443	TSS25989	annotated	protein_coding	exonic_overlap	same_strand	ENSMUST00000102759.7	ENSMUSG00000055371.17	Stam2	protein_coding	4717	3441	0	1	FALSE	1.0017	0.119718	0.301751	no
G12478	TU33734	457.501	1.42715	0.203897	6.99938	2.57e-12	3.45e-11	chr2	52691663	52708007	-	5	3737	TSS25990	annotated	protein_coding	exonic_overlap	same_strand	ENSMUST00000102759.7	ENSMUSG00000055371.17	Stam2	protein_coding	4717	3735	0	4	FALSE	1.1732	0.196802	0.928565	yes
G12484	TU33745	10.1917	-6.99983	1.92024	-3.64528	0.000267098	0.00145344	chr2	58567317	58583782	+	2	690	TSS26000	annotated	protein_coding	exonic_overlap	same_strand	ENSMUST00000137007.1	ENSMUSG00000026839.17	Upp2	protein_coding	690	690	0	1	TRUE	0.5036	-0.0348255	0.0561849	no
G12490	TU33768	320.961	-1.23438	0.227763	-5.41956	5.97e-08	5.54e-07	chr2	58446433	58567174	-	12	3403	TSS26021	annotated	protein_coding	exonic_overlap	same_strand	ENSMUST00000112601.8	ENSMUSG00000026836.15	Acvr1	protein_coding	3050	3050	0	11	TRUE	1.0537	0.232153	0.999826	yes
G12490	TU33769	320.961	-1.23438	0.227763	-5.41956	5.97e-08	5.54e-07	chr2	58446433	58567174	-	11	3126	TSS26021	annotated	protein_coding	exonic_overlap	same_strand	ENSMUST00000056376.11	ENSMUSG00000026836.15	Acvr1	protein_coding	2394	2394	0	10	TRUE	1.0537	0.232153	0.999827	yes
G12490	TU33770	320.961	-1.23438	0.227763	-5.41956	5.97e-08	5.54e-07	chr2	58446433	58479930	-	8	2570	TSS26022	annotated	protein_coding	exonic_overlap	same_strand	ENSMUST00000112599.7	ENSMUSG00000026836.15	Acvr1	protein_coding	2891	2568	0	7	FALSE	0.9295	0.221014	0.999529	yes
G12490	TU33771	320.961	-1.23438	0.227763	-5.41956	5.97e-08	5.54e-07	chr2	58446433	58516301	-	10	2920	TSS26023	annotated	protein_coding	exonic_overlap	same_strand	ENSMUST00000112599.7	ENSMUSG00000026836.15	Acvr1	protein_coding	2891	2891	0	9	TRUE	1.0537	0.232153	0.999827	yes
G12494	TU33789	3605.29	-1.51839	0.0870505	-17.4426	3.92e-68	4.17e-66	chr2	57238393	57370832	+	18	3732	TSS26033	annotated	protein_coding	exonic_overlap	same_strand	ENSMUST00000028167.2	ENSMUSG00000026827.12	Gpd2	protein_coding	5620	3619	0	16	FALSE	1.1749	0.284622	0.999999	yes
G12494	TU33790	3605.29	-1.51839	0.0870505	-17.4426	3.92e-68	4.17e-66	chr2	57238393	57370832	+	17	5721	TSS26033	annotated	protein_coding	exonic_overlap	same_strand	ENSMUST00000028167.2	ENSMUSG00000026827.12	Gpd2	protein_coding	5620	5608	0	16	TRUE	1.1749	0.28541	0.999999	yes
G12494	TU33791	3605.29	-1.51839	0.0870505	-17.4426	3.92e-68	4.17e-66	chr2	57238393	57370832	+	18	3728	TSS26033	annotated	protein_coding	exonic_overlap	same_strand	ENSMUST00000028167.2	ENSMUSG00000026827.12	Gpd2	protein_coding	5620	3615	0	16	FALSE	1.1672	0.282209	0.999999	yes
G12503	TU33806	15.2256	7.18105	1.75926	4.08186	4.47e-05	0.000281612	chr2	60540471	60543731	+	2	2160	TSS26047	annotated	lncrna	intragenic	intronic_opp_strand	ENSMUST00000150373.1	ENSMUSG00000054580.14	Pla2r1	lincRNA	1525	0	0	0	FALSE	0.9338	-0.193801	0.0762693	no
G12503	TU33808	15.2256	7.18105	1.75926	4.08186	4.47e-05	0.000281612	chr2	60540471	60554335	+	2	1789	TSS26047	annotated	lncrna	exonic_overlap	same_strand	ENSMUST00000151931.1	ENSMUSG00000086578.2	Gm13583	antisense	1476	1136	0	0	FALSE	0.8437	0.04471	0.583884	yes
G12503	TU33809	15.2256	7.18105	1.75926	4.08186	4.47e-05	0.000281612	chr2	60551048	60554335	+	2	1692	TSS26048	annotated	lncrna	exonic_overlap	same_strand	ENSMUST00000151931.1	ENSMUSG00000086578.2	Gm13583	antisense	1476	1280	0	1	FALSE	0.8437	0.04471	0.58431	yes
G1251	TU3264	1033.06	-1.31256	0.162827	-8.06108	7.56e-16	1.31e-14	chr1	134037234	134048326	+	3	3188	TSS2500	annotated	protein_coding	exonic_overlap	same_strand	ENSMUST00000048183.7	ENSMUSG00000041559.7	Fmod	protein_coding	3120	3120	0	2	TRUE	1.2371	0.469746	0.999064	yes
G12510	TU33851	849.856	-1.53443	0.162622	-9.4356	3.89e-21	8.66e-20	chr2	60598291	60722696	-	18	4987	TSS26076	annotated	protein_coding	exonic_overlap	same_strand	ENSMUST00000028348.8	ENSMUSG00000026971.15	Itgb6	protein_coding	2995	2995	0	17	TRUE	0.8514	0.208828	0.999999	yes
G12510	TU33852	849.856	-1.53443	0.162622	-9.4356	3.89e-21	8.66e-20	chr2	60598291	60673711	-	15	4806	TSS26077	annotated	protein_coding	exonic_overlap	same_strand	ENSMUST00000059888.14	ENSMUSG00000026971.15	Itgb6	protein_coding	4806	4806	0	14	TRUE	0.8514	0.208828	0.999999	yes
G12510	TU33853	849.856	-1.53443	0.162622	-9.4356	3.89e-21	8.66e-20	chr2	60598291	60722696	-	19	5076	TSS26076	annotated	protein_coding	exonic_overlap	same_strand	ENSMUST00000028348.8	ENSMUSG00000026971.15	Itgb6	protein_coding	2995	2995	0	16	FALSE	0.8514	0.208828	0.999999	yes
G12510	TU33854	849.856	-1.53443	0.162622	-9.4356	3.89e-21	8.66e-20	chr2	60598291	60676130	-	18	4797	TSS26078	annotated	protein_coding	exonic_overlap	same_strand	ENSMUST00000028348.8	ENSMUSG00000026971.15	Itgb6	protein_coding	2995	2767	0	16	FALSE	0.8514	0.208828	0.999999	yes
G12510	TU33855	849.856	-1.53443	0.162622	-9.4356	3.89e-21	8.66e-20	chr2	60598291	60672713	-	14	4498	TSS26079	annotated	protein_coding	exonic_overlap	same_strand	ENSMUST00000059888.14	ENSMUSG00000026971.15	Itgb6	protein_coding	4806	4496	0	13	FALSE	0.8374	0.225322	0.999987	yes
G12510	TU33856	849.856	-1.53443	0.162622	-9.4356	3.89e-21	8.66e-20	chr2	60673399	60674730	-	3	214	TSS26080	annotated	protein_coding	exonic_overlap	same_strand	ENSMUST00000112517.7	ENSMUSG00000026971.15	Itgb6	protein_coding	3537	210	0	2	FALSE	0.7955	0.045891	0.038628	no
G12518	TU33871	69.5246	-1.18116	0.471347	-2.50593	0.0122129	0.0435592	chr2	62330354	62411401	-	24	4554	TSS26094	annotated	protein_coding	exonic_overlap	same_strand	ENSMUST00000047812.7	ENSMUSG00000035000.8	Dpp4	protein_coding	5268	4452	0	21	FALSE	0.5415	0.087457	0.991193	yes
G12518	TU33876	69.5246	-1.18116	0.471347	-2.50593	0.0122129	0.0435592	chr2	62330354	62386524	-	22	4273	TSS26095	annotated	protein_coding	exonic_overlap	same_strand	ENSMUST00000047812.7	ENSMUSG00000035000.8	Dpp4	protein_coding	5268	4271	0	19	FALSE	0.5415	0.087457	0.991237	yes
G12518	TU33877	69.5246	-1.18116	0.471347	-2.50593	0.0122129	0.0435592	chr2	62342561	62386269	-	20	1793	TSS26096	annotated	protein_coding	exonic_overlap	same_strand	ENSMUST00000047812.7	ENSMUSG00000035000.8	Dpp4	protein_coding	5268	1701	0	16	FALSE	0.6827	0.0973148	0.979774	yes
G12518	TU33878	69.5246	-1.18116	0.471347	-2.50593	0.0122129	0.0435592	chr2	62360607	62365064	-	3	291	TSS26097	annotated	protein_coding	exonic_overlap	same_strand	ENSMUST00000047812.7	ENSMUSG00000035000.8	Dpp4	protein_coding	5268	289	0	2	FALSE	0.7323	0.320158	0.213626	no
G12518	TU33879	69.5246	-1.18116	0.471347	-2.50593	0.0122129	0.0435592	chr2	62334472	62356716	-	7	783	TSS26098	annotated	protein_coding	exonic_overlap	same_strand	ENSMUST00000129738.1	ENSMUSG00000035000.8	Dpp4	protein_coding	617	231	0	2	FALSE	0.781	0.0194336	0.833628	yes
G12518	TU33880	69.5246	-1.18116	0.471347	-2.50593	0.0122129	0.0435592	chr2	62345197	62347918	-	2	299	TSS26099	annotated	protein_coding	exonic_overlap	same_strand	ENSMUST00000047812.7	ENSMUSG00000035000.8	Dpp4	protein_coding	5268	100	0	0	FALSE	0.7982	-0.126152	0.030887	no
G12518	TU33881	69.5246	-1.18116	0.471347	-2.50593	0.0122129	0.0435592	chr2	62372753	62386269	-	7	629	TSS26096	annotated	protein_coding	exonic_overlap	same_strand	ENSMUST00000149306.1	ENSMUSG00000035000.8	Dpp4	protein_coding	1012	477	0	4	FALSE	0.8491	-0.105482	0.0356471	no
G12518	TU33882	69.5246	-1.18116	0.471347	-2.50593	0.0122129	0.0435592	chr2	62347773	62348557	-	2	201	TSS26100	annotated	protein_coding	exonic_overlap	same_strand	ENSMUST00000047812.7	ENSMUSG00000035000.8	Dpp4	protein_coding	5268	155	0	1	FALSE	0.6691	0.0312214	0.0531226	no
G12518	TU33883	69.5246	-1.18116	0.471347	-2.50593	0.0122129	0.0435592	chr2	62356614	62365064	-	7	628	TSS26097	annotated	protein_coding	exonic_overlap	same_strand	ENSMUST00000047812.7	ENSMUSG00000035000.8	Dpp4	protein_coding	5268	626	0	5	FALSE	0.8236	0.162122	0.679279	yes
G12522	TU33884	96.135	-1.38898	0.449861	-3.08757	0.00201798	0.00897248	chr2	62595797	62646211	-	16	5470	TSS26105	annotated	protein_coding	exonic_overlap	same_strand	ENSMUST00000028259.11	ENSMUSG00000026896.14	Ifih1	protein_coding	5470	5470	0	15	TRUE	1.1425	0.221668	1	yes
G12522	TU33885	96.135	-1.38898	0.449861	-3.08757	0.00201798	0.00897248	chr2	62595797	62635207	-	14	4572	TSS26106	annotated	protein_coding	exonic_overlap	same_strand	ENSMUST00000028259.11	ENSMUSG00000026896.14	Ifih1	protein_coding	5470	4567	0	13	FALSE	1.0858	0.215089	0.999999	yes
G12522	TU33886	96.135	-1.38898	0.449861	-3.08757	0.00201798	0.00897248	chr2	62598177	62611924	-	10	1805	TSS26107	annotated	protein_coding	exonic_overlap	same_strand	ENSMUST00000112459.3	ENSMUSG00000026896.14	Ifih1	protein_coding	3616	1800	0	9	FALSE	1.0858	0.241444	0.999978	yes
G12522	TU33887	96.135	-1.38898	0.449861	-3.08757	0.00201798	0.00897248	chr2	62598177	62598978	-	2	285	TSS26108	annotated	protein_coding	exonic_overlap	same_strand	ENSMUST00000112459.3	ENSMUSG00000026896.14	Ifih1	protein_coding	3616	282	0	1	FALSE	0.9283	0.151399	0.22276	no
G12522	TU33888	96.135	-1.38898	0.449861	-3.08757	0.00201798	0.00897248	chr2	62595797	62639548	-	15	4786	TSS26109	annotated	protein_coding	exonic_overlap	same_strand	ENSMUST00000028259.11	ENSMUSG00000026896.14	Ifih1	protein_coding	5470	4736	0	14	FALSE	1.0858	0.215089	0.999999	yes
G12522	TU33889	96.135	-1.38898	0.449861	-3.08757	0.00201798	0.00897248	chr2	62598177	62617485	-	11	2026	TSS26110	annotated	protein_coding	exonic_overlap	same_strand	ENSMUST00000112459.3	ENSMUSG00000026896.14	Ifih1	protein_coding	3616	2024	0	10	FALSE	1.0858	0.239769	0.999993	yes
G12522	TU33890	96.135	-1.38898	0.449861	-3.08757	0.00201798	0.00897248	chr2	62617257	62623500	-	2	335	TSS26111	annotated	protein_coding	exonic_overlap	same_strand	ENSMUST00000176431.7	ENSMUSG00000026896.14	Ifih1	protein_coding	2904	329	0	1	FALSE	1.106	0.233751	0.390676	no
G12522	TU33891	96.135	-1.38898	0.449861	-3.08757	0.00201798	0.00897248	chr2	62598177	62606457	-	6	1132	TSS26112	annotated	protein_coding	exonic_overlap	same_strand	ENSMUST00000112459.3	ENSMUSG00000026896.14	Ifih1	protein_coding	3616	1130	0	5	FALSE	1.1402	0.273165	0.995677	yes
G12532	TU33934	30.6807	2.33292	0.750835	3.1071	0.00188934	0.00845123	chr2	65458024	65483199	-	9	5008	TSS26149	annotated	protein_coding	exonic_overlap	same_strand	ENSMUST00000100069.8	ENSMUSG00000057182.15	Scn3a	protein_coding	8550	4768	0	8	FALSE	1.292	0.33915	1	yes
G12532	TU33936	30.6807	2.33292	0.750835	3.1071	0.00188934	0.00845123	chr2	65458024	65495338	-	11	5543	TSS26150	annotated	protein_coding	exonic_overlap	same_strand	ENSMUST00000100069.8	ENSMUSG00000057182.15	Scn3a	protein_coding	8550	5305	0	10	FALSE	1.2601	0.320089	1	yes
G12532	TU33937	30.6807	2.33292	0.750835	3.1071	0.00188934	0.00845123	chr2	65458024	65469066	-	5	4282	TSS26152	annotated	protein_coding	exonic_overlap	same_strand	ENSMUST00000100069.8	ENSMUSG00000057182.15	Scn3a	protein_coding	8550	4043	0	4	FALSE	1.247	0.368417	0.999983	yes
G12538	TU33942	242.201	-1.66226	0.259358	-6.40914	1.46e-10	1.71e-09	chr2	64912475	64975776	-	13	1750	TSS26157	annotated	protein_coding	exonic_overlap	same_strand	ENSMUST00000028252.13	ENSMUSG00000026888.14	Grb14	protein_coding	1986	1530	0	11	FALSE	0.8447	0.113986	0.998656	yes
G12538	TU33943	242.201	-1.66226	0.259358	-6.40914	1.46e-10	1.71e-09	chr2	64912475	65022798	-	14	2002	TSS26159	annotated	protein_coding	exonic_overlap	same_strand	ENSMUST00000028252.13	ENSMUSG00000026888.14	Grb14	protein_coding	1986	1986	0	13	TRUE	0.8254	0.161684	0.999818	yes
G12552	TU33973	23.8375	7.8281	1.64686	4.75336	2e-06	1.54e-05	chr2	69193696	69206194	-	7	1550	TSS26191	annotated	protein_coding	exonic_overlap	same_strand	ENSMUST00000005365.14	ENSMUSG00000005233.16	Spc25	protein_coding	1352	1352	0	6	TRUE	1.1094	0.178115	0.915914	yes
G12552	TU33975	23.8375	7.8281	1.64686	4.75336	2e-06	1.54e-05	chr2	69193696	69206194	-	7	1784	TSS26191	annotated	protein_coding	exonic_overlap	same_strand	ENSMUST00000112320.7	ENSMUSG00000005233.16	Spc25	protein_coding	1527	1527	0	6	TRUE	1.1094	0.178115	0.915587	yes
G12552	TU33976	23.8375	7.8281	1.64686	4.75336	2e-06	1.54e-05	chr2	69193696	69206194	-	8	1603	TSS26191	annotated	protein_coding	exonic_overlap	same_strand	ENSMUST00000112320.7	ENSMUSG00000005233.16	Spc25	protein_coding	1527	1346	0	6	FALSE	1.1094	0.178115	0.91584	yes
G12552	TU33978	23.8375	7.8281	1.64686	4.75336	2e-06	1.54e-05	chr2	69199922	69205215	-	4	570	TSS26192	annotated	protein_coding	exonic_overlap	same_strand	ENSMUST00000149401.1	ENSMUSG00000005233.16	Spc25	protein_coding	570	570	0	3	TRUE	1.0278	0.195218	0.711442	yes
G1256	TU3278	1731.53	6.08772	0.195651	31.1152	1.5e-212	1.21e-209	chr1	134289976	134292548	+	3	1507	TSS2511	annotated	protein_coding	exonic_overlap	same_strand	ENSMUST00000027730.5	ENSMUSG00000026459.5	Myog	protein_coding	1495	1495	0	2	TRUE	1.0358	0.426057	0.974851	yes
G12564	TU34017	233.953	-3.82561	0.305914	-12.5055	6.97e-36	2.86e-34	chr2	70901368	70906974	+	2	4777	TSS26226	unannotated	lncrna	intergenic	intergenic	NA	NA	NA	NA	NA	NA	NA	NA	NA	0.8146	0.088079	0.116218	no
G12580	TU34061	8116.57	-1.22869	0.0813895	-15.0964	1.71e-51	1.16e-49	chr2	71271062	71367749	-	18	6351	TSS26257	annotated	protein_coding	exonic_overlap	same_strand	ENSMUST00000151937.7	ENSMUSG00000027010.16	Slc25a12	protein_coding	6351	6351	0	17	TRUE	1.1736	0.315638	0.999997	yes
G12598	TU34093	38.6085	1.64078	0.650933	2.52066	0.0117134	0.0421493	chr2	73306707	73312558	-	3	458	TSS26283	annotated	protein_coding	exonic_overlap	same_strand	ENSMUST00000136519.2	ENSMUSG00000041777.12	Cir1	protein_coding	1113	311	0	2	FALSE	0.9209	0.266094	0.343134	no
G1260	TU3299	22.5072	7.74535	1.66389	4.65497	3.24e-06	2.42e-05	chr1	134182403	134190181	+	10	1839	TSS2529	annotated	protein_coding	exonic_overlap	same_strand	ENSMUST00000153856.7	ENSMUSG00000064246.10	Chil1	protein_coding	1839	1839	0	9	TRUE	1.1825	0.381835	0.998944	yes
G1260	TU3300	22.5072	7.74535	1.66389	4.65497	3.24e-06	2.42e-05	chr1	134189125	134190181	+	2	889	TSS2530	annotated	protein_coding	exonic_overlap	same_strand	ENSMUST00000134812.1	ENSMUSG00000064246.10	Chil1	protein_coding	735	735	0	1	TRUE	1.2015	0.403246	0.654894	yes
G1260	TU3301	22.5072	7.74535	1.66389	4.65497	3.24e-06	2.42e-05	chr1	134185142	134186838	+	2	491	TSS2531	annotated	protein_coding	exonic_overlap	same_strand	ENSMUST00000144819.1	ENSMUSG00000064246.10	Chil1	protein_coding	647	267	0	1	FALSE	1.1062	-0.128954	0.0523452	no
G1260	TU3302	22.5072	7.74535	1.66389	4.65497	3.24e-06	2.42e-05	chr1	134186484	134190181	+	5	1267	TSS2533	annotated	protein_coding	exonic_overlap	same_strand	ENSMUST00000153856.7	ENSMUSG00000064246.10	Chil1	protein_coding	1839	1247	0	4	FALSE	1.1558	0.411584	0.905914	yes
G1260	TU3303	22.5072	7.74535	1.66389	4.65497	3.24e-06	2.42e-05	chr1	134182733	134184237	+	3	395	TSS2537	annotated	protein_coding	exonic_overlap	same_strand	ENSMUST00000139254.7	ENSMUSG00000064246.10	Chil1	protein_coding	848	292	0	2	FALSE	1.1296	0.343485	0.533692	yes
G1260	TU3304	22.5072	7.74535	1.66389	4.65497	3.24e-06	2.42e-05	chr1	134183336	134190181	+	8	1820	TSS2541	annotated	protein_coding	exonic_overlap	same_strand	ENSMUST00000153856.7	ENSMUSG00000064246.10	Chil1	protein_coding	1839	1660	0	7	FALSE	1.1607	0.374738	0.994409	yes
G12607	TU34115	5360.13	5.42424	0.105989	51.1772	0	0	chr2	73563214	73580475	-	9	4523	TSS26301	annotated	protein_coding	exonic_overlap	same_strand	ENSMUST00000028515.3	ENSMUSG00000027107.3	Chrna1	protein_coding	4386	4386	0	8	TRUE	1.3327	0.397255	0.999825	yes
G1261	TU3308	64.8502	1.61853	0.525983	3.07714	0.00208995	0.00925091	chr1	134296788	134332794	-	27	5789	TSS2532	annotated	protein_coding	exonic_overlap	same_strand	ENSMUST00000189361.1	ENSMUSG00000026458.13	Ppfia4	protein_coding	5238	5077	0	25	FALSE	1.2382	0.521549	1	yes
G1261	TU3313	64.8502	1.61853	0.525983	3.07714	0.00208995	0.00925091	chr1	134296788	134304918	-	6	2912	TSS2535	annotated	protein_coding	exonic_overlap	same_strand	ENSMUST00000189862.6	ENSMUSG00000026458.13	Ppfia4	protein_coding	2985	2802	0	4	FALSE	1.2673	0.422134	0.93108	yes
G1261	TU3315	64.8502	1.61853	0.525983	3.07714	0.00208995	0.00925091	chr1	134324077	134324596	-	2	219	TSS2539	annotated	protein_coding	exonic_overlap	same_strand	ENSMUST00000186730.6	ENSMUSG00000026458.13	Ppfia4	protein_coding	4674	216	0	1	FALSE	1.2667	0.775202	0.681707	yes
G1261	TU3317	64.8502	1.61853	0.525983	3.07714	0.00208995	0.00925091	chr1	134300468	134300587	-	1	119	TSS2543	annotated	protein_coding	exonic_overlap	same_strand	ENSMUST00000186553.1	ENSMUSG00000026458.13	Ppfia4	protein_coding	1215	69	0	0	FALSE	1.2476	0.352407	0.224229	no
G1261	TU3319	64.8502	1.61853	0.525983	3.07714	0.00208995	0.00925091	chr1	134300468	134303828	-	2	294	TSS2546	annotated	protein_coding	exonic_overlap	same_strand	ENSMUST00000189862.6	ENSMUSG00000026458.13	Ppfia4	protein_coding	2985	245	0	1	FALSE	1.2143	-0.133305	0.0700772	no
G1261	TU3321	64.8502	1.61853	0.525983	3.07714	0.00208995	0.00925091	chr1	134296788	134323095	-	17	4164	TSS2548	annotated	protein_coding	exonic_overlap	same_strand	ENSMUST00000186730.6	ENSMUSG00000026458.13	Ppfia4	protein_coding	4674	4162	0	16	FALSE	1.2215	0.475718	0.999993	yes
G1261	TU3325	64.8502	1.61853	0.525983	3.07714	0.00208995	0.00925091	chr1	134296788	134317197	-	12	3476	TSS2550	annotated	protein_coding	exonic_overlap	same_strand	ENSMUST00000186730.6	ENSMUSG00000026458.13	Ppfia4	protein_coding	4674	3475	0	11	FALSE	1.2277	0.431776	0.999034	yes
G1261	TU3329	64.8502	1.61853	0.525983	3.07714	0.00208995	0.00925091	chr1	134296788	134318051	-	14	3755	TSS2552	annotated	protein_coding	exonic_overlap	same_strand	ENSMUST00000186730.6	ENSMUSG00000026458.13	Ppfia4	protein_coding	4674	3752	0	13	FALSE	1.1625	0.46754	0.999989	yes
G1261	TU3330	64.8502	1.61853	0.525983	3.07714	0.00208995	0.00925091	chr1	134328289	134332794	-	4	850	TSS2532	annotated	protein_coding	exonic_overlap	same_strand	ENSMUST00000189361.1	ENSMUSG00000026458.13	Ppfia4	protein_coding	5238	847	0	3	FALSE	1.2718	0.471756	0.954825	yes
G1261	TU3331	64.8502	1.61853	0.525983	3.07714	0.00208995	0.00925091	chr1	134296788	134309783	-	6	2769	TSS2554	annotated	protein_coding	exonic_overlap	same_strand	ENSMUST00000186553.1	ENSMUSG00000026458.13	Ppfia4	protein_coding	1215	1145	0	5	FALSE	1.2791	0.428967	0.981505	yes
G1261	TU3332	64.8502	1.61853	0.525983	3.07714	0.00208995	0.00925091	chr1	134300468	134304212	-	3	328	TSS2556	annotated	protein_coding	exonic_overlap	same_strand	ENSMUST00000189862.6	ENSMUSG00000026458.13	Ppfia4	protein_coding	2985	245	0	1	FALSE	1.2928	0.32965	0.656764	yes
G1261	TU3333	64.8502	1.61853	0.525983	3.07714	0.00208995	0.00925091	chr1	134296788	134299540	-	2	2290	TSS2557	annotated	protein_coding	exonic_overlap	same_strand	ENSMUST00000189862.6	ENSMUSG00000026458.13	Ppfia4	protein_coding	2985	2218	0	1	FALSE	0.6075	-0.107335	0.0609166	no
G12623	TU34155	710.906	3.7259	0.233025	15.9893	1.52e-57	1.2e-55	chr2	75638112	75642930	+	2	4783	TSS26332	unannotated	lncrna	intergenic	intergenic	NA	NA	NA	NA	NA	NA	NA	NA	NA	0.6107	-0.13121	0.0293591	no
G12623	TU34156	710.906	3.7259	0.233025	15.9893	1.52e-57	1.2e-55	chr2	75638112	75642930	+	2	4783	TSS26332	unannotated	lncrna	intergenic	intergenic	NA	NA	NA	NA	NA	NA	NA	NA	NA	0.6107	-0.13121	0.0293591	no
G12623	TU34157	710.906	3.7259	0.233025	15.9893	1.52e-57	1.2e-55	chr2	75638112	75642930	+	1	4818	TSS26332	unannotated	lncrna	intergenic	intergenic	NA	NA	NA	NA	NA	NA	NA	NA	NA	0.6107	-0.13121	0.0293411	no
G12628	TU34167	138.626	22.7114	4.78508	4.7463	2.07e-06	1.59e-05	chr2	75638044	75642867	-	2	4671	TSS26342	unannotated	lncrna	intergenic	intergenic	NA	NA	NA	NA	NA	NA	NA	NA	NA	0.5015	-0.10617	0.0433954	no
G12628	TU34169	138.626	22.7114	4.78508	4.7463	2.07e-06	1.59e-05	chr2	75638044	75642867	-	2	4785	TSS26342	unannotated	lncrna	intergenic	intergenic	NA	NA	NA	NA	NA	NA	NA	NA	NA	0.5015	-0.10617	0.04331	no
G12628	TU34171	138.626	22.7114	4.78508	4.7463	2.07e-06	1.59e-05	chr2	75638044	75642867	-	2	4747	TSS26342	unannotated	lncrna	intergenic	intergenic	NA	NA	NA	NA	NA	NA	NA	NA	NA	0.5015	-0.10617	0.0433385	no
G12628	TU34172	138.626	22.7114	4.78508	4.7463	2.07e-06	1.59e-05	chr2	75638044	75642867	-	2	4747	TSS26342	unannotated	lncrna	intergenic	intergenic	NA	NA	NA	NA	NA	NA	NA	NA	NA	0.5015	-0.10617	0.0433385	no
G12628	TU34174	138.626	22.7114	4.78508	4.7463	2.07e-06	1.59e-05	chr2	75638044	75642867	-	3	4747	TSS26342	unannotated	lncrna	intergenic	intergenic	NA	NA	NA	NA	NA	NA	NA	NA	NA	0.5015	-0.10617	0.0433385	no
G12628	TU34175	138.626	22.7114	4.78508	4.7463	2.07e-06	1.59e-05	chr2	75638044	75642867	-	2	4747	TSS26342	unannotated	lncrna	intergenic	intergenic	NA	NA	NA	NA	NA	NA	NA	NA	NA	0.5015	-0.10617	0.0433385	no
G12628	TU34176	138.626	22.7114	4.78508	4.7463	2.07e-06	1.59e-05	chr2	75638044	75642867	-	3	4671	TSS26342	unannotated	lncrna	intergenic	intergenic	NA	NA	NA	NA	NA	NA	NA	NA	NA	0.5015	-0.10617	0.0433954	no
G12628	TU34178	138.626	22.7114	4.78508	4.7463	2.07e-06	1.59e-05	chr2	75638044	75642867	-	2	4785	TSS26342	unannotated	lncrna	intergenic	intergenic	NA	NA	NA	NA	NA	NA	NA	NA	NA	0.5015	-0.10617	0.04331	no
G12628	TU34180	138.626	22.7114	4.78508	4.7463	2.07e-06	1.59e-05	chr2	75638044	75642867	-	2	4747	TSS26342	unannotated	lncrna	intergenic	intergenic	NA	NA	NA	NA	NA	NA	NA	NA	NA	0.5015	-0.10617	0.0433385	no
G12639	TU34199	1079.29	1.29297	0.136175	9.49496	2.2e-21	4.95e-20	chr2	75675512	75704641	-	5	2475	TSS26355	annotated	protein_coding	exonic_overlap	same_strand	ENSMUST00000102672.4	ENSMUSG00000015839.6	Nfe2l2	protein_coding	2475	2475	0	4	TRUE	0.8935	0.226991	0.999965	yes
G12647	TU34219	515.173	1.73417	0.268305	6.46342	1.02e-10	1.21e-09	chr2	77311199	77317148	+	2	4038	TSS26368	annotated	lncrna	exonic_overlap	same_strand	ENSMUST00000144043.1	ENSMUSG00000085277.1	Gm13943	lincRNA	343	343	0	0	FALSE	1.0192	0.0237175	0.179699	no
G12647	TU34220	515.173	1.73417	0.268305	6.46342	1.02e-10	1.21e-09	chr2	77316790	77317148	+	1	358	TSS26369	annotated	lncrna	exonic_overlap	same_strand	ENSMUST00000144043.1	ENSMUSG00000085277.1	Gm13943	lincRNA	343	215	0	0	FALSE	0.4478	-0.0637141	0.0155052	no
G12657	TU34239	275.149	-2.5608	0.260335	-9.83655	7.84e-23	1.91e-21	chr2	79255560	79333107	+	28	9690	TSS26388	annotated	protein_coding	exonic_overlap	same_strand	ENSMUST00000099972.4	ENSMUSG00000027009.18	Itga4	protein_coding	9767	9690	0	27	TRUE	0.8049	0.0959019	1	yes
G12657	TU34240	275.149	-2.5608	0.260335	-9.83655	7.84e-23	1.91e-21	chr2	79291983	79322852	+	11	1343	TSS26389	annotated	protein_coding	exonic_overlap	same_strand	ENSMUST00000099972.4	ENSMUSG00000027009.18	Itga4	protein_coding	9767	1244	0	10	FALSE	1.0469	0.0828633	0.994088	yes
G12657	TU34241	275.149	-2.5608	0.260335	-9.83655	7.84e-23	1.91e-21	chr2	79280571	79325167	+	20	2133	TSS26390	annotated	protein_coding	exonic_overlap	same_strand	ENSMUST00000099972.4	ENSMUSG00000027009.18	Itga4	protein_coding	9767	2129	0	19	FALSE	0.9659	0.100417	0.999989	yes
G12657	TU34242	275.149	-2.5608	0.260335	-9.83655	7.84e-23	1.91e-21	chr2	79289101	79333107	+	15	8341	TSS26391	annotated	protein_coding	exonic_overlap	same_strand	ENSMUST00000099972.4	ENSMUSG00000027009.18	Itga4	protein_coding	9767	8206	0	14	FALSE	0.8792	0.0548954	0.999722	yes
G12657	TU34243	275.149	-2.5608	0.260335	-9.83655	7.84e-23	1.91e-21	chr2	79314913	79322852	+	7	810	TSS26392	annotated	protein_coding	exonic_overlap	same_strand	ENSMUST00000099972.4	ENSMUSG00000027009.18	Itga4	protein_coding	9767	711	0	6	FALSE	0.8011	-0.0126388	0.417509	no
G12657	TU34244	275.149	-2.5608	0.260335	-9.83655	7.84e-23	1.91e-21	chr2	79281643	79281784	+	1	141	TSS26393	annotated	protein_coding	exonic_overlap	same_strand	ENSMUST00000135919.7	ENSMUSG00000027009.18	Itga4	protein_coding	1826	138	0	0	FALSE	1.1159	0.00382769	0.0762997	no
G12657	TU34245	275.149	-2.5608	0.260335	-9.83655	7.84e-23	1.91e-21	chr2	79255560	79257078	+	3	509	TSS26388	annotated	protein_coding	exonic_overlap	same_strand	ENSMUST00000141094.7	ENSMUSG00000027009.18	Itga4	protein_coding	1508	407	0	1	FALSE	1.0941	0.248886	0.654353	yes
G12657	TU34246	275.149	-2.5608	0.260335	-9.83655	7.84e-23	1.91e-21	chr2	79321390	79325695	+	4	468	TSS26394	annotated	protein_coding	exonic_overlap	same_strand	ENSMUST00000099972.4	ENSMUSG00000027009.18	Itga4	protein_coding	9767	465	0	3	FALSE	0.9337	-0.0154878	0.232294	no
G12657	TU34247	275.149	-2.5608	0.260335	-9.83655	7.84e-23	1.91e-21	chr2	79287002	79288971	+	3	338	TSS26395	annotated	protein_coding	exonic_overlap	same_strand	ENSMUST00000126312.1	ENSMUSG00000027009.18	Itga4	protein_coding	2936	336	0	2	FALSE	0.9972	-0.0987565	0.0455816	no
G12657	TU34248	275.149	-2.5608	0.260335	-9.83655	7.84e-23	1.91e-21	chr2	79321390	79322852	+	2	346	TSS26394	annotated	protein_coding	exonic_overlap	same_strand	ENSMUST00000099972.4	ENSMUSG00000027009.18	Itga4	protein_coding	9767	246	0	1	FALSE	0.4759	-0.0389282	0.0263583	no
G12657	TU34249	275.149	-2.5608	0.260335	-9.83655	7.84e-23	1.91e-21	chr2	79255560	79277830	+	5	724	TSS26388	annotated	protein_coding	exonic_overlap	same_strand	ENSMUST00000141094.7	ENSMUSG00000027009.18	Itga4	protein_coding	1508	644	0	3	FALSE	0.6556	0.184559	0.752931	yes
G12658	TU34250	146.076	-7.38599	0.798516	-9.24964	2.25e-20	4.85e-19	chr2	79223370	79258035	-	5	8244	TSS26396	annotated	lncrna	intragenic	interleaving_opp_strand	ENSMUST00000135919.7	ENSMUSG00000027009.18	Itga4	lincRNA	1826	0	0	0	FALSE	0.7686	-0.074626	0.0561221	no
G12658	TU34251	146.076	-7.38599	0.798516	-9.24964	2.25e-20	4.85e-19	chr2	79231410	79235196	-	3	223	TSS26397	unannotated	lncrna	intergenic	intergenic	NA	NA	NA	NA	NA	NA	NA	NA	NA	0.7892	-0.227509	0.0149905	no
G12658	TU34252	146.076	-7.38599	0.798516	-9.24964	2.25e-20	4.85e-19	chr2	79223370	79233071	-	3	8139	TSS26398	unannotated	lncrna	intergenic	intergenic	NA	NA	NA	NA	NA	NA	NA	NA	NA	0.7686	-0.074626	0.0562227	no
G1266	TU3336	182.925	1.14445	0.305307	3.74853	0.000177874	0.00100607	chr1	133046611	133068418	-	7	2440	TSS2560	annotated	lncrna	exonic_overlap	same_strand	ENSMUST00000186515.1	ENSMUSG00000101102.1	Gm28609	antisense	463	463	0	1	FALSE	0.7596	0.034604	0.0955995	no
G1266	TU3337	182.925	1.14445	0.305307	3.74853	0.000177874	0.00100607	chr1	133046611	133068418	-	3	1914	TSS2560	annotated	lncrna	exonic_overlap	same_strand	ENSMUST00000186515.1	ENSMUSG00000101102.1	Gm28609	antisense	463	209	0	1	FALSE	0.7596	0.034604	0.0964246	no
G1266	TU3338	182.925	1.14445	0.305307	3.74853	0.000177874	0.00100607	chr1	133046611	133068418	-	5	2079	TSS2560	annotated	lncrna	exonic_overlap	same_strand	ENSMUST00000186515.1	ENSMUSG00000101102.1	Gm28609	antisense	463	297	0	1	FALSE	0.7596	0.034604	0.0961651	no
G1266	TU3339	182.925	1.14445	0.305307	3.74853	0.000177874	0.00100607	chr1	133046611	133068418	-	5	2099	TSS2560	annotated	lncrna	exonic_overlap	same_strand	ENSMUST00000186515.1	ENSMUSG00000101102.1	Gm28609	antisense	463	297	0	1	FALSE	0.7596	0.034604	0.0961337	no
G1266	TU3340	182.925	1.14445	0.305307	3.74853	0.000177874	0.00100607	chr1	133046611	133068418	-	6	2280	TSS2560	annotated	lncrna	exonic_overlap	same_strand	ENSMUST00000186515.1	ENSMUSG00000101102.1	Gm28609	antisense	463	463	0	2	FALSE	0.7596	0.034604	0.0958498	no
G1266	TU3341	182.925	1.14445	0.305307	3.74853	0.000177874	0.00100607	chr1	133055742	133068418	-	5	575	TSS2560	annotated	lncrna	exonic_overlap	same_strand	ENSMUST00000186515.1	ENSMUSG00000101102.1	Gm28609	antisense	463	297	0	1	FALSE	0.9146	-0.0751679	0.065296	no
G1266	TU3342	182.925	1.14445	0.305307	3.74853	0.000177874	0.00100607	chr1	133046611	133050326	-	2	1906	TSS2561	annotated	lncrna	exonic_overlap	same_strand	ENSMUST00000186515.1	ENSMUSG00000101102.1	Gm28609	antisense	463	166	0	0	FALSE	0.7596	0.034604	0.0964372	no
G1266	TU3343	182.925	1.14445	0.305307	3.74853	0.000177874	0.00100607	chr1	133060944	133063687	-	2	1733	TSS2562	annotated	lncrna	exonic_overlap	same_strand	ENSMUST00000186515.1	ENSMUSG00000101102.1	Gm28609	antisense	463	88	0	0	FALSE	0.7276	-0.0753435	0.066944	no
G1266	TU3344	182.925	1.14445	0.305307	3.74853	0.000177874	0.00100607	chr1	133046611	133068418	-	6	2260	TSS2560	annotated	lncrna	exonic_overlap	same_strand	ENSMUST00000186515.1	ENSMUSG00000101102.1	Gm28609	antisense	463	463	0	2	FALSE	0.7596	0.034604	0.0958811	no
G1266	TU3345	182.925	1.14445	0.305307	3.74853	0.000177874	0.00100607	chr1	133046611	133068418	-	5	2183	TSS2560	annotated	lncrna	exonic_overlap	same_strand	ENSMUST00000186515.1	ENSMUSG00000101102.1	Gm28609	antisense	463	463	0	3	FALSE	0.7596	0.034604	0.0960018	no
G1266	TU3346	182.925	1.14445	0.305307	3.74853	0.000177874	0.00100607	chr1	133046611	133068418	-	5	2192	TSS2560	annotated	lncrna	exonic_overlap	same_strand	ENSMUST00000186515.1	ENSMUSG00000101102.1	Gm28609	antisense	463	375	0	1	FALSE	0.7596	0.034604	0.0959877	no
G1266	TU3347	182.925	1.14445	0.305307	3.74853	0.000177874	0.00100607	chr1	133065772	133068418	-	2	283	TSS2560	annotated	lncrna	exonic_overlap	same_strand	ENSMUST00000186515.1	ENSMUSG00000101102.1	Gm28609	antisense	463	209	0	1	FALSE	0.8335	0.0607115	0.0634973	no
G12669	TU34282	228.984	-1.02178	0.267229	-3.82361	0.000131512	0.000765496	chr2	80617044	80634500	+	4	4471	TSS26420	annotated	protein_coding	exonic_overlap	read_through	ENSMUST00000028384.4,ENSMUST00000135305.7	ENSMUSG00000027001.10,ENSMUSG00000026999.14	Nup35,Dusp19	protein_coding	16322688	1763	0	3	TRUE	1.0967	0.202207	0.906091	yes
G12669	TU34283	228.984	-1.02178	0.267229	-3.82361	0.000131512	0.000765496	chr2	80617044	80634500	+	4	4149	TSS26420	annotated	protein_coding	exonic_overlap	read_through	ENSMUST00000147290.7,ENSMUST00000135305.7	ENSMUSG00000027001.10,ENSMUSG00000026999.14	Nup35,Dusp19	protein_coding	13242688	1455	0	4	TRUE	0.7947	-0.255932	0.0342371	no
G12669	TU34284	228.984	-1.02178	0.267229	-3.82361	0.000131512	0.000765496	chr2	80617044	80634500	+	4	4353	TSS26420	annotated	protein_coding	exonic_overlap	read_through	ENSMUST00000135305.7,ENSMUST00000151204.1	ENSMUSG00000026999.14,ENSMUSG00000027001.10	Dusp19,Nup35	protein_coding	26881993	2124	0	4	TRUE	1.1077	0.115029	0.339951	no
G12669	TU34285	228.984	-1.02178	0.267229	-3.82361	0.000131512	0.000765496	chr2	80617044	80617607	+	1	563	TSS26420	annotated	protein_coding	exonic_overlap	read_through	ENSMUST00000028384.4,ENSMUST00000135305.7	ENSMUSG00000027001.10,ENSMUSG00000026999.14	Nup35,Dusp19	protein_coding	16322688	611	0	0	FALSE	1.1122	0.188098	0.28678	no
G12669	TU34286	228.984	-1.02178	0.267229	-3.82361	0.000131512	0.000765496	chr2	80621192	80624405	+	2	246	TSS26421	annotated	protein_coding	exonic_overlap	read_through	ENSMUST00000147290.7,ENSMUST00000135305.7	ENSMUSG00000027001.10,ENSMUSG00000026999.14	Nup35,Dusp19	protein_coding	13242688	282	0	1	FALSE	1.038	-0.418267	0.0196255	no
G12669	TU34287	228.984	-1.02178	0.267229	-3.82361	0.000131512	0.000765496	chr2	80617044	80634500	+	4	4031	TSS26420	annotated	protein_coding	exonic_overlap	read_through	ENSMUST00000135305.7,ENSMUST00000151204.1	ENSMUSG00000026999.14,ENSMUSG00000027001.10	Dusp19,Nup35	protein_coding	26881993	1802	0	4	FALSE	0.7947	-0.255932	0.0343077	no
G12669	TU34288	228.984	-1.02178	0.267229	-3.82361	0.000131512	0.000765496	chr2	80617044	80624405	+	3	455	TSS26420	annotated	protein_coding	exonic_overlap	read_through	ENSMUST00000147290.7,ENSMUST00000135305.7	ENSMUSG00000027001.10,ENSMUSG00000026999.14	Nup35,Dusp19	protein_coding	13242688	456	0	1	FALSE	1.038	-0.418267	0.019553	no
G12671	TU34290	1182.8	-1.86427	0.162331	-11.4844	1.58e-30	5.32e-29	chr2	76406567	76600423	+	25	7619	TSS26423	annotated	protein_coding	exonic_overlap	same_strand	ENSMUST00000077972.10	ENSMUSG00000042359.18	Osbpl6	protein_coding	8037	7619	0	23	FALSE	1.006	0.238371	1	yes
G12671	TU34291	1182.8	-1.86427	0.162331	-11.4844	1.58e-30	5.32e-29	chr2	76406567	76600581	+	24	7720	TSS26423	annotated	protein_coding	exonic_overlap	same_strand	ENSMUST00000111930.8	ENSMUSG00000042359.18	Osbpl6	protein_coding	3853	3735	0	22	FALSE	1.0159	0.242777	1	yes
G12671	TU34292	1182.8	-1.86427	0.162331	-11.4844	1.58e-30	5.32e-29	chr2	76406507	76600423	+	27	7847	TSS26424	annotated	protein_coding	exonic_overlap	same_strand	ENSMUST00000077972.10	ENSMUSG00000042359.18	Osbpl6	protein_coding	8037	7817	0	26	TRUE	0.9818	0.233962	1	yes
G12671	TU34294	1182.8	-1.86427	0.162331	-11.4844	1.58e-30	5.32e-29	chr2	76406567	76600423	+	25	7670	TSS26423	annotated	protein_coding	exonic_overlap	same_strand	ENSMUST00000111930.8	ENSMUSG00000042359.18	Osbpl6	protein_coding	3853	3843	0	24	TRUE	1.0294	0.240522	1	yes
G12671	TU34296	1182.8	-1.86427	0.162331	-11.4844	1.58e-30	5.32e-29	chr2	76406745	76411054	+	2	1899	TSS26425	annotated	protein_coding	exonic_overlap	same_strand	ENSMUST00000134213.1	ENSMUSG00000042359.18	Osbpl6	protein_coding	422	293	0	0	FALSE	0.6754	0.0648791	0.101318	no
G12671	TU34297	1182.8	-1.86427	0.162331	-11.4844	1.58e-30	5.32e-29	chr2	76406567	76600423	+	24	7918	TSS26423	annotated	protein_coding	exonic_overlap	same_strand	ENSMUST00000111930.8	ENSMUSG00000042359.18	Osbpl6	protein_coding	3853	3660	0	19	FALSE	1.006	0.241398	1	yes
G12671	TU34300	1182.8	-1.86427	0.162331	-11.4844	1.58e-30	5.32e-29	chr2	76406567	76600423	+	26	7694	TSS26423	annotated	protein_coding	exonic_overlap	same_strand	ENSMUST00000077972.10	ENSMUSG00000042359.18	Osbpl6	protein_coding	8037	7694	0	24	FALSE	0.9818	0.239766	1	yes
G12671	TU34302	1182.8	-1.86427	0.162331	-11.4844	1.58e-30	5.32e-29	chr2	76499254	76549560	+	6	815	TSS26426	annotated	protein_coding	exonic_overlap	same_strand	ENSMUST00000128034.1	ENSMUSG00000042359.18	Osbpl6	protein_coding	1178	515	0	2	FALSE	0.9055	0.159814	0.633879	yes
G12671	TU34303	1182.8	-1.86427	0.162331	-11.4844	1.58e-30	5.32e-29	chr2	76406567	76411054	+	3	1717	TSS26423	annotated	protein_coding	exonic_overlap	same_strand	ENSMUST00000134213.1	ENSMUSG00000042359.18	Osbpl6	protein_coding	422	415	0	0	FALSE	0.8312	0.0317679	0.110934	no
G12671	TU34304	1182.8	-1.86427	0.162331	-11.4844	1.58e-30	5.32e-29	chr2	76406567	76600423	+	27	8143	TSS26423	annotated	protein_coding	exonic_overlap	same_strand	ENSMUST00000077972.10	ENSMUSG00000042359.18	Osbpl6	protein_coding	8037	7712	0	23	FALSE	0.9953	0.232458	1	yes
G12671	TU34307	1182.8	-1.86427	0.162331	-11.4844	1.58e-30	5.32e-29	chr2	76576918	76591930	+	9	1254	TSS26427	annotated	protein_coding	exonic_overlap	same_strand	ENSMUST00000184442.1	ENSMUSG00000042359.18	Osbpl6	protein_coding	2674	1159	0	8	FALSE	0.8986	0.284645	0.997859	yes
G12671	TU34308	1182.8	-1.86427	0.162331	-11.4844	1.58e-30	5.32e-29	chr2	76406567	76407931	+	2	1004	TSS26423	annotated	protein_coding	exonic_overlap	same_strand	ENSMUST00000133275.1	ENSMUSG00000042359.18	Osbpl6	protein_coding	593	533	0	0	FALSE	0.6256	-0.206124	0.0247163	no
G12671	TU34309	1182.8	-1.86427	0.162331	-11.4844	1.58e-30	5.32e-29	chr2	76406567	76600423	+	24	7595	TSS26423	annotated	protein_coding	exonic_overlap	same_strand	ENSMUST00000111930.8	ENSMUSG00000042359.18	Osbpl6	protein_coding	3853	3768	0	22	FALSE	1.006	0.239135	1	yes
G12671	TU34312	1182.8	-1.86427	0.162331	-11.4844	1.58e-30	5.32e-29	chr2	76406507	76407931	+	2	593	TSS26424	annotated	protein_coding	exonic_overlap	same_strand	ENSMUST00000133275.1	ENSMUSG00000042359.18	Osbpl6	protein_coding	593	593	0	1	TRUE	0.6256	-0.206124	0.024896	no
G12671	TU34314	1182.8	-1.86427	0.162331	-11.4844	1.58e-30	5.32e-29	chr2	76410013	76411054	+	1	1041	TSS26428	annotated	lncrna	intragenic	intronic_same_strand	ENSMUST00000111930.8	ENSMUSG00000042359.18	Osbpl6	lincRNA	3853	0	0	0	FALSE	0.8312	0.0317679	0.112145	no
G12671	TU34316	1182.8	-1.86427	0.162331	-11.4844	1.58e-30	5.32e-29	chr2	76406567	76600423	+	25	8179	TSS26423	annotated	protein_coding	exonic_overlap	same_strand	ENSMUST00000111930.8	ENSMUSG00000042359.18	Osbpl6	protein_coding	3853	3768	0	21	FALSE	1.006	0.239135	1	yes
G12671	TU34319	1182.8	-1.86427	0.162331	-11.4844	1.58e-30	5.32e-29	chr2	76564780	76600423	+	15	6286	TSS26429	annotated	protein_coding	exonic_overlap	same_strand	ENSMUST00000077972.10	ENSMUSG00000042359.18	Osbpl6	protein_coding	8037	6283	0	14	FALSE	1.06	0.276969	0.999982	yes
G12671	TU34322	1182.8	-1.86427	0.162331	-11.4844	1.58e-30	5.32e-29	chr2	76406567	76600581	+	25	8276	TSS26423	annotated	protein_coding	exonic_overlap	same_strand	ENSMUST00000111930.8	ENSMUSG00000042359.18	Osbpl6	protein_coding	3853	3735	0	21	FALSE	1.0159	0.242777	1	yes
G12671	TU34325	1182.8	-1.86427	0.162331	-11.4844	1.58e-30	5.32e-29	chr2	76406567	76411054	+	3	1745	TSS26423	annotated	protein_coding	exonic_overlap	same_strand	ENSMUST00000134213.1	ENSMUSG00000042359.18	Osbpl6	protein_coding	422	415	0	0	FALSE	0.8312	0.0317679	0.110884	no
G12671	TU34328	1182.8	-1.86427	0.162331	-11.4844	1.58e-30	5.32e-29	chr2	76406567	76600423	+	25	7942	TSS26423	annotated	protein_coding	exonic_overlap	same_strand	ENSMUST00000077972.10	ENSMUSG00000042359.18	Osbpl6	protein_coding	8037	7511	0	20	FALSE	1.0294	0.239955	1	yes
G12671	TU34331	1182.8	-1.86427	0.162331	-11.4844	1.58e-30	5.32e-29	chr2	76406507	76407931	+	2	1092	TSS26424	annotated	protein_coding	exonic_overlap	same_strand	ENSMUST00000133275.1	ENSMUSG00000042359.18	Osbpl6	protein_coding	593	593	0	0	FALSE	0.6256	-0.206124	0.024678	no
G12671	TU34332	1182.8	-1.86427	0.162331	-11.4844	1.58e-30	5.32e-29	chr2	76593335	76600581	+	3	4962	TSS26430	annotated	protein_coding	exonic_overlap	same_strand	ENSMUST00000111930.8	ENSMUSG00000042359.18	Osbpl6	protein_coding	3853	973	0	2	FALSE	0.8868	-0.232227	0.0585047	no
G12671	TU34333	1182.8	-1.86427	0.162331	-11.4844	1.58e-30	5.32e-29	chr2	76549658	76600423	+	16	6561	TSS26431	annotated	protein_coding	exonic_overlap	same_strand	ENSMUST00000184442.1	ENSMUSG00000042359.18	Osbpl6	protein_coding	2674	2181	0	12	FALSE	1.033	0.270699	0.999992	yes
G12671	TU34335	1182.8	-1.86427	0.162331	-11.4844	1.58e-30	5.32e-29	chr2	76406745	76407931	+	2	869	TSS26425	annotated	protein_coding	exonic_overlap	same_strand	ENSMUST00000133275.1	ENSMUSG00000042359.18	Osbpl6	protein_coding	593	411	0	0	FALSE	0.6754	0.0648791	0.103025	no
G12671	TU34337	1182.8	-1.86427	0.162331	-11.4844	1.58e-30	5.32e-29	chr2	76406567	76585271	+	17	2749	TSS26423	annotated	protein_coding	exonic_overlap	same_strand	ENSMUST00000111930.8	ENSMUSG00000042359.18	Osbpl6	protein_coding	3853	2191	0	13	FALSE	1.0306	0.284653	0.99997	yes
G12671	TU34339	1182.8	-1.86427	0.162331	-11.4844	1.58e-30	5.32e-29	chr2	76586112	76600423	+	8	5372	TSS26432	annotated	protein_coding	exonic_overlap	same_strand	ENSMUST00000111930.8	ENSMUSG00000042359.18	Osbpl6	protein_coding	3853	1544	0	7	FALSE	0.9692	0.201264	0.901598	yes
G12671	TU34340	1182.8	-1.86427	0.162331	-11.4844	1.58e-30	5.32e-29	chr2	76550185	76600423	+	19	6701	TSS26433	annotated	protein_coding	exonic_overlap	same_strand	ENSMUST00000077972.10	ENSMUSG00000042359.18	Osbpl6	protein_coding	8037	6595	0	16	FALSE	1.024	0.265749	0.999998	yes
G12671	TU34342	1182.8	-1.86427	0.162331	-11.4844	1.58e-30	5.32e-29	chr2	76406567	76411054	+	3	1592	TSS26423	annotated	protein_coding	exonic_overlap	same_strand	ENSMUST00000134213.1	ENSMUSG00000042359.18	Osbpl6	protein_coding	422	415	0	1	FALSE	0.8312	0.0317679	0.111157	no
G12671	TU34343	1182.8	-1.86427	0.162331	-11.4844	1.58e-30	5.32e-29	chr2	76552115	76555118	+	2	240	TSS26434	annotated	protein_coding	exonic_overlap	same_strand	ENSMUST00000184442.1	ENSMUSG00000042359.18	Osbpl6	protein_coding	2674	237	0	1	FALSE	0.857	0.164827	0.200339	no
G12671	TU34344	1182.8	-1.86427	0.162331	-11.4844	1.58e-30	5.32e-29	chr2	76564780	76590460	+	10	1319	TSS26429	annotated	protein_coding	exonic_overlap	same_strand	ENSMUST00000184442.1	ENSMUSG00000042359.18	Osbpl6	protein_coding	2674	1314	0	9	FALSE	1.0189	0.297742	0.999218	yes
G12671	TU34345	1182.8	-1.86427	0.162331	-11.4844	1.58e-30	5.32e-29	chr2	76591781	76593468	+	2	276	TSS26435	annotated	protein_coding	exonic_overlap	same_strand	ENSMUST00000184442.1	ENSMUSG00000042359.18	Osbpl6	protein_coding	2674	272	0	1	FALSE	0.791	0.0982105	0.0521107	no
G12671	TU34346	1182.8	-1.86427	0.162331	-11.4844	1.58e-30	5.32e-29	chr2	76545975	76560262	+	7	778	TSS26436	annotated	protein_coding	exonic_overlap	same_strand	ENSMUST00000111930.8	ENSMUSG00000042359.18	Osbpl6	protein_coding	3853	774	0	6	FALSE	0.9489	0.185266	0.9002	yes
G12671	TU34348	1182.8	-1.86427	0.162331	-11.4844	1.58e-30	5.32e-29	chr2	76411902	76499425	+	2	293	TSS26437	annotated	protein_coding	exonic_overlap	same_strand	ENSMUST00000128034.1	ENSMUSG00000042359.18	Osbpl6	protein_coding	1178	166	0	0	FALSE	0.9412	-0.200032	0.0153801	no
G12686	TU34358	143.093	1.27814	0.42254	3.02489	0.00248724	0.0107788	chr2	84508340	84511031	+	1	2691	TSS26471	annotated	lncrna	intragenic	intronic_opp_strand	ENSMUST00000139492.1	ENSMUSG00000087362.7	Gm13710	lincRNA	529	0	0	0	FALSE	0.9935	0.0200998	0.803121	yes
G12686	TU34359	143.093	1.27814	0.42254	3.02489	0.00248724	0.0107788	chr2	84505210	84511031	+	2	2726	TSS26472	annotated	lncrna	intragenic	intronic_opp_strand	ENSMUST00000139492.1	ENSMUSG00000087362.7	Gm13710	lincRNA	529	0	0	0	FALSE	1.0738	-0.00382624	0.462898	yes
G12689	TU34369	173.199	1.09437	0.429049	2.55068	0.0107514	0.0390828	chr2	84505116	84507030	-	1	1914	TSS26479	annotated	lncrna	exonic_overlap	same_strand	ENSMUST00000126679.7	ENSMUSG00000087362.7	Gm13710	lincRNA	818	25	0	0	FALSE	0.5119	0.00551848	0.0711357	no
G1271	TU3357	10546.8	4.44501	0.502616	8.84375	9.26e-19	1.85e-17	chr1	134193322	134201232	+	11	1954	TSS2569	annotated	protein_coding	exonic_overlap	same_strand	ENSMUST00000038445.12	ENSMUSG00000042451.12	Mybph	protein_coding	1828	1828	0	10	TRUE	1.1402	0.417985	0.999872	yes
G1271	TU3358	10546.8	4.44501	0.502616	8.84375	9.26e-19	1.85e-17	chr1	134193322	134201232	+	11	1957	TSS2569	annotated	protein_coding	exonic_overlap	same_strand	ENSMUST00000191577.1	ENSMUSG00000042451.12	Mybph	protein_coding	2320	1823	0	9	FALSE	1.1402	0.417985	0.999872	yes
G1273	TU3360	89.4771	5.07309	0.63826	7.94831	1.89e-15	3.16e-14	chr1	134182983	134196635	-	2	745	TSS2571	annotated	lncrna	intragenic	interleaving_opp_strand	ENSMUST00000133701.7	ENSMUSG00000064246.10	Chil1	lincRNA	828	0	0	0	FALSE	0.7708	0.0837855	0.147967	no
G12770	TU34647	129.444	-1.36321	0.348278	-3.91415	9.07e-05	0.000544461	chr2	91982327	92024503	-	12	2604	TSS26687	annotated	protein_coding	exonic_overlap	same_strand	ENSMUST00000028663.4	ENSMUSG00000027230.9	Creb3l1	protein_coding	2603	2603	0	11	TRUE	1.2388	0.437646	0.999956	yes
G12770	TU34648	129.444	-1.36321	0.348278	-3.91415	9.07e-05	0.000544461	chr2	91982327	92002074	-	11	2105	TSS26688	annotated	protein_coding	exonic_overlap	same_strand	ENSMUST00000028663.4	ENSMUSG00000027230.9	Creb3l1	protein_coding	2603	2104	0	10	FALSE	1.2262	0.429487	0.999873	yes
G12773	TU34652	159.977	-1.03343	0.395891	-2.61038	0.00904404	0.0336884	chr2	91944930	91952214	+	4	4601	TSS26692	annotated	lncrna	exonic_overlap	same_strand	ENSMUST00000178895.1	ENSMUSG00000095332.2	Gm9821	antisense	1953	1953	0	0	FALSE	0.4582	0.158272	0.54618	yes
G12773	TU34653	159.977	-1.03343	0.395891	-2.61038	0.00904404	0.0336884	chr2	91944930	91950207	+	2	4403	TSS26692	annotated	lncrna	exonic_overlap	same_strand	ENSMUST00000178895.1	ENSMUSG00000095332.2	Gm9821	antisense	1953	1953	0	0	FALSE	0.4582	0.158272	0.547066	yes
G12789	TU34704	835.756	1.43402	0.159136	9.01126	2.04e-19	4.18e-18	chr2	92403645	92434272	-	13	3952	TSS26727	annotated	protein_coding	exonic_overlap	same_strand	ENSMUST00000090559.11	ENSMUSG00000068742.11	Cry2	protein_coding	3976	3723	0	10	FALSE	1.1487	0.389844	0.996284	yes
G12792	TU34708	815.824	3.33287	0.171289	19.4576	2.51e-84	3.7e-82	chr2	93419110	93462502	-	9	1748	TSS26736	annotated	protein_coding	exonic_overlap	same_strand	ENSMUST00000099696.7	ENSMUSG00000027215.13	Cd82	protein_coding	1657	1657	0	8	TRUE	1.2524	0.437923	0.988982	yes
G12795	TU34716	339.778	-1.19224	0.238654	-4.99568	5.86e-07	4.81e-06	chr2	93187547	93201759	+	8	2700	TSS26739	annotated	protein_coding	exonic_overlap	same_strand	ENSMUST00000090554.10	ENSMUSG00000068735.14	Trp53i11	protein_coding	2654	2654	0	7	TRUE	1.2872	0.426141	0.943473	yes
G12795	TU34717	339.778	-1.19224	0.238654	-4.99568	5.86e-07	4.81e-06	chr2	93187547	93201759	+	8	2703	TSS26739	annotated	protein_coding	exonic_overlap	same_strand	ENSMUST00000111266.7	ENSMUSG00000068735.14	Trp53i11	protein_coding	2703	2703	0	7	TRUE	1.2872	0.426141	0.94347	yes
G12795	TU34718	339.778	-1.19224	0.238654	-4.99568	5.86e-07	4.81e-06	chr2	93198535	93201759	+	4	2225	TSS26740	annotated	protein_coding	exonic_overlap	same_strand	ENSMUST00000090554.10	ENSMUSG00000068735.14	Trp53i11	protein_coding	2654	2212	0	3	FALSE	1.3223	0.431354	0.798177	yes
G12795	TU34719	339.778	-1.19224	0.238654	-4.99568	5.86e-07	4.81e-06	chr2	93193467	93201759	+	8	5730	TSS26741	annotated	protein_coding	exonic_overlap	same_strand	ENSMUST00000090554.10	ENSMUSG00000068735.14	Trp53i11	protein_coding	2654	2490	0	6	FALSE	1.2872	0.426141	0.940481	yes
G12795	TU34720	339.778	-1.19224	0.238654	-4.99568	5.86e-07	4.81e-06	chr2	93188412	93198322	+	4	1240	TSS26742	annotated	protein_coding	exonic_overlap	same_strand	ENSMUST00000150462.7	ENSMUSG00000068735.14	Trp53i11	protein_coding	690	416	0	2	FALSE	1.2023	0.445916	0.571335	yes
G12823	TU34788	2691.66	1.49365	0.103578	14.4206	3.84e-47	2.21e-45	chr2	103453807	103485160	-	12	2462	TSS26800	annotated	protein_coding	exonic_overlap	same_strand	ENSMUST00000028610.9	ENSMUSG00000027187.10	Cat	protein_coding	2613	2421	0	10	FALSE	1.1738	0.33936	0.99975	yes
G12831	TU34812	322.63	-1.51882	0.234528	-6.47606	9.41e-11	1.12e-09	chr2	103566309	103718426	+	17	4561	TSS26818	annotated	protein_coding	exonic_overlap	same_strand	ENSMUST00000076212.3	ENSMUSG00000032724.5	Abtb2	protein_coding	4558	4558	0	16	TRUE	1.232	0.482875	1	yes
G12831	TU34813	322.63	-1.51882	0.234528	-6.47606	9.41e-11	1.12e-09	chr2	103709275	103718426	+	8	2160	TSS26819	annotated	protein_coding	exonic_overlap	same_strand	ENSMUST00000076212.3	ENSMUSG00000032724.5	Abtb2	protein_coding	4558	2153	0	7	FALSE	1.323	0.513498	0.996866	yes
G12833	TU34815	43.3667	-2.13597	0.614689	-3.47488	0.00051108	0.00262533	chr2	104143127	104233535	-	13	7983	TSS26821	annotated	protein_coding	exonic_overlap	same_strand	ENSMUST00000141159.8	ENSMUSG00000068373.15	D430041D05Rik	protein_coding	9782	7983	0	12	FALSE	1.0506	0.419624	1	yes
G12833	TU34816	43.3667	-2.13597	0.614689	-3.47488	0.00051108	0.00262533	chr2	104205056	104214305	-	3	527	TSS26822	annotated	protein_coding	exonic_overlap	same_strand	ENSMUST00000156278.7	ENSMUSG00000068373.15	D430041D05Rik	protein_coding	2415	495	0	2	FALSE	0.8506	0.395455	0.349221	no
G12833	TU34817	43.3667	-2.13597	0.614689	-3.47488	0.00051108	0.00262533	chr2	104143127	104192567	-	6	6818	TSS26823	annotated	protein_coding	exonic_overlap	same_strand	ENSMUST00000155458.1	ENSMUSG00000068373.15	D430041D05Rik	protein_coding	2690	399	0	2	FALSE	0.9276	0.391933	0.997948	yes
G12833	TU34818	43.3667	-2.13597	0.614689	-3.47488	0.00051108	0.00262533	chr2	104185717	104192567	-	2	323	TSS26823	annotated	protein_coding	exonic_overlap	same_strand	ENSMUST00000156278.7	ENSMUSG00000068373.15	D430041D05Rik	protein_coding	2415	316	0	0	FALSE	0.7	0.236368	0.229067	no
G12833	TU34819	43.3667	-2.13597	0.614689	-3.47488	0.00051108	0.00262533	chr2	104213888	104214305	-	1	417	TSS26822	annotated	protein_coding	exonic_overlap	same_strand	ENSMUST00000156278.7	ENSMUSG00000068373.15	D430041D05Rik	protein_coding	2415	185	0	0	FALSE	0.704	-0.0874799	0.0214244	no
G12838	TU34829	131.538	-1.13085	0.349667	-3.23407	0.00122042	0.00574652	chr2	104291573	104292575	+	1	1002	TSS26830	annotated	pseudogene	exonic_overlap	same_strand	ENSMUST00000120886.1	ENSMUSG00000081721.3	Gm13882	processed_pseudogene	1002	1002	0	0	FALSE	1.2728	0.536393	0.998312	yes
G12849	TU34851	55.7951	1.69347	0.562565	3.01026	0.00261028	0.0112584	chr2	104721882	104742878	-	9	1702	TSS26846	annotated	protein_coding	exonic_overlap	same_strand	ENSMUST00000028595.7	ENSMUSG00000027173.7	Depdc7	protein_coding	1801	1702	0	8	TRUE	1.1191	0.202749	0.999842	yes
G12849	TU34852	55.7951	1.69347	0.562565	3.01026	0.00261028	0.0112584	chr2	104721882	104727313	-	6	988	TSS26847	annotated	protein_coding	exonic_overlap	same_strand	ENSMUST00000028595.7	ENSMUSG00000027173.7	Depdc7	protein_coding	1801	986	0	5	FALSE	1.1455	0.183338	0.969368	yes
G12849	TU34853	55.7951	1.69347	0.562565	3.01026	0.00261028	0.0112584	chr2	104721882	104722956	-	2	317	TSS26848	annotated	protein_coding	exonic_overlap	same_strand	ENSMUST00000028595.7	ENSMUSG00000027173.7	Depdc7	protein_coding	1801	315	0	1	FALSE	0.8886	-0.297944	0.0126318	no
G12849	TU34854	55.7951	1.69347	0.562565	3.01026	0.00261028	0.0112584	chr2	104722580	104723451	-	3	644	TSS26849	annotated	protein_coding	exonic_overlap	same_strand	ENSMUST00000144133.1	ENSMUSG00000027173.7	Depdc7	protein_coding	491	491	0	1	FALSE	0.8636	-0.0803991	0.281282	no
G12849	TU34855	55.7951	1.69347	0.562565	3.01026	0.00261028	0.0112584	chr2	104722580	104728212	-	6	1175	TSS26850	annotated	protein_coding	exonic_overlap	same_strand	ENSMUST00000028595.7	ENSMUSG00000027173.7	Depdc7	protein_coding	1801	878	0	5	FALSE	1.1032	0.0892146	0.982202	yes
G12850	TU34856	189.974	1.24788	0.293889	4.24608	2.18e-05	0.000143048	chr2	105554200	105554845	-	1	645	TSS26851	annotated	pseudogene	exonic_overlap	same_strand	ENSMUST00000119438.1	ENSMUSG00000080859.1	Rpl10-ps1	transcribed_processed_pseudogene	645	645	0	0	FALSE	0.9932	0.335242	0.923276	yes
G12864	TU34896	7805.56	-1.32225	0.0704995	-18.7554	1.75e-78	2.19e-76	chr2	104426479	104494453	-	16	7462	TSS26881	annotated	mixed_read_through	exonic_overlap	read_through	ENSMUST00000122567.1,ENSMUST00000028600.13	ENSMUSG00000084516.1,ENSMUSG00000027177.14	Hipk3,Mir1902	protein_coding,miRNA	807454	7534	0	15	TRUE	0.8823	0.102399	1	yes
G12864	TU34897	7805.56	-1.32225	0.0704995	-18.7554	1.75e-78	2.19e-76	chr2	104426479	104494453	-	16	7459	TSS26881	annotated	mixed_read_through	exonic_overlap	read_through	ENSMUST00000122567.1,ENSMUST00000028600.13	ENSMUSG00000084516.1,ENSMUSG00000027177.14	Hipk3,Mir1902	protein_coding,miRNA	807454	7531	0	14	FALSE	0.8823	0.101597	1	yes
G12864	TU34898	7805.56	-1.32225	0.0704995	-18.7554	1.75e-78	2.19e-76	chr2	104426479	104433894	-	5	4697	TSS26882	annotated	mixed_read_through	exonic_overlap	read_through	ENSMUST00000122567.1,ENSMUST00000028600.13	ENSMUSG00000084516.1,ENSMUSG00000027177.14	Hipk3,Mir1902	protein_coding,miRNA	807454	4727	0	4	FALSE	0.7971	0.106188	0.962738	yes
G12864	TU34899	7805.56	-1.32225	0.0704995	-18.7554	1.75e-78	2.19e-76	chr2	104434335	104493811	-	11	2901	TSS26883	annotated	protein_coding	exonic_overlap	same_strand	ENSMUST00000111124.7	ENSMUSG00000027177.14	Hipk3	protein_coding	4125	2778	0	10	FALSE	0.9282	0.0916063	0.999999	yes
G12864	TU34900	7805.56	-1.32225	0.0704995	-18.7554	1.75e-78	2.19e-76	chr2	104434335	104493811	-	11	2898	TSS26883	annotated	protein_coding	exonic_overlap	same_strand	ENSMUST00000111124.7	ENSMUSG00000027177.14	Hipk3	protein_coding	4125	2775	0	9	FALSE	0.9282	0.090347	0.999999	yes
G12870	TU34911	2417.76	-1.444	0.0971	-14.8712	5.07e-50	3.18e-48	chr2	104754793	104816782	-	12	9060	TSS26891	annotated	protein_coding	exonic_overlap	same_strand	ENSMUST00000231375.1	ENSMUSG00000074994.6	Qser1	protein_coding	9037	9037	0	11	TRUE	1.0385	0.016586	1	yes
G12870	TU34912	2417.76	-1.444	0.0971	-14.8712	5.07e-50	3.18e-48	chr2	104768969	104816782	-	8	6469	TSS26891	annotated	protein_coding	exonic_overlap	same_strand	ENSMUST00000231375.1	ENSMUSG00000074994.6	Qser1	protein_coding	9037	4879	0	6	FALSE	1.033	0.0166258	1	yes
G12870	TU34913	2417.76	-1.444	0.0971	-14.8712	5.07e-50	3.18e-48	chr2	104754793	104816782	-	11	8922	TSS26891	annotated	protein_coding	exonic_overlap	same_strand	ENSMUST00000231375.1	ENSMUSG00000074994.6	Qser1	protein_coding	9037	8899	0	9	FALSE	1.0749	0.0113289	1	yes
G12870	TU34915	2417.76	-1.444	0.0971	-14.8712	5.07e-50	3.18e-48	chr2	104754793	104795296	-	11	9374	TSS26892	annotated	protein_coding	exonic_overlap	same_strand	ENSMUST00000117237.1	ENSMUSG00000074994.6	Qser1	protein_coding	8973	8876	0	9	FALSE	1.0385	-0.00273809	1	yes
G12897	TU34972	19.8159	-5.47487	1.34913	-4.05808	4.95e-05	0.000309637	chr2	114056918	114058660	+	1	1742	TSS26939	annotated	mixed_read_through	exonic_overlap	read_through	ENSMUST00000140041.1,ENSMUST00000155678.1	ENSMUSG00000092201.7,ENSMUSG00000092397.7	C130080G10Rik,A530058N18Rik	processed_transcript,antisense	1376503	464	0	0	FALSE	1.1526	-0.0648563	0.0641595	no
G12897	TU34973	19.8159	-5.47487	1.34913	-4.05808	4.95e-05	0.000309637	chr2	114054334	114058660	+	3	2245	TSS26940	annotated	mixed_read_through	exonic_overlap	read_through	ENSMUST00000140041.1,ENSMUST00000154140.7	ENSMUSG00000092201.7,ENSMUSG00000092397.7	C130080G10Rik,A530058N18Rik	processed_transcript,antisense	13761564	1124	0	2	FALSE	0.7366	-0.0680489	0.0370398	no
G12897	TU34974	19.8159	-5.47487	1.34913	-4.05808	4.95e-05	0.000309637	chr2	114054334	114061463	+	4	1564	TSS26940	annotated	mixed_read_through	exonic_overlap	read_through	ENSMUST00000140041.1,ENSMUST00000154140.7	ENSMUSG00000092201.7,ENSMUSG00000092397.7	C130080G10Rik,A530058N18Rik	processed_transcript,antisense	13761564	2460	0	4	TRUE	0.7366	-0.0680489	0.0374813	no
G12899	TU34980	3281.94	-3.20024	0.128759	-24.8544	2.31e-136	7.36e-134	chr2	114047281	114052887	-	7	1466	TSS26943	annotated	protein_coding	exonic_overlap	same_strand	ENSMUST00000090269.6	ENSMUSG00000068614.7	Actc1	protein_coding	1473	1466	0	5	FALSE	1.2949	0.43376	0.999096	yes
G1290	TU3403	77.8977	3.30838	0.513586	6.44173	1.18e-10	1.39e-09	chr1	135805050	135810984	+	6	925	TSS2595	annotated	protein_coding	exonic_overlap	same_strand	ENSMUST00000129217.1	ENSMUSG00000026418.16	Tnni1	protein_coding	721	547	0	4	FALSE	1.2916	0.582671	0.954096	yes
G1290	TU3404	77.8977	3.30838	0.513586	6.44173	1.18e-10	1.39e-09	chr1	135799351	135810984	+	9	1192	TSS2596	annotated	protein_coding	exonic_overlap	same_strand	ENSMUST00000154463.7	ENSMUSG00000026418.16	Tnni1	protein_coding	749	745	0	7	FALSE	1.2916	0.582671	0.953884	yes
G1290	TU3405	77.8977	3.30838	0.513586	6.44173	1.18e-10	1.39e-09	chr1	135799351	135810984	+	9	1150	TSS2596	annotated	protein_coding	exonic_overlap	same_strand	ENSMUST00000152208.7	ENSMUSG00000026418.16	Tnni1	protein_coding	1105	1096	0	7	FALSE	1.2916	0.582671	0.953917	yes
G1290	TU3406	77.8977	3.30838	0.513586	6.44173	1.18e-10	1.39e-09	chr1	135799811	135809909	+	7	968	TSS2597	annotated	protein_coding	exonic_overlap	same_strand	ENSMUST00000129217.1	ENSMUSG00000026418.16	Tnni1	protein_coding	721	721	0	4	FALSE	1.2916	0.582671	0.954062	yes
G12907	TU34991	381.003	1.16358	0.217473	5.35045	8.77e-08	7.93e-07	chr2	117121373	117182279	+	6	5914	TSS26953	annotated	protein_coding	exonic_overlap	same_strand	ENSMUST00000110901.1	ENSMUSG00000027351.14	Spred1	protein_coding	1440	672	0	4	FALSE	0.7722	0.0808313	0.995166	yes
G12912	TU35003	99.772	-1.11707	0.395962	-2.82114	0.0047853	0.0193039	chr2	115581685	115778522	+	11	2536	TSS26964	annotated	protein_coding	exonic_overlap	same_strand	ENSMUST00000110918.2	ENSMUSG00000040282.13	BC052040	protein_coding	2735	2489	0	10	TRUE	1.0718	0.272213	0.979134	yes
G12912	TU35004	99.772	-1.11707	0.395962	-2.82114	0.0047853	0.0193039	chr2	115631932	115778522	+	9	2193	TSS26965	annotated	protein_coding	exonic_overlap	same_strand	ENSMUST00000110918.2	ENSMUSG00000040282.13	BC052040	protein_coding	2735	2190	0	8	FALSE	1.0333	0.254629	0.826747	yes
G12912	TU35005	99.772	-1.11707	0.395962	-2.82114	0.0047853	0.0193039	chr2	115631932	115632003	+	1	71	TSS26965	annotated	protein_coding	exonic_overlap	same_strand	ENSMUST00000147968.1	ENSMUSG00000040282.13	BC052040	protein_coding	1936	65	0	0	FALSE	0.8817	0.177867	0.0649026	no
G12918	TU35016	1158.24	1.04649	0.129671	8.07034	7.01e-16	1.22e-14	chr2	118475440	118479711	-	5	1207	TSS26977	annotated	protein_coding	exonic_overlap	same_strand	ENSMUST00000009693.14	ENSMUSG00000009549.14	Srp14	protein_coding	798	798	0	4	TRUE	1.2114	0.455155	0.743497	yes
G12942	TU35075	188.753	1.32556	0.293111	4.52239	6.11e-06	4.36e-05	chr2	118901452	118924528	+	7	4585	TSS27024	annotated	protein_coding	exonic_overlap	same_strand	ENSMUST00000036578.6	ENSMUSG00000040007.8	Bahd1	protein_coding	4594	4585	0	5	FALSE	0.9323	0.337516	0.999999	yes
G12942	TU35077	188.753	1.32556	0.293111	4.52239	6.11e-06	4.36e-05	chr2	118915886	118924528	+	6	4281	TSS27025	annotated	protein_coding	exonic_overlap	same_strand	ENSMUST00000036578.6	ENSMUSG00000040007.8	Bahd1	protein_coding	4594	4280	0	4	FALSE	0.9323	0.337516	0.999999	yes
G12942	TU35078	188.753	1.32556	0.293111	4.52239	6.11e-06	4.36e-05	chr2	118920753	118924528	+	3	2317	TSS27026	annotated	protein_coding	exonic_overlap	same_strand	ENSMUST00000036578.6	ENSMUSG00000040007.8	Bahd1	protein_coding	4594	2315	0	1	FALSE	0.7772	0.365153	0.497368	yes
G12942	TU35079	188.753	1.32556	0.293111	4.52239	6.11e-06	4.36e-05	chr2	118921591	118924528	+	2	2251	TSS27027	annotated	protein_coding	exonic_overlap	same_strand	ENSMUST00000036578.6	ENSMUSG00000040007.8	Bahd1	protein_coding	4594	2247	0	1	FALSE	0.7473	-0.0781502	0.070996	no
G12942	TU35080	188.753	1.32556	0.293111	4.52239	6.11e-06	4.36e-05	chr2	118919130	118920357	+	2	546	TSS27028	annotated	protein_coding	exonic_overlap	same_strand	ENSMUST00000036578.6	ENSMUSG00000040007.8	Bahd1	protein_coding	4594	543	0	1	FALSE	1.1222	0.155869	0.312248	no
G12942	TU35081	188.753	1.32556	0.293111	4.52239	6.11e-06	4.36e-05	chr2	118920192	118924528	+	4	2479	TSS27030	annotated	protein_coding	exonic_overlap	same_strand	ENSMUST00000036578.6	ENSMUSG00000040007.8	Bahd1	protein_coding	4594	2475	0	2	FALSE	0.7772	0.365153	0.496636	yes
G12956	TU35137	16666.4	-1.42965	0.0698864	-20.4568	5.22e-93	8.69e-91	chr2	119594145	119607502	+	3	8457	TSS27076	annotated	lncrna	exonic_overlap	same_strand	ENSMUST00000153581.1	ENSMUSG00000085438.1	Oip5os1	lincRNA	8300	8300	0	2	TRUE	0.4444	-0.0693002	0.0579941	no
G12956	TU35138	16666.4	-1.42965	0.0698864	-20.4568	5.22e-93	8.69e-91	chr2	119596254	119607502	+	2	8172	TSS27077	annotated	lncrna	exonic_overlap	same_strand	ENSMUST00000153581.1	ENSMUSG00000085438.1	Oip5os1	lincRNA	8300	8168	0	1	FALSE	0.4444	-0.0693002	0.0582761	no
G12956	TU35139	16666.4	-1.42965	0.0698864	-20.4568	5.22e-93	8.69e-91	chr2	119596254	119607502	+	2	8003	TSS27077	annotated	lncrna	exonic_overlap	same_strand	ENSMUST00000147425.1	ENSMUSG00000085438.1	Oip5os1	lincRNA	1381	1243	0	1	FALSE	0.7266	-0.194408	0.0357043	no
G1296	TU3412	228.909	2.3376	0.279441	8.36528	6e-17	1.1e-15	chr1	136008149	136035342	+	6	1976	TSS2603	annotated	protein_coding	exonic_overlap	same_strand	ENSMUST00000165125.7	ENSMUSG00000026411.17	Tmem9	protein_coding	901	901	0	5	TRUE	1.3009	0.501639	0.952573	yes
G1296	TU3413	228.909	2.3376	0.279441	8.36528	6e-17	1.1e-15	chr1	136018498	136035342	+	5	1717	TSS2604	annotated	protein_coding	exonic_overlap	same_strand	ENSMUST00000063719.14	ENSMUSG00000026411.17	Tmem9	protein_coding	1806	1710	0	4	FALSE	1.3009	0.501639	0.952784	yes
G1296	TU3414	228.909	2.3376	0.279441	8.36528	6e-17	1.1e-15	chr1	136026996	136035342	+	2	1807	TSS2605	annotated	protein_coding	exonic_overlap	same_strand	ENSMUST00000118832.3	ENSMUSG00000026411.17	Tmem9	protein_coding	864	864	0	1	TRUE	1.1914	0.636423	0.72628	yes
G12977	TU35189	3418.83	2.1915	0.0939994	23.314	3.2e-120	7.79e-118	chr2	120089174	120154606	-	6	3730	TSS27118	annotated	protein_coding	exonic_overlap	same_strand	ENSMUST00000028755.7	ENSMUSG00000027293.13	Ehd4	protein_coding	3730	3730	0	5	TRUE	1.3251	0.569471	0.999985	yes
G12978	TU35190	20.4463	-2.9176	0.935531	-3.11866	0.00181678	0.00816768	chr2	120244524	120249916	+	3	2093	TSS27119	annotated	lncrna	intragenic	opp_strand	ENSMUST00000152263.1	ENSMUSG00000050211.14	Pla2g4e	lincRNA	977	0	32	0	FALSE	0.883	-0.0756992	0.0507549	no
G12978	TU35191	20.4463	-2.9176	0.935531	-3.11866	0.00181678	0.00816768	chr2	120245779	120249916	+	2	1902	TSS27120	unannotated	lncrna	intergenic	intergenic	NA	NA	NA	NA	NA	NA	NA	NA	NA	0.6512	-0.11117	0.0244083	no
G12996	TU35270	238.819	-1.25443	0.25936	-4.83663	1.32e-06	1.03e-05	chr2	120692685	120716151	+	11	13655	TSS27184	annotated	protein_coding	exonic_overlap	same_strand	ENSMUST00000154193.7	ENSMUSG00000033705.17	Stard9	protein_coding	5377	3008	0	8	FALSE	0.8843	0.104927	1	yes
G12996	TU35271	238.819	-1.25443	0.25936	-4.83663	1.32e-06	1.03e-05	chr2	120692685	120716151	+	13	13351	TSS27184	annotated	protein_coding	exonic_overlap	same_strand	ENSMUST00000154193.7	ENSMUSG00000033705.17	Stard9	protein_coding	5377	3008	0	10	FALSE	0.8822	0.109104	1	yes
G12996	TU35272	238.819	-1.25443	0.25936	-4.83663	1.32e-06	1.03e-05	chr2	120692685	120716151	+	12	13530	TSS27184	annotated	protein_coding	exonic_overlap	same_strand	ENSMUST00000154193.7	ENSMUSG00000033705.17	Stard9	protein_coding	5377	3008	0	9	FALSE	0.8789	0.106401	1	yes
G12996	TU35273	238.819	-1.25443	0.25936	-4.83663	1.32e-06	1.03e-05	chr2	120706260	120716151	+	8	2838	TSS27185	annotated	protein_coding	exonic_overlap	same_strand	ENSMUST00000070420.9	ENSMUSG00000033705.17	Stard9	protein_coding	4874	2337	0	7	FALSE	0.718	0.293843	0.969703	yes
G12996	TU35274	238.819	-1.25443	0.25936	-4.83663	1.32e-06	1.03e-05	chr2	120692685	120716151	+	11	13654	TSS27184	annotated	protein_coding	exonic_overlap	same_strand	ENSMUST00000154193.7	ENSMUSG00000033705.17	Stard9	protein_coding	5377	3008	0	8	FALSE	0.8843	0.104927	1	yes
G12996	TU35275	238.819	-1.25443	0.25936	-4.83663	1.32e-06	1.03e-05	chr2	120712559	120716151	+	4	2905	TSS27186	annotated	protein_coding	exonic_overlap	same_strand	ENSMUST00000141917.1	ENSMUSG00000033705.17	Stard9	protein_coding	1760	1733	0	1	FALSE	0.944	0.105844	0.449288	yes
G12997	TU35276	1864.68	-1.80672	0.125251	-14.4248	3.61e-47	2.08e-45	chr2	120463450	120505355	+	23	4361	TSS27187	annotated	protein_coding	exonic_overlap	read_through	ENSMUST00000145993.8,ENSMUST00000028749.14	ENSMUSG00000118623.1,ENSMUSG00000079110.12	AL935121.1,Capn3	protein_coding	25413186	5341	0	38	FALSE	0.9718	0.361921	0.999882	yes
G12997	TU35277	1864.68	-1.80672	0.125251	-14.4248	3.61e-47	2.08e-45	chr2	120463450	120505355	+	24	3744	TSS27187	annotated	protein_coding	exonic_overlap	read_through	ENSMUST00000145993.8,ENSMUST00000028749.14	ENSMUSG00000118623.1,ENSMUSG00000079110.12	AL935121.1,Capn3	protein_coding	25413186	5341	0	40	TRUE	1.1204	0.40527	1	yes
G12997	TU35278	1864.68	-1.80672	0.125251	-14.4248	3.61e-47	2.08e-45	chr2	120501130	120505355	+	9	1602	TSS27188	annotated	protein_coding	exonic_overlap	read_through	ENSMUST00000145993.8,ENSMUST00000125238.8	ENSMUSG00000118623.1,ENSMUSG00000079110.12	AL935121.1,Capn3	protein_coding	25411155	1902	0	15	FALSE	1.166	0.392514	0.85168	yes
G12997	TU35279	1864.68	-1.80672	0.125251	-14.4248	3.61e-47	2.08e-45	chr2	120463450	120495080	+	11	2085	TSS27187	annotated	protein_coding	exonic_overlap	read_through	ENSMUST00000145993.8,ENSMUST00000239364.1	ENSMUSG00000118623.1,ENSMUSG00000079110.12	AL935121.1,Capn3	protein_coding	25413012	2815	0	17	FALSE	0.9718	0.363546	0.999877	yes
G12997	TU35280	1864.68	-1.80672	0.125251	-14.4248	3.61e-47	2.08e-45	chr2	120463450	120499045	+	14	2899	TSS27187	annotated	protein_coding	exonic_overlap	read_through	ENSMUST00000145993.8,ENSMUST00000028749.14	ENSMUSG00000118623.1,ENSMUSG00000079110.12	AL935121.1,Capn3	protein_coding	25413186	3430	0	22	FALSE	0.9718	0.361921	0.999885	yes
G12997	TU35281	1864.68	-1.80672	0.125251	-14.4248	3.61e-47	2.08e-45	chr2	120463450	120505355	+	24	4251	TSS27187	annotated	protein_coding	exonic_overlap	read_through	ENSMUST00000124129.7,ENSMUST00000028749.14	ENSMUSG00000118623.1,ENSMUSG00000079110.12	AL935121.1,Capn3	protein_coding	28943186	5694	0	39	FALSE	0.9718	0.361921	0.999882	yes
G1300	TU3420	230.928	2.66342	0.316458	8.41633	3.88e-17	7.23e-16	chr1	135844787	135852260	+	11	1773	TSS2610	annotated	protein_coding	exonic_overlap	same_strand	ENSMUST00000179863.7	ENSMUSG00000026414.13	Tnnt2	protein_coding	1097	1006	0	10	FALSE	1.2025	0.658128	0.983467	yes
G1300	TU3421	230.928	2.66342	0.316458	8.41633	3.88e-17	7.23e-16	chr1	135844787	135849741	+	8	1076	TSS2610	annotated	protein_coding	exonic_overlap	same_strand	ENSMUST00000189826.6	ENSMUSG00000026414.13	Tnnt2	protein_coding	796	529	0	6	FALSE	1.1163	0.514423	0.978515	yes
G1300	TU3422	230.928	2.66342	0.316458	8.41633	3.88e-17	7.23e-16	chr1	135836217	135852260	+	15	1307	TSS2611	annotated	protein_coding	exonic_overlap	same_strand	ENSMUST00000189355.6	ENSMUSG00000026414.13	Tnnt2	protein_coding	1112	1112	0	14	TRUE	1.2004	0.671562	0.997005	yes
G13003	TU35322	169.438	1.88233	0.321488	5.85504	4.77e-09	4.93e-08	chr2	120976828	121007852	+	14	2857	TSS27215	annotated	protein_coding	exonic_overlap	same_strand	ENSMUST00000110686.2	ENSMUSG00000054484.14	Tmem62	protein_coding	2417	2251	0	12	FALSE	0.7532	0.0205053	0.99938	yes
G13003	TU35323	169.438	1.88233	0.321488	5.85504	4.77e-09	4.93e-08	chr2	120990328	121007852	+	7	1775	TSS27216	annotated	protein_coding	exonic_overlap	same_strand	ENSMUST00000135599.1	ENSMUSG00000054484.14	Tmem62	protein_coding	780	648	0	4	FALSE	0.6111	-0.214012	0.243409	no
G13003	TU35324	169.438	1.88233	0.321488	5.85504	4.77e-09	4.93e-08	chr2	120996273	121002602	+	3	437	TSS27217	annotated	protein_coding	exonic_overlap	same_strand	ENSMUST00000135599.1	ENSMUSG00000054484.14	Tmem62	protein_coding	780	436	0	2	FALSE	1.1762	-0.190918	0.0398563	no
G13003	TU35325	169.438	1.88233	0.321488	5.85504	4.77e-09	4.93e-08	chr2	120993475	120996520	+	2	277	TSS27218	annotated	protein_coding	exonic_overlap	same_strand	ENSMUST00000110686.2	ENSMUSG00000054484.14	Tmem62	protein_coding	2417	274	0	1	FALSE	0.9326	-0.335658	0.0128221	no
G13003	TU35326	169.438	1.88233	0.321488	5.85504	4.77e-09	4.93e-08	chr2	121004680	121007852	+	2	1154	TSS27219	annotated	protein_coding	exonic_overlap	same_strand	ENSMUST00000135599.1	ENSMUSG00000054484.14	Tmem62	protein_coding	780	344	0	1	FALSE	0.7654	-0.221528	0.0748407	no
G13005	TU35328	24023.4	-1.48943	0.0891391	-16.7091	1.13e-62	1.01e-60	chr2	120504915	120563877	-	22	11059	TSS27221	annotated	protein_coding	exonic_overlap	same_strand	ENSMUST00000055241.12	ENSMUSG00000027288.16	Zfp106	protein_coding	9085	9085	0	21	TRUE	0.9301	0.166992	1	yes
G13005	TU35329	24023.4	-1.48943	0.0891391	-16.7091	1.13e-62	1.01e-60	chr2	120504915	120519188	-	8	6017	TSS27222	annotated	protein_coding	exonic_overlap	same_strand	ENSMUST00000171215.7	ENSMUSG00000027288.16	Zfp106	protein_coding	6391	1312	0	7	FALSE	1.113	0.264386	0.976025	yes
G13005	TU35330	24023.4	-1.48943	0.0891391	-16.7091	1.13e-62	1.01e-60	chr2	120520409	120563877	-	12	2683	TSS27221	annotated	protein_coding	exonic_overlap	same_strand	ENSMUST00000055241.12	ENSMUSG00000027288.16	Zfp106	protein_coding	9085	2612	0	10	FALSE	1.0233	0.189848	1	yes
G13011	TU35354	559.515	1.47685	0.186107	7.9355	2.1e-15	3.5e-14	chr2	121008351	121016904	+	11	1620	TSS27236	annotated	protein_coding	exonic_overlap	same_strand	ENSMUST00000060455.14	ENSMUSG00000023572.16	Ccndbp1	protein_coding	1569	1569	0	10	TRUE	1.1307	0.287008	0.996605	yes
G13033	TU35403	89.566	1.38743	0.450701	3.07838	0.0020813	0.00921948	chr2	121392391	121413789	-	7	2547	TSS27278	annotated	protein_coding	exonic_overlap	same_strand	ENSMUST00000154604.7	ENSMUSG00000033486.14	Catsper2	protein_coding	2293	2128	0	4	FALSE	1.2655	0.0917646	0.626502	yes
G13033	TU35404	89.566	1.38743	0.450701	3.07838	0.0020813	0.00921948	chr2	121394316	121398242	-	3	1121	TSS27279	annotated	protein_coding	exonic_overlap	same_strand	ENSMUST00000146521.1	ENSMUSG00000033486.14	Catsper2	protein_coding	634	299	0	1	FALSE	1.2385	0.443512	0.964223	yes
G13033	TU35405	89.566	1.38743	0.450701	3.07838	0.0020813	0.00921948	chr2	121394316	121407002	-	5	1188	TSS27280	annotated	protein_coding	exonic_overlap	same_strand	ENSMUST00000146521.1	ENSMUSG00000033486.14	Catsper2	protein_coding	634	299	0	1	FALSE	1.1361	0.320838	0.993941	yes
G13033	TU35406	89.566	1.38743	0.450701	3.07838	0.0020813	0.00921948	chr2	121410225	121413789	-	2	699	TSS27278	annotated	protein_coding	exonic_overlap	same_strand	ENSMUST00000123982.1	ENSMUSG00000033486.14	Catsper2	protein_coding	466	325	0	0	FALSE	0.9857	-0.123751	0.108265	no
G13071	TU35503	473.358	-1.09173	0.18871	-5.7852	7.24e-09	7.37e-08	chr2	122426404	122461137	+	19	3983	TSS27363	annotated	protein_coding	exonic_overlap	same_strand	ENSMUST00000110525.7	ENSMUSG00000027219.13	Slc28a2	protein_coding	3911	3911	0	18	TRUE	0.9951	0.124873	0.999989	yes
G13071	TU35504	473.358	-1.09173	0.18871	-5.7852	7.24e-09	7.37e-08	chr2	122426404	122461137	+	19	3921	TSS27363	annotated	protein_coding	exonic_overlap	same_strand	ENSMUST00000110525.7	ENSMUSG00000027219.13	Slc28a2	protein_coding	3911	3297	0	17	FALSE	0.9951	0.124873	0.999989	yes
G13071	TU35505	473.358	-1.09173	0.18871	-5.7852	7.24e-09	7.37e-08	chr2	122439746	122461137	+	17	4411	TSS27364	annotated	protein_coding	exonic_overlap	same_strand	ENSMUST00000028652.11	ENSMUSG00000027219.13	Slc28a2	protein_coding	3852	3852	0	16	FALSE	0.9951	0.124873	0.999989	yes
G13071	TU35506	473.358	-1.09173	0.18871	-5.7852	7.24e-09	7.37e-08	chr2	122426404	122461137	+	20	4101	TSS27363	annotated	protein_coding	exonic_overlap	same_strand	ENSMUST00000110524.1	ENSMUSG00000027219.13	Slc28a2	protein_coding	2836	2836	0	17	FALSE	0.9951	0.124873	0.999989	yes
G13071	TU35507	473.358	-1.09173	0.18871	-5.7852	7.24e-09	7.37e-08	chr2	122426404	122461137	+	20	3366	TSS27363	annotated	protein_coding	exonic_overlap	same_strand	ENSMUST00000110524.1	ENSMUSG00000027219.13	Slc28a2	protein_coding	2836	2779	0	17	FALSE	0.9951	0.124873	0.999989	yes
G13071	TU35508	473.358	-1.09173	0.18871	-5.7852	7.24e-09	7.37e-08	chr2	122447676	122461137	+	12	4453	TSS27365	annotated	protein_coding	exonic_overlap	same_strand	ENSMUST00000110524.1	ENSMUSG00000027219.13	Slc28a2	protein_coding	2836	2311	0	11	FALSE	1.0512	0.149184	0.996088	yes
G13071	TU35509	473.358	-1.09173	0.18871	-5.7852	7.24e-09	7.37e-08	chr2	122454687	122461137	+	6	2074	TSS27366	annotated	protein_coding	exonic_overlap	same_strand	ENSMUST00000110524.1	ENSMUSG00000027219.13	Slc28a2	protein_coding	2836	1505	0	5	FALSE	1.0637	0.171928	0.833012	yes
G13071	TU35510	473.358	-1.09173	0.18871	-5.7852	7.24e-09	7.37e-08	chr2	122441758	122461137	+	16	2503	TSS27367	annotated	protein_coding	exonic_overlap	same_strand	ENSMUST00000110524.1	ENSMUSG00000027219.13	Slc28a2	protein_coding	2836	2498	0	15	FALSE	1.0406	0.141049	0.999505	yes
G13071	TU35511	473.358	-1.09173	0.18871	-5.7852	7.24e-09	7.37e-08	chr2	122452481	122461137	+	7	3763	TSS27368	annotated	protein_coding	exonic_overlap	same_strand	ENSMUST00000110524.1	ENSMUSG00000027219.13	Slc28a2	protein_coding	2836	1712	0	6	FALSE	1.0676	0.193852	0.962508	yes
G13071	TU35512	473.358	-1.09173	0.18871	-5.7852	7.24e-09	7.37e-08	chr2	122451367	122461137	+	10	2599	TSS27369	annotated	protein_coding	exonic_overlap	same_strand	ENSMUST00000110524.1	ENSMUSG00000027219.13	Slc28a2	protein_coding	2836	1871	0	9	FALSE	1.0716	0.193075	0.978085	yes
G13071	TU35514	473.358	-1.09173	0.18871	-5.7852	7.24e-09	7.37e-08	chr2	122455555	122461137	+	5	1212	TSS27370	annotated	protein_coding	exonic_overlap	same_strand	ENSMUST00000153848.1	ENSMUSG00000027219.13	Slc28a2	protein_coding	537	347	0	2	FALSE	0.7149	0.0919375	0.640049	yes
G13083	TU35548	72.4974	1.41286	0.47088	3.00046	0.00269575	0.0115921	chr2	125866106	125983652	+	10	1861	TSS27393	annotated	protein_coding	exonic_overlap	same_strand	ENSMUST00000094604.8	ENSMUSG00000027207.15	Galk2	protein_coding	1928	1796	0	8	FALSE	1.0151	0.202774	0.998365	yes
G13083	TU35549	72.4974	1.41286	0.47088	3.00046	0.00269575	0.0115921	chr2	125887860	125983652	+	8	1496	TSS27394	annotated	protein_coding	exonic_overlap	same_strand	ENSMUST00000094604.8	ENSMUSG00000027207.15	Galk2	protein_coding	1928	1428	0	6	FALSE	1.093	0.213025	0.995008	yes
G13091	TU35580	114.082	1.21587	0.385034	3.15783	0.00158946	0.00727065	chr2	126709353	126709557	-	1	204	TSS27419	annotated	mixed_read_through	exonic_overlap	read_through	ENSMUST00000188689.1,ENSMUST00000136319.7	ENSMUSG00000074846.3,ENSMUSG00000027364.14	Gm10774,Usp50	protein_coding,processed_pseudogene	2042129	408	0	0	FALSE	1.2245	0.625203	0.687286	yes
G13106	TU35613	57.112	2.12192	0.558762	3.79754	0.000146138	0.000843729	chr2	127336101	127338376	+	4	1674	TSS27448	annotated	protein_coding	exonic_overlap	same_strand	ENSMUST00000028846.6	ENSMUSG00000027368.6	Dusp2	protein_coding	1617	1617	0	3	TRUE	1.1911	0.416424	0.995681	yes
G13106	TU35614	57.112	2.12192	0.558762	3.79754	0.000146138	0.000843729	chr2	127336101	127338376	+	3	2024	TSS27448	annotated	protein_coding	exonic_overlap	same_strand	ENSMUST00000028846.6	ENSMUSG00000027368.6	Dusp2	protein_coding	1617	1617	0	2	FALSE	1.1358	0.428018	0.90464	yes
G13106	TU35615	57.112	2.12192	0.558762	3.79754	0.000146138	0.000843729	chr2	127336101	127338376	+	2	2136	TSS27448	annotated	protein_coding	exonic_overlap	same_strand	ENSMUST00000146479.1	ENSMUSG00000027368.6	Dusp2	protein_coding	756	756	0	1	TRUE	1.1358	0.428018	0.904466	yes
G13107	TU35616	1362.43	-1.4843	0.120272	-12.3412	5.44e-35	2.17e-33	chr2	125300604	125507993	-	58	10433	TSS27449	annotated	protein_coding	exonic_overlap	same_strand	ENSMUST00000103234.1	ENSMUSG00000027204.13	Fbn1	protein_coding	11971	10411	0	55	FALSE	1.0113	0.238193	1	yes
G13107	TU35617	1362.43	-1.4843	0.120272	-12.3412	5.44e-35	2.17e-33	chr2	125300604	125362801	-	39	6261	TSS27450	annotated	protein_coding	exonic_overlap	same_strand	ENSMUST00000103234.1	ENSMUSG00000027204.13	Fbn1	protein_coding	11971	6238	0	38	FALSE	1.0113	0.257508	1	yes
G13107	TU35618	1362.43	-1.4843	0.120272	-12.3412	5.44e-35	2.17e-33	chr2	125300604	125303261	-	2	1547	TSS27451	annotated	protein_coding	exonic_overlap	same_strand	ENSMUST00000103234.1	ENSMUSG00000027204.13	Fbn1	protein_coding	11971	1524	0	1	FALSE	1.1112	0.436884	0.914839	yes
G13107	TU35619	1362.43	-1.4843	0.120272	-12.3412	5.44e-35	2.17e-33	chr2	125300604	125369385	-	44	6921	TSS27452	annotated	protein_coding	exonic_overlap	same_strand	ENSMUST00000103234.1	ENSMUSG00000027204.13	Fbn1	protein_coding	11971	6898	0	43	FALSE	1.0113	0.258408	1	yes
G13107	TU35620	1362.43	-1.4843	0.120272	-12.3412	5.44e-35	2.17e-33	chr2	125300604	125343932	-	27	4783	TSS27453	annotated	protein_coding	exonic_overlap	same_strand	ENSMUST00000103234.1	ENSMUSG00000027204.13	Fbn1	protein_coding	11971	4759	0	26	FALSE	0.9637	0.265259	1	yes
G13107	TU35621	1362.43	-1.4843	0.120272	-12.3412	5.44e-35	2.17e-33	chr2	125300604	125306503	-	3	1780	TSS27454	annotated	protein_coding	exonic_overlap	same_strand	ENSMUST00000103234.1	ENSMUSG00000027204.13	Fbn1	protein_coding	11971	1756	0	2	FALSE	0.7916	0.366993	0.940293	yes
G13107	TU35622	1362.43	-1.4843	0.120272	-12.3412	5.44e-35	2.17e-33	chr2	125300604	125377940	-	50	7638	TSS27455	annotated	protein_coding	exonic_overlap	same_strand	ENSMUST00000103234.1	ENSMUSG00000027204.13	Fbn1	protein_coding	11971	7615	0	49	FALSE	1.0379	0.238954	1	yes
G13117	TU35640	26.184	-2.70863	0.808855	-3.34872	0.000811867	0.00397752	chr2	127633284	127656695	-	4	2719	TSS27468	annotated	protein_coding	exonic_overlap	same_strand	ENSMUST00000028854.14	ENSMUSG00000027375.14	Mal	protein_coding	2778	2719	0	3	TRUE	1.1873	0.237016	0.756541	yes
G13117	TU35641	26.184	-2.70863	0.808855	-3.34872	0.000811867	0.00397752	chr2	127633284	127638715	-	2	1897	TSS27469	annotated	protein_coding	exonic_overlap	same_strand	ENSMUST00000028853.6	ENSMUSG00000027375.14	Mal	protein_coding	486	307	0	1	FALSE	0.511	-0.23388	0.0200852	no
G13117	TU35642	26.184	-2.70863	0.808855	-3.34872	0.000811867	0.00397752	chr2	127633284	127635055	-	1	1771	TSS27470	annotated	protein_coding	exonic_overlap	same_strand	ENSMUST00000028854.14	ENSMUSG00000027375.14	Mal	protein_coding	2778	1770	0	0	FALSE	0.511	-0.23388	0.0201301	no
G13117	TU35643	26.184	-2.70863	0.808855	-3.34872	0.000811867	0.00397752	chr2	127633284	127640562	-	3	2238	TSS27471	annotated	protein_coding	exonic_overlap	same_strand	ENSMUST00000028854.14	ENSMUSG00000027375.14	Mal	protein_coding	2778	2064	0	2	FALSE	1.0154	0.194311	0.363396	no
G13117	TU35644	26.184	-2.70863	0.808855	-3.34872	0.000811867	0.00397752	chr2	127640219	127640562	-	1	343	TSS27471	annotated	protein_coding	exonic_overlap	same_strand	ENSMUST00000028854.14	ENSMUSG00000027375.14	Mal	protein_coding	2778	168	0	0	FALSE	1.0544	0.0840629	0.089108	no
G13126	TU35656	28.9848	1.86296	0.755447	2.46604	0.0136616	0.0480615	chr2	128372100	128429871	-	2	1105	TSS27482	annotated	lncrna	exonic_overlap	same_strand	ENSMUST00000239199.1	ENSMUSG00000074813.14	Morrbid	lincRNA	1105	1105	0	1	TRUE	0.6185	0.153049	0.0886201	no
G13126	TU35657	28.9848	1.86296	0.755447	2.46604	0.0136616	0.0480615	chr2	128372100	128429082	-	2	616	TSS27483	annotated	lncrna	exonic_overlap	same_strand	ENSMUST00000125354.2	ENSMUSG00000074813.14	Morrbid	lincRNA	610	610	0	1	TRUE	0.6365	0.189941	0.075697	no
G13138	TU35706	140.211	-1.09455	0.356763	-3.06799	0.00215501	0.00950811	chr2	128967348	129019077	+	12	5483	TSS27515	annotated	protein_coding	exonic_overlap	read_through	ENSMUST00000110320.8,ENSMUST00000135186.1	ENSMUSG00000042851.17,ENSMUSG00000090248.1	Gm14027,Zc3h6	processed_transcript,protein_coding	4916622	5323	0	11	TRUE	0.9442	0.0681539	1	yes
G13138	TU35707	140.211	-1.09455	0.356763	-3.06799	0.00215501	0.00950811	chr2	128990853	129021939	+	14	5409	TSS27518	annotated	protein_coding	exonic_overlap	read_through	ENSMUST00000110320.8,ENSMUST00000135186.1	ENSMUSG00000042851.17,ENSMUSG00000090248.1	Gm14027,Zc3h6	processed_transcript,protein_coding	4916622	5103	0	13	FALSE	0.9312	0.0557468	1	yes
G13138	TU35709	140.211	-1.09455	0.356763	-3.06799	0.00215501	0.00950811	chr2	129005993	129019077	+	7	4288	TSS27521	annotated	protein_coding	exonic_overlap	read_through	ENSMUST00000110320.8,ENSMUST00000135186.1	ENSMUSG00000042851.17,ENSMUSG00000090248.1	Gm14027,Zc3h6	processed_transcript,protein_coding	4916622	4179	0	6	FALSE	1.0439	0.0466016	1	yes
G13138	TU35710	140.211	-1.09455	0.356763	-3.06799	0.00215501	0.00950811	chr2	128997602	129021416	+	10	4588	TSS27524	annotated	protein_coding	exonic_overlap	read_through	ENSMUST00000110320.8,ENSMUST00000135186.1	ENSMUSG00000042851.17,ENSMUSG00000090248.1	Gm14027,Zc3h6	processed_transcript,protein_coding	4916622	4695	0	9	FALSE	0.9636	0.0594526	1	yes
G13138	TU35711	140.211	-1.09455	0.356763	-3.06799	0.00215501	0.00950811	chr2	128993156	128994134	+	2	881	TSS27527	annotated	protein_coding	exonic_overlap	same_strand	ENSMUST00000110319.2	ENSMUSG00000042851.17	Zc3h6	protein_coding	1484	875	0	1	FALSE	0.6373	0.0636672	0.0694513	no
G13138	TU35712	140.211	-1.09455	0.356763	-3.06799	0.00215501	0.00950811	chr2	129015398	129019077	+	2	3191	TSS27529	annotated	protein_coding	exonic_overlap	read_through	ENSMUST00000110320.8,ENSMUST00000135186.1	ENSMUSG00000042851.17,ENSMUSG00000090248.1	Gm14027,Zc3h6	processed_transcript,protein_coding	4916622	3083	0	1	FALSE	0.9611	0.0300431	0.999867	yes
G13143	TU35713	349.847	-1.21305	0.21604	-5.61491	1.97e-08	1.92e-07	chr2	128965504	128968044	-	1	2540	TSS27531	annotated	lncrna	exonic_overlap	same_strand	ENSMUST00000238197.1	ENSMUSG00000074807.3	Gm10762	antisense	2540	2540	0	0	FALSE	0.6349	0.169937	0.262541	no
G13146	TU35718	111.643	1.01115	0.379543	2.66412	0.00771911	0.0293616	chr2	129129699	129134134	+	4	1325	TSS27535	annotated	protein_coding	exonic_overlap	same_strand	ENSMUST00000035481.4	ENSMUSG00000037938.4	Chchd5	protein_coding	1325	1325	0	3	TRUE	0.7367	0.388391	0.470275	yes
G13151	TU35724	590.13	1.3387	0.18559	7.21323	5.46e-13	7.67e-12	chr2	129100994	129126689	+	15	4093	TSS27541	annotated	protein_coding	exonic_overlap	same_strand	ENSMUST00000103205.10	ENSMUSG00000027395.15	Polr1b	protein_coding	3998	3998	0	14	TRUE	1.0848	0.318509	1	yes
G13151	TU35725	590.13	1.3387	0.18559	7.21323	5.46e-13	7.67e-12	chr2	129109228	129126689	+	10	3241	TSS27542	annotated	protein_coding	exonic_overlap	same_strand	ENSMUST00000103205.10	ENSMUSG00000027395.15	Polr1b	protein_coding	3998	3144	0	9	FALSE	1.0568	0.321702	1	yes
G13151	TU35726	590.13	1.3387	0.18559	7.21323	5.46e-13	7.67e-12	chr2	129117828	129126689	+	4	3295	TSS27543	annotated	protein_coding	exonic_overlap	same_strand	ENSMUST00000144004.1	ENSMUSG00000027395.15	Polr1b	protein_coding	612	612	0	1	FALSE	1.1061	0.378304	0.999873	yes
G13151	TU35727	590.13	1.3387	0.18559	7.21323	5.46e-13	7.67e-12	chr2	129100994	129108124	+	5	855	TSS27541	annotated	protein_coding	exonic_overlap	same_strand	ENSMUST00000028874.7	ENSMUSG00000027395.15	Polr1b	protein_coding	2769	822	0	4	FALSE	1.0863	0.3236	0.970146	yes
G13151	TU35728	590.13	1.3387	0.18559	7.21323	5.46e-13	7.67e-12	chr2	129105246	129108124	+	2	273	TSS27544	annotated	protein_coding	exonic_overlap	same_strand	ENSMUST00000028874.7	ENSMUSG00000027395.15	Polr1b	protein_coding	2769	270	0	1	FALSE	0.9833	0.194554	0.308505	no
G13158	TU35739	346.179	1.19125	0.237337	5.01923	5.19e-07	4.28e-06	chr2	129799435	129832287	+	4	7276	TSS27553	annotated	protein_coding	exonic_overlap	same_strand	ENSMUST00000165413.8	ENSMUSG00000037885.18	Stk35	protein_coding	2882	2882	0	3	TRUE	1.0784	0.319952	0.999984	yes
G13158	TU35740	346.179	1.19125	0.237337	5.01923	5.19e-07	4.28e-06	chr2	129799435	129832287	+	2	7083	TSS27553	annotated	protein_coding	exonic_overlap	same_strand	ENSMUST00000166282.2	ENSMUSG00000037885.18	Stk35	protein_coding	5445	5445	0	1	FALSE	0.5773	0.0932733	0.826946	yes
G13158	TU35741	346.179	1.19125	0.237337	5.01923	5.19e-07	4.28e-06	chr2	129799435	129832287	+	3	6526	TSS27553	annotated	protein_coding	exonic_overlap	same_strand	ENSMUST00000166282.2	ENSMUSG00000037885.18	Stk35	protein_coding	5445	5445	0	2	TRUE	0.7429	0.312568	0.996707	yes
G13158	TU35742	346.179	1.19125	0.237337	5.01923	5.19e-07	4.28e-06	chr2	129810485	129832287	+	2	5266	TSS27554	annotated	protein_coding	exonic_overlap	same_strand	ENSMUST00000165413.8	ENSMUSG00000037885.18	Stk35	protein_coding	2882	1951	0	1	FALSE	1.233	0.327803	0.95174	yes
G13176	TU35792	21.6186	2.61079	0.954505	2.73523	0.00623366	0.0244806	chr2	131039639	131041152	-	3	900	TSS27592	annotated	mixed_read_through	exonic_overlap	read_through	ENSMUST00000184185.1,ENSMUST00000156509.1	ENSMUSG00000098686.1,ENSMUSG00000027316.15	Mir6973b,Gfra4	protein_coding,miRNA	801125	905	0	2	FALSE	0.7965	0.0216939	0.0872656	no
G13176	TU35793	21.6186	2.61079	0.954505	2.73523	0.00623366	0.0244806	chr2	131039639	131041511	-	2	1791	TSS27593	annotated	mixed_read_through	exonic_overlap	read_through	ENSMUST00000184185.1,ENSMUST00000136569.1	ENSMUSG00000098686.1,ENSMUSG00000027316.15	Mir6973b,Gfra4	protein_coding,miRNA	801791	1871	0	1	TRUE	1.0967	0.0297186	0.175896	no
G13215	TU35925	3576.21	-4.23931	0.12649	-33.5151	2.91e-246	3.7e-243	chr2	131506443	131525931	+	7	3343	TSS27695	annotated	protein_coding	exonic_overlap	same_strand	ENSMUST00000028806.11	ENSMUSG00000027333.18	Smox	protein_coding	2270	1997	0	5	FALSE	1.0717	0.47945	0.999975	yes
G13215	TU35926	3576.21	-4.23931	0.12649	-33.5151	2.91e-246	3.7e-243	chr2	131491645	131525931	+	7	3136	TSS27696	annotated	protein_coding	exonic_overlap	same_strand	ENSMUST00000028806.11	ENSMUSG00000027333.18	Smox	protein_coding	2270	2270	0	6	TRUE	1.0717	0.47945	0.999975	yes
G13215	TU35927	3576.21	-4.23931	0.12649	-33.5151	2.91e-246	3.7e-243	chr2	131510824	131525931	+	8	3505	TSS27697	annotated	protein_coding	exonic_overlap	same_strand	ENSMUST00000110186.8	ENSMUSG00000027333.18	Smox	protein_coding	2170	2076	0	6	FALSE	1.075	0.457072	0.999986	yes
G13215	TU35928	3576.21	-4.23931	0.12649	-33.5151	2.91e-246	3.7e-243	chr2	131491645	131525931	+	8	2728	TSS27696	annotated	protein_coding	exonic_overlap	same_strand	ENSMUST00000110180.1	ENSMUSG00000027333.18	Smox	protein_coding	1617	1617	0	7	TRUE	1.0612	0.485908	0.999518	yes
G13223	TU35940	308.283	1.14548	0.232125	4.93475	8.03e-07	6.45e-06	chr2	132804206	132816055	-	11	2829	TSS27708	annotated	protein_coding	exonic_overlap	same_strand	ENSMUST00000039554.6	ENSMUSG00000037376.14	Trmt6	protein_coding	2828	2828	0	10	TRUE	0.93	0.218785	0.9997	yes
G13223	TU35941	308.283	1.14548	0.232125	4.93475	8.03e-07	6.45e-06	chr2	132804206	132811100	-	8	3549	TSS27709	annotated	protein_coding	exonic_overlap	same_strand	ENSMUST00000039554.6	ENSMUSG00000037376.14	Trmt6	protein_coding	2828	2449	0	7	FALSE	0.8361	0.116411	0.965876	yes
G13223	TU35942	308.283	1.14548	0.232125	4.93475	8.03e-07	6.45e-06	chr2	132804206	132809018	-	6	1935	TSS27710	annotated	protein_coding	exonic_overlap	same_strand	ENSMUST00000039554.6	ENSMUSG00000037376.14	Trmt6	protein_coding	2828	1933	0	4	FALSE	0.869	0.204207	0.873986	yes
G13241	TU35999	383.462	-1.29656	0.210998	-6.1449	8e-10	8.8e-09	chr2	140170620	140203728	+	11	1233	TSS27759	annotated	protein_coding	exonic_overlap	same_strand	ENSMUST00000044825.4	ENSMUSG00000027384.6	Ndufaf5	protein_coding	1166	1166	0	10	TRUE	0.956	0.155091	0.989804	yes
G13241	TU36000	383.462	-1.29656	0.210998	-6.1449	8e-10	8.8e-09	chr2	140202531	140203728	+	3	698	TSS27760	annotated	protein_coding	exonic_overlap	same_strand	ENSMUST00000044825.4	ENSMUSG00000027384.6	Ndufaf5	protein_coding	1166	325	0	2	FALSE	0.6828	0.134616	0.149688	no
G13241	TU36001	383.462	-1.29656	0.210998	-6.1449	8e-10	8.8e-09	chr2	140202531	140203728	+	3	785	TSS27760	annotated	protein_coding	exonic_overlap	same_strand	ENSMUST00000044825.4	ENSMUSG00000027384.6	Ndufaf5	protein_coding	1166	325	0	1	FALSE	0.7019	-0.104877	0.0394083	no
G13254	TU36024	5060.93	-1.64286	0.0834361	-19.6901	2.62e-86	3.99e-84	chr2	132528911	132578763	-	21	4407	TSS27788	annotated	protein_coding	exonic_overlap	same_strand	ENSMUST00000060955.11	ENSMUSG00000027346.15	Gpcpd1	protein_coding	3686	3686	0	18	FALSE	0.8126	0.0355857	0.999987	yes
G13254	TU36026	5060.93	-1.64286	0.0834361	-19.6901	2.62e-86	3.99e-84	chr2	132528911	132578763	-	21	4410	TSS27788	annotated	protein_coding	exonic_overlap	same_strand	ENSMUST00000110142.7	ENSMUSG00000027346.15	Gpcpd1	protein_coding	3703	3703	0	18	FALSE	0.8126	0.0355857	0.999987	yes
G13254	TU36028	5060.93	-1.64286	0.0834361	-19.6901	2.62e-86	3.99e-84	chr2	132528911	132578763	-	20	4389	TSS27788	annotated	protein_coding	exonic_overlap	same_strand	ENSMUST00000110142.7	ENSMUSG00000027346.15	Gpcpd1	protein_coding	3703	3703	0	19	TRUE	0.8126	0.0386601	0.999985	yes
G1326	TU3482	26513.9	6.57097	0.0876694	74.9517	0	0	chr1	135953579	135984571	-	25	9014	TSS2669	annotated	protein_coding	exonic_overlap	same_strand	ENSMUST00000166193.8	ENSMUSG00000051985.12	Igfn1	protein_coding	8989	8656	0	22	FALSE	0.7615	0.207123	1	yes
G13265	TU36058	183.264	1.03874	0.304038	3.41649	0.00063434	0.00318405	chr2	144599896	144768758	+	6	1350	TSS27806	annotated	protein_coding	exonic_overlap	same_strand	ENSMUST00000028917.6	ENSMUSG00000027430.12	Dtd1	protein_coding	1350	1350	0	5	TRUE	1.195	0.468848	0.962782	yes
G13265	TU36059	183.264	1.03874	0.304038	3.41649	0.00063434	0.00318405	chr2	144738413	144768758	+	3	891	TSS27807	annotated	protein_coding	exonic_overlap	same_strand	ENSMUST00000145602.1	ENSMUSG00000027430.12	Dtd1	protein_coding	408	408	0	2	TRUE	0.7538	-0.252393	0.0226303	no
G13265	TU36060	183.264	1.03874	0.304038	3.41649	0.00063434	0.00318405	chr2	144746482	144768758	+	3	936	TSS27808	annotated	protein_coding	exonic_overlap	same_strand	ENSMUST00000125683.7	ENSMUSG00000027430.12	Dtd1	protein_coding	754	457	0	1	FALSE	0.7538	-0.252393	0.0226124	no
G13311	TU36153	1031.88	1.71707	0.138474	12.3999	2.62e-35	1.06e-33	chr2	148693990	148732393	-	10	6237	TSS27899	annotated	protein_coding	exonic_overlap	same_strand	ENSMUST00000136513.1	ENSMUSG00000027438.14	Napb	protein_coding	4311	4285	0	8	FALSE	0.981	0.381501	0.60979	yes
G13311	TU36155	1031.88	1.71707	0.138474	12.3999	2.62e-35	1.06e-33	chr2	148693990	148732393	-	10	4285	TSS27899	annotated	protein_coding	exonic_overlap	same_strand	ENSMUST00000136513.1	ENSMUSG00000027438.14	Napb	protein_coding	4311	4285	0	9	TRUE	1.0364	0.385684	0.943947	yes
G13311	TU36157	1031.88	1.71707	0.138474	12.3999	2.62e-35	1.06e-33	chr2	148693990	148732393	-	9	6361	TSS27899	annotated	protein_coding	exonic_overlap	same_strand	ENSMUST00000136513.1	ENSMUSG00000027438.14	Napb	protein_coding	4311	4285	0	7	FALSE	0.839	0.133801	0.473225	yes
G13316	TU36179	210.297	2.00171	0.292815	6.83609	8.14e-12	1.05e-10	chr2	151458955	151460309	+	1	1354	TSS27905	annotated	pseudogene	exonic_overlap	same_strand	ENSMUST00000122404.1	ENSMUSG00000082809.3	Gm14150	processed_pseudogene	1354	1354	0	0	FALSE	1.1389	0.30229	0.997926	yes
G13330	TU36210	24.1163	-2.4675	0.832906	-2.96252	0.0030513	0.0129428	chr2	151590555	151600441	-	3	4379	TSS27932	annotated	protein_coding	exonic_overlap	same_strand	ENSMUST00000109875.7	ENSMUSG00000027457.15	Snph	protein_coding	4910	4371	0	2	FALSE	1.1499	0.530437	0.999777	yes
G13331	TU36211	695.61	1.4559	0.173084	8.41153	4.05e-17	7.52e-16	chr2	152105515	152111376	+	2	2611	TSS27933	annotated	protein_coding	exonic_overlap	same_strand	ENSMUST00000137751.1	ENSMUSG00000032802.8	Srxn1	protein_coding	446	446	0	1	TRUE	0.8408	-0.141893	0.148171	no
G13338	TU36223	167.028	-1.08135	0.344707	-3.13701	0.00170682	0.00774971	chr2	152142826	152149097	+	3	1565	TSS27941	annotated	protein_coding	exonic_overlap	same_strand	ENSMUST00000089112.5	ENSMUSG00000068079.5	Tcf15	protein_coding	980	980	0	1	FALSE	1.0302	0.509542	0.985753	yes
G13350	TU36244	49.5832	-1.55103	0.581907	-2.66542	0.00768912	0.0292664	chr2	152626950	152635227	+	5	1696	TSS27956	annotated	protein_coding	exonic_overlap	same_strand	ENSMUST00000000369.3	ENSMUSG00000000359.3	Rem1	protein_coding	1663	1663	0	4	TRUE	0.8885	0.466206	0.989692	yes
G13350	TU36245	49.5832	-1.55103	0.581907	-2.66542	0.00768912	0.0292664	chr2	152627788	152645910	+	5	1522	TSS27957	annotated	protein_coding	exonic_overlap	same_strand	ENSMUST00000000369.3	ENSMUSG00000000359.3	Rem1	protein_coding	1663	1145	0	3	FALSE	0.8885	0.466206	0.989724	yes
G13350	TU36246	49.5832	-1.55103	0.581907	-2.66542	0.00768912	0.0292664	chr2	152632966	152647768	+	5	1246	TSS27958	annotated	protein_coding	exonic_overlap	same_strand	ENSMUST00000139370.1	ENSMUSG00000000359.3	Rem1	protein_coding	1444	1018	0	1	FALSE	0.9341	-0.0789617	0.0913229	no
G13350	TU36247	49.5832	-1.55103	0.581907	-2.66542	0.00768912	0.0292664	chr2	152632966	152645910	+	3	1284	TSS27958	annotated	protein_coding	exonic_overlap	same_strand	ENSMUST00000139370.1	ENSMUSG00000000359.3	Rem1	protein_coding	1444	1018	0	1	FALSE	0.9341	-0.0789617	0.0912659	no
G13360	TU36263	27.1894	-2.00119	0.780949	-2.5625	0.010392	0.0379003	chr2	152857966	152894219	+	17	2857	TSS27971	annotated	protein_coding	exonic_overlap	same_strand	ENSMUST00000109816.7	ENSMUSG00000027469.16	Tpx2	protein_coding	3483	2834	0	15	FALSE	1.0793	0.308337	0.999999	yes
G13360	TU36264	27.1894	-2.00119	0.780949	-2.5625	0.010392	0.0379003	chr2	152847963	152894219	+	18	3059	TSS27972	annotated	protein_coding	exonic_overlap	same_strand	ENSMUST00000178997.7	ENSMUSG00000027469.16	Tpx2	protein_coding	4161	3059	0	17	TRUE	1.0793	0.308337	0.999999	yes
G13360	TU36265	27.1894	-2.00119	0.780949	-2.5625	0.010392	0.0379003	chr2	152888986	152894219	+	5	1419	TSS27973	annotated	protein_coding	exonic_overlap	same_strand	ENSMUST00000109816.7	ENSMUSG00000027469.16	Tpx2	protein_coding	3483	1260	0	4	FALSE	1.1694	0.463303	0.939452	yes
G13360	TU36266	27.1894	-2.00119	0.780949	-2.5625	0.010392	0.0379003	chr2	152890488	152894219	+	4	1064	TSS27974	annotated	protein_coding	exonic_overlap	same_strand	ENSMUST00000109816.7	ENSMUSG00000027469.16	Tpx2	protein_coding	3483	1062	0	2	FALSE	1.2015	0.499606	0.847508	yes
G13360	TU36267	27.1894	-2.00119	0.780949	-2.5625	0.010392	0.0379003	chr2	152847963	152885228	+	12	1723	TSS27972	annotated	protein_coding	exonic_overlap	same_strand	ENSMUST00000109816.7	ENSMUSG00000027469.16	Tpx2	protein_coding	3483	1695	0	10	FALSE	1.2212	0.247075	0.99973	yes
G13360	TU36268	27.1894	-2.00119	0.780949	-2.5625	0.010392	0.0379003	chr2	152888872	152889454	+	2	377	TSS27975	annotated	protein_coding	exonic_overlap	same_strand	ENSMUST00000109816.7	ENSMUSG00000027469.16	Tpx2	protein_coding	3483	177	0	0	FALSE	0.7849	0.114364	0.173622	no
G13360	TU36269	27.1894	-2.00119	0.780949	-2.5625	0.010392	0.0379003	chr2	152847963	152889454	+	14	2111	TSS27972	annotated	protein_coding	exonic_overlap	same_strand	ENSMUST00000109816.7	ENSMUSG00000027469.16	Tpx2	protein_coding	3483	1965	0	13	FALSE	1.2443	0.244945	0.999969	yes
G13360	TU36270	27.1894	-2.00119	0.780949	-2.5625	0.010392	0.0379003	chr2	152892111	152894219	+	2	825	TSS27976	annotated	protein_coding	exonic_overlap	same_strand	ENSMUST00000109816.7	ENSMUSG00000027469.16	Tpx2	protein_coding	3483	824	0	1	FALSE	1.2382	0.471414	0.57039	yes
G13360	TU36271	27.1894	-2.00119	0.780949	-2.5625	0.010392	0.0379003	chr2	152847963	152888196	+	13	2004	TSS27972	annotated	protein_coding	exonic_overlap	same_strand	ENSMUST00000164120.7	ENSMUSG00000027469.16	Tpx2	protein_coding	4365	2003	0	12	FALSE	1.2261	0.25047	0.999865	yes
G13364	TU36280	10713	-3.28745	0.312	-10.5367	5.85e-26	1.63e-24	chr2	152908549	152924677	+	12	7362	TSS27985	annotated	protein_coding	exonic_overlap	same_strand	ENSMUST00000028970.7	ENSMUSG00000027470.9	Mylk2	protein_coding	2951	2951	0	11	TRUE	1.2721	0.412682	0.999994	yes
G13364	TU36282	10713	-3.28745	0.312	-10.5367	5.85e-26	1.63e-24	chr2	152903111	152924677	+	13	8128	TSS27986	annotated	protein_coding	exonic_overlap	same_strand	ENSMUST00000028970.7	ENSMUSG00000027470.9	Mylk2	protein_coding	2951	2951	0	11	FALSE	1.2721	0.412682	0.999994	yes
G13380	TU36316	52.4194	8.96467	1.54657	5.79647	6.77e-09	6.91e-08	chr2	154201938	154220343	+	15	2231	TSS28009	annotated	protein_coding	exonic_overlap	same_strand	ENSMUST00000028987.6	ENSMUSG00000027485.15	Bpifb1	protein_coding	1637	1597	0	14	FALSE	1.2653	0.398328	0.999952	yes
G13380	TU36317	52.4194	8.96467	1.54657	5.79647	6.77e-09	6.91e-08	chr2	154200378	154220343	+	16	1637	TSS28010	annotated	protein_coding	exonic_overlap	same_strand	ENSMUST00000028987.6	ENSMUSG00000027485.15	Bpifb1	protein_coding	1637	1637	0	15	TRUE	1.2923	0.430646	0.99989	yes
G13397	TU36356	716.137	1.28438	0.158744	8.09088	5.92e-16	1.03e-14	chr2	155059309	155074497	-	9	2335	TSS28042	annotated	protein_coding	exonic_overlap	same_strand	ENSMUST00000054607.15	ENSMUSG00000027597.15	Ahcy	protein_coding	2543	2335	0	7	FALSE	1.2614	0.462772	0.948085	yes
G13398	TU36357	5359.11	1.55409	0.0819243	18.9698	3.03e-80	3.99e-78	chr2	155276296	155278073	+	4	1112	TSS28043	annotated	protein_coding	exonic_overlap	same_strand	ENSMUST00000029128.3	ENSMUSG00000027602.9	Map1lc3a	protein_coding	1112	1112	0	3	TRUE	1.3108	0.669174	0.907881	yes
G13398	TU36358	5359.11	1.55409	0.0819243	18.9698	3.03e-80	3.99e-78	chr2	155276888	155278073	+	3	831	TSS28044	annotated	protein_coding	exonic_overlap	same_strand	ENSMUST00000154596.1	ENSMUSG00000027602.9	Map1lc3a	protein_coding	826	826	0	2	TRUE	0.9034	-0.085536	0.0940659	no
G13413	TU36397	128.654	1.04295	0.352762	2.95651	0.00311141	0.0131663	chr2	155702060	155729475	-	11	1906	TSS28072	annotated	protein_coding	exonic_overlap	same_strand	ENSMUST00000040833.4	ENSMUSG00000038312.10	Edem2	protein_coding	2290	1906	0	10	TRUE	1.2123	0.377432	0.999984	yes
G13413	TU36398	128.654	1.04295	0.352762	2.95651	0.00311141	0.0131663	chr2	155702060	155713673	-	5	1260	TSS28073	annotated	protein_coding	exonic_overlap	same_strand	ENSMUST00000040833.4	ENSMUSG00000038312.10	Edem2	protein_coding	2290	1066	0	4	FALSE	1.2772	0.377122	0.993943	yes
G13413	TU36399	128.654	1.04295	0.352762	2.95651	0.00311141	0.0131663	chr2	155702060	155722538	-	8	1511	TSS28074	annotated	protein_coding	exonic_overlap	same_strand	ENSMUST00000040833.4	ENSMUSG00000038312.10	Edem2	protein_coding	2290	1510	0	7	FALSE	1.1254	0.388045	0.999479	yes
G13413	TU36400	128.654	1.04295	0.352762	2.95651	0.00311141	0.0131663	chr2	155716007	155729004	-	5	600	TSS28075	annotated	protein_coding	exonic_overlap	same_strand	ENSMUST00000040833.4	ENSMUSG00000038312.10	Edem2	protein_coding	2290	595	0	4	FALSE	1.2472	0.346389	0.927401	yes
G13413	TU36401	128.654	1.04295	0.352762	2.95651	0.00311141	0.0131663	chr2	155702060	155705777	-	2	655	TSS28076	annotated	protein_coding	exonic_overlap	same_strand	ENSMUST00000040833.4	ENSMUSG00000038312.10	Edem2	protein_coding	2290	654	0	1	FALSE	1.1681	0.340508	0.927202	yes
G13413	TU36402	128.654	1.04295	0.352762	2.95651	0.00311141	0.0131663	chr2	155702060	155718391	-	7	1406	TSS28077	annotated	protein_coding	exonic_overlap	same_strand	ENSMUST00000040833.4	ENSMUSG00000038312.10	Edem2	protein_coding	2290	1404	0	6	FALSE	1.1254	0.388045	0.99948	yes
G13413	TU36403	128.654	1.04295	0.352762	2.95651	0.00311141	0.0131663	chr2	155702060	155726677	-	9	2179	TSS28078	annotated	protein_coding	exonic_overlap	same_strand	ENSMUST00000040833.4	ENSMUSG00000038312.10	Edem2	protein_coding	2290	1550	0	7	FALSE	1.244	0.35222	0.987607	yes
G13414	TU36404	241.384	11.1681	1.46646	7.61571	2.62e-14	4.05e-13	chr2	155941022	155945367	-	2	2320	TSS28079	annotated	protein_coding	exonic_overlap	same_strand	ENSMUST00000040162.2	ENSMUSG00000038259.4	Gdf5	protein_coding	2320	2320	0	1	TRUE	0.9322	0.382707	0.99983	yes
G13424	TU36428	106.103	-1.47759	0.397645	-3.71585	0.000202521	0.00113002	chr2	155571593	155577465	+	3	2399	TSS28099	annotated	protein_coding	exonic_overlap	same_strand	ENSMUST00000148870.1	ENSMUSG00000027605.18	Acss2	protein_coding	646	646	0	2	TRUE	0.8228	-0.103868	0.0893246	no
G13424	TU36429	106.103	-1.47759	0.397645	-3.71585	0.000202521	0.00113002	chr2	155571593	155577465	+	3	2396	TSS28099	annotated	protein_coding	exonic_overlap	same_strand	ENSMUST00000148870.1	ENSMUSG00000027605.18	Acss2	protein_coding	646	643	0	1	FALSE	0.8228	-0.103868	0.089329	no
G13450	TU36523	395.049	-1.09825	0.20435	-5.37435	7.69e-08	7.01e-07	chr2	156775331	156781877	+	5	1394	TSS28168	annotated	protein_coding	exonic_overlap	same_strand	ENSMUST00000088552.6	ENSMUSG00000067818.6	Myl9	protein_coding	1128	1128	0	3	FALSE	1.3114	0.732917	0.974356	yes
G13450	TU36524	395.049	-1.09825	0.20435	-5.37435	7.69e-08	7.01e-07	chr2	156775331	156781877	+	4	1435	TSS28168	annotated	protein_coding	exonic_overlap	same_strand	ENSMUST00000088552.6	ENSMUSG00000067818.6	Myl9	protein_coding	1128	1128	0	3	TRUE	1.3114	0.732917	0.974338	yes
G13454	TU36530	3481.98	1.95827	0.103525	18.916	8.42e-80	1.09e-77	chr2	156720934	156764363	+	5	5602	TSS28174	annotated	protein_coding	exonic_overlap	same_strand	ENSMUST00000127944.8	ENSMUSG00000061689.15	Dlgap4	protein_coding	4083	4083	0	4	TRUE	0.9739	0.490673	0.988889	yes
G13454	TU36531	3481.98	1.95827	0.103525	18.916	8.42e-80	1.09e-77	chr2	156720934	156764363	+	7	3950	TSS28174	annotated	protein_coding	exonic_overlap	same_strand	ENSMUST00000099145.5	ENSMUSG00000061689.15	Dlgap4	protein_coding	3402	3313	0	4	FALSE	0.9077	0.410903	0.999555	yes
G13454	TU36532	3481.98	1.95827	0.103525	18.916	8.42e-80	1.09e-77	chr2	156720934	156764363	+	6	4482	TSS28174	annotated	protein_coding	exonic_overlap	same_strand	ENSMUST00000099145.5	ENSMUSG00000061689.15	Dlgap4	protein_coding	3402	3402	0	5	FALSE	0.9739	0.490673	0.989109	yes
G13454	TU36533	3481.98	1.95827	0.103525	18.916	8.42e-80	1.09e-77	chr2	156720934	156764363	+	6	4761	TSS28174	annotated	protein_coding	exonic_overlap	same_strand	ENSMUST00000127944.8	ENSMUSG00000061689.15	Dlgap4	protein_coding	4083	3242	0	4	FALSE	0.9677	0.478361	0.991267	yes
G13454	TU36534	3481.98	1.95827	0.103525	18.916	8.42e-80	1.09e-77	chr2	156720934	156764363	+	7	2944	TSS28174	annotated	protein_coding	exonic_overlap	same_strand	ENSMUST00000109566.8	ENSMUSG00000061689.15	Dlgap4	protein_coding	1595	1595	0	6	TRUE	0.9739	0.490673	0.989404	yes
G13455	TU36535	51.4765	1.55517	0.592547	2.62455	0.00867627	0.0325159	chr2	156994172	157006574	-	11	3365	TSS28175	annotated	mixed_read_through	exonic_overlap	read_through	ENSMUST00000103129.8,ENSMUST00000117941.2	ENSMUSG00000027635.15,ENSMUSG00000082163.2	Dsn1,Gm14276	protein_coding,processed_pseudogene	2080720	2699	0	9	FALSE	0.8525	0.168764	0.997651	yes
G13455	TU36536	51.4765	1.55517	0.592547	2.62455	0.00867627	0.0325159	chr2	156994172	157007037	-	11	3134	TSS28176	annotated	mixed_read_through	exonic_overlap	read_through	ENSMUST00000103129.8,ENSMUST00000117941.2	ENSMUSG00000027635.15,ENSMUSG00000082163.2	Dsn1,Gm14276	protein_coding,processed_pseudogene	2080720	2762	0	10	TRUE	0.8767	0.177841	0.989828	yes
G13455	TU36537	51.4765	1.55517	0.592547	2.62455	0.00867627	0.0325159	chr2	156994172	157006827	-	12	3250	TSS28177	annotated	mixed_read_through	exonic_overlap	read_through	ENSMUST00000103129.8,ENSMUST00000117941.2	ENSMUSG00000027635.15,ENSMUSG00000082163.2	Dsn1,Gm14276	protein_coding,processed_pseudogene	2080720	2699	0	9	FALSE	0.8767	0.177841	0.989807	yes
G13455	TU36538	51.4765	1.55517	0.592547	2.62455	0.00867627	0.0325159	chr2	156994172	157000926	-	6	2576	TSS28178	annotated	mixed_read_through	exonic_overlap	read_through	ENSMUST00000103129.8,ENSMUST00000117941.2	ENSMUSG00000027635.15,ENSMUSG00000082163.2	Dsn1,Gm14276	protein_coding,processed_pseudogene	2080720	2202	0	5	FALSE	1.0595	0.286484	0.524881	yes
G13455	TU36539	51.4765	1.55517	0.592547	2.62455	0.00867627	0.0325159	chr2	156994172	157001757	-	7	2649	TSS28179	annotated	mixed_read_through	exonic_overlap	read_through	ENSMUST00000103129.8,ENSMUST00000117941.2	ENSMUSG00000027635.15,ENSMUSG00000082163.2	Dsn1,Gm14276	protein_coding,processed_pseudogene	2080720	2275	0	6	FALSE	1.0595	0.286484	0.524552	yes
G13455	TU36540	51.4765	1.55517	0.592547	2.62455	0.00867627	0.0325159	chr2	156994172	156997756	-	3	2347	TSS28180	annotated	mixed_read_through	exonic_overlap	read_through	ENSMUST00000103129.8,ENSMUST00000117941.2	ENSMUSG00000027635.15,ENSMUSG00000082163.2	Dsn1,Gm14276	protein_coding,processed_pseudogene	2080720	1973	0	2	FALSE	0.7575	0.0475741	0.101555	no
G1347	TU3520	421.577	-1.59205	0.201	-7.92064	2.36e-15	3.93e-14	chr1	138963575	139178625	+	22	10921	TSS2697	annotated	protein_coding	exonic_overlap	same_strand	ENSMUST00000168527.7	ENSMUSG00000056268.15	Dennd1b	protein_coding	8206	8206	0	21	TRUE	0.9181	0.216212	0.999999	yes
G1347	TU3521	421.577	-1.59205	0.201	-7.92064	2.36e-15	3.93e-14	chr1	139085881	139178625	+	12	9916	TSS2698	annotated	protein_coding	exonic_overlap	same_strand	ENSMUST00000200295.4	ENSMUSG00000056268.15	Dennd1b	protein_coding	5337	5008	0	7	FALSE	0.9093	0.251962	0.999833	yes
G1347	TU3522	421.577	-1.59205	0.201	-7.92064	2.36e-15	3.93e-14	chr1	139167666	139178625	+	3	9177	TSS2699	annotated	protein_coding	exonic_overlap	same_strand	ENSMUST00000200295.4	ENSMUSG00000056268.15	Dennd1b	protein_coding	5337	4642	0	2	FALSE	0.9759	0.213352	0.881454	yes
G1347	TU3523	421.577	-1.59205	0.201	-7.92064	2.36e-15	3.93e-14	chr1	139101966	139142891	+	6	488	TSS2700	annotated	protein_coding	exonic_overlap	same_strand	ENSMUST00000200295.4	ENSMUSG00000056268.15	Dennd1b	protein_coding	5337	258	0	3	FALSE	0.81	0.193829	0.295234	no
G1347	TU3524	421.577	-1.59205	0.201	-7.92064	2.36e-15	3.93e-14	chr1	139169754	139178625	+	2	8699	TSS2701	annotated	protein_coding	exonic_overlap	same_strand	ENSMUST00000200429.4	ENSMUSG00000056268.15	Dennd1b	protein_coding	10770	8698	0	0	FALSE	0.4216	-0.182237	0.0254269	no
G1347	TU3525	421.577	-1.59205	0.201	-7.92064	2.36e-15	3.93e-14	chr1	139054474	139133820	+	9	939	TSS2702	annotated	protein_coding	exonic_overlap	same_strand	ENSMUST00000094505.5	ENSMUSG00000056268.15	Dennd1b	protein_coding	8073	814	0	8	FALSE	0.8784	0.228221	0.88926	yes
G1347	TU3526	421.577	-1.59205	0.201	-7.92064	2.36e-15	3.93e-14	chr1	139054474	139081275	+	4	415	TSS2702	annotated	protein_coding	exonic_overlap	same_strand	ENSMUST00000198759.4	ENSMUSG00000056268.15	Dennd1b	protein_coding	730	347	0	3	FALSE	1.0988	0.173111	0.203752	no
G1347	TU3527	421.577	-1.59205	0.201	-7.92064	2.36e-15	3.93e-14	chr1	139143890	139178625	+	6	8255	TSS2703	annotated	protein_coding	exonic_overlap	same_strand	ENSMUST00000200295.4	ENSMUSG00000056268.15	Dennd1b	protein_coding	5337	3722	0	3	FALSE	0.9759	0.213352	0.883184	yes
G1347	TU3528	421.577	-1.59205	0.201	-7.92064	2.36e-15	3.93e-14	chr1	139054474	139090557	+	6	563	TSS2702	annotated	protein_coding	exonic_overlap	same_strand	ENSMUST00000198759.4	ENSMUSG00000056268.15	Dennd1b	protein_coding	730	393	0	4	FALSE	0.8063	0.132972	0.266196	no
G1347	TU3529	421.577	-1.59205	0.201	-7.92064	2.36e-15	3.93e-14	chr1	139139378	139140521	+	2	113	TSS2704	annotated	protein_coding	exonic_overlap	same_strand	ENSMUST00000200295.4	ENSMUSG00000056268.15	Dennd1b	protein_coding	5337	110	0	1	FALSE	0	0	0.00444708	no
G13471	TU36594	133.82	1.72698	0.353184	4.88974	1.01e-06	8e-06	chr2	157424191	157471138	+	14	3270	TSS28220	annotated	protein_coding	exonic_overlap	same_strand	ENSMUST00000029175.13	ENSMUSG00000027646.15	Src	protein_coding	3906	3182	0	13	TRUE	1.2643	0.505021	0.999976	yes
G13471	TU36595	133.82	1.72698	0.353184	4.88974	1.01e-06	8e-06	chr2	157424841	157471138	+	15	3247	TSS28221	annotated	protein_coding	exonic_overlap	same_strand	ENSMUST00000109533.7	ENSMUSG00000027646.15	Src	protein_coding	3813	3047	0	12	FALSE	1.2643	0.505021	0.999976	yes
G13471	TU36596	133.82	1.72698	0.353184	4.88974	1.01e-06	8e-06	chr2	157431607	157471138	+	14	3155	TSS28222	annotated	protein_coding	exonic_overlap	same_strand	ENSMUST00000109533.7	ENSMUSG00000027646.15	Src	protein_coding	3813	3047	0	12	FALSE	1.2643	0.505021	0.999976	yes
G13471	TU36597	133.82	1.72698	0.353184	4.88974	1.01e-06	8e-06	chr2	157424191	157471138	+	15	3376	TSS28220	annotated	protein_coding	exonic_overlap	same_strand	ENSMUST00000029175.13	ENSMUSG00000027646.15	Src	protein_coding	3906	3182	0	12	FALSE	1.2643	0.505021	0.999976	yes
G13471	TU36598	133.82	1.72698	0.353184	4.88974	1.01e-06	8e-06	chr2	157462706	157471138	+	9	2441	TSS28223	annotated	protein_coding	exonic_overlap	same_strand	ENSMUST00000109531.7	ENSMUSG00000027646.15	Src	protein_coding	3586	2438	0	8	FALSE	1.2277	0.492807	0.986715	yes
G13471	TU36599	133.82	1.72698	0.353184	4.88974	1.01e-06	8e-06	chr2	157439195	157457333	+	3	516	TSS28224	annotated	protein_coding	exonic_overlap	same_strand	ENSMUST00000133900.7	ENSMUSG00000027646.15	Src	protein_coding	222	93	0	1	FALSE	1.1796	0.537563	0.668481	yes
G13471	TU36600	133.82	1.72698	0.353184	4.88974	1.01e-06	8e-06	chr2	157457074	157463084	+	4	562	TSS28225	annotated	protein_coding	exonic_overlap	same_strand	ENSMUST00000109531.7	ENSMUSG00000027646.15	Src	protein_coding	3586	554	0	3	FALSE	1.1918	0.510965	0.945034	yes
G13471	TU36601	133.82	1.72698	0.353184	4.88974	1.01e-06	8e-06	chr2	157469387	157471138	+	2	1520	TSS28226	annotated	protein_coding	exonic_overlap	same_strand	ENSMUST00000109531.7	ENSMUSG00000027646.15	Src	protein_coding	3586	1518	0	1	FALSE	0.7951	-0.0949042	0.167522	no
G13473	TU36607	55.4206	-1.29392	0.52641	-2.45801	0.0139708	0.0489652	chr2	158195798	158229204	-	14	3844	TSS28229	annotated	protein_coding	exonic_overlap	same_strand	ENSMUST00000046944.5	ENSMUSG00000037813.13	D630003M21Rik	protein_coding	3910	3844	0	13	TRUE	1.0516	0.29419	1	yes
G13473	TU36608	55.4206	-1.29392	0.52641	-2.45801	0.0139708	0.0489652	chr2	158210135	158213512	-	3	331	TSS28230	annotated	protein_coding	exonic_overlap	same_strand	ENSMUST00000046944.5	ENSMUSG00000037813.13	D630003M21Rik	protein_coding	3910	302	0	2	FALSE	1.2131	-0.0153041	0.114435	no
G13473	TU36609	55.4206	-1.29392	0.52641	-2.45801	0.0139708	0.0489652	chr2	158210135	158211715	-	2	183	TSS28231	annotated	protein_coding	exonic_overlap	same_strand	ENSMUST00000046944.5	ENSMUSG00000037813.13	D630003M21Rik	protein_coding	3910	178	0	1	FALSE	1.2131	-0.0153041	0.114706	no
G13473	TU36610	55.4206	-1.29392	0.52641	-2.45801	0.0139708	0.0489652	chr2	158203038	158205802	-	3	424	TSS28232	annotated	protein_coding	exonic_overlap	same_strand	ENSMUST00000046944.5	ENSMUSG00000037813.13	D630003M21Rik	protein_coding	3910	387	0	2	FALSE	1.2892	0.351848	0.622903	yes
G13473	TU36611	55.4206	-1.29392	0.52641	-2.45801	0.0139708	0.0489652	chr2	158213361	158229204	-	5	1972	TSS28229	annotated	protein_coding	exonic_overlap	same_strand	ENSMUST00000046944.5	ENSMUSG00000037813.13	D630003M21Rik	protein_coding	3910	1971	0	4	FALSE	0.8781	0.214469	0.999976	yes
G13473	TU36613	55.4206	-1.29392	0.52641	-2.45801	0.0139708	0.0489652	chr2	158195798	158200367	-	2	1069	TSS28233	annotated	protein_coding	exonic_overlap	same_strand	ENSMUST00000046944.5	ENSMUSG00000037813.13	D630003M21Rik	protein_coding	3910	1068	0	1	FALSE	1.2686	0.32403	0.987175	yes
G13479	TU36630	140.355	1.68795	0.353453	4.77559	1.79e-06	1.39e-05	chr2	158768092	158786637	+	4	2266	TSS28244	annotated	protein_coding	exonic_overlap	same_strand	ENSMUST00000029183.2	ENSMUSG00000027654.2	Fam83d	protein_coding	2266	2266	0	3	TRUE	1.0403	0.369163	0.99998	yes
G13479	TU36631	140.355	1.68795	0.353453	4.77559	1.79e-06	1.39e-05	chr2	158781329	158786637	+	3	2124	TSS28245	annotated	protein_coding	exonic_overlap	same_strand	ENSMUST00000151801.1	ENSMUSG00000027654.2	Fam83d	protein_coding	3328	2046	0	1	FALSE	0.8987	0.288184	0.996038	yes
G13479	TU36632	140.355	1.68795	0.353453	4.77559	1.79e-06	1.39e-05	chr2	158781329	158786637	+	2	3406	TSS28245	annotated	protein_coding	exonic_overlap	same_strand	ENSMUST00000151801.1	ENSMUSG00000027654.2	Fam83d	protein_coding	3328	3328	0	1	TRUE	0.8987	0.288184	0.995946	yes
G13479	TU36633	140.355	1.68795	0.353453	4.77559	1.79e-06	1.39e-05	chr2	158781329	158786637	+	3	2458	TSS28245	annotated	protein_coding	exonic_overlap	same_strand	ENSMUST00000151801.1	ENSMUSG00000027654.2	Fam83d	protein_coding	3328	2380	0	1	FALSE	0.8121	0.245989	0.997322	yes
G13486	TU36651	17.7838	3.58239	1.16907	3.06431	0.00218172	0.0096212	chr2	160605995	160619971	-	2	1437	TSS28257	annotated	lncrna	exonic_overlap	same_strand	ENSMUST00000209603.1	ENSMUSG00000078956.3	Gm14221	lincRNA	1437	1437	0	1	TRUE	0.6632	-0.0344876	0.285773	no
G13514	TU36712	2568.04	-1.11924	0.109813	-10.1923	2.15e-24	5.58e-23	chr2	163466378	163472629	-	2	3967	TSS28311	annotated	protein_coding	exonic_overlap	same_strand	ENSMUST00000109418.1	ENSMUSG00000048486.6	Fitm2	protein_coding	3967	3967	0	1	TRUE	1.2406	0.329903	0.981108	yes
G13515	TU36713	11400.1	-1.84917	0.0665486	-27.7867	6.28e-170	3.02e-167	chr2	163336241	163397997	-	6	4259	TSS28312	annotated	protein_coding	exonic_overlap	same_strand	ENSMUST00000017961.10	ENSMUSG00000017817.11	Jph2	protein_coding	4211	4211	0	5	TRUE	0.9254	0.546747	0.999999	yes
G13523	TU36741	46.4664	-2.35426	0.601175	-3.9161	9e-05	0.00054032	chr2	163859750	163919001	-	6	5277	TSS28344	annotated	protein_coding	exonic_overlap	same_strand	ENSMUST00000044734.2	ENSMUSG00000035226.5	Rims4	protein_coding	4962	4959	0	4	FALSE	1.2408	0.522545	0.991545	yes
G13523	TU36742	46.4664	-2.35426	0.601175	-3.9161	9e-05	0.00054032	chr2	163864861	163919001	-	5	910	TSS28344	annotated	protein_coding	exonic_overlap	same_strand	ENSMUST00000044734.2	ENSMUSG00000035226.5	Rims4	protein_coding	4962	588	0	3	FALSE	1.2303	0.527309	0.963013	yes
G13523	TU36743	46.4664	-2.35426	0.601175	-3.9161	9e-05	0.00054032	chr2	163865790	163919001	-	3	665	TSS28344	annotated	protein_coding	exonic_overlap	same_strand	ENSMUST00000044734.2	ENSMUSG00000035226.5	Rims4	protein_coding	4962	346	0	1	FALSE	1.0223	0.50336	0.724226	yes
G13527	TU36765	28.8349	8.10264	1.61239	5.02522	5.03e-07	4.16e-06	chr2	164354069	164356507	-	4	876	TSS28353	annotated	mixed_read_through	exonic_overlap	read_through	ENSMUST00000185076.1,ENSMUST00000109367.9	ENSMUSG00000098489.1,ENSMUSG00000017002.14	Slpi,Mir7678	protein_coding,miRNA	71876	877	0	3	TRUE	0.6617	0.0921911	0.292439	no
G13608	TU36993	13.7896	3.40733	1.3026	2.61579	0.00890203	0.033243	chr2	167778686	167783570	+	2	1374	TSS28545	annotated	lncrna	exonic_overlap	read_through	ENSMUST00000139927.1,ENSMUST00000124850.1	ENSMUSG00000084797.1,ENSMUSG00000087624.1	9230111E07Rik,Gm14321	lincRNA	351811	450	0	0	FALSE	0.6257	0.0176225	0.498138	yes
G13619	TU37014	118.978	3.32526	0.417822	7.95854	1.74e-15	2.93e-14	chr2	167768974	167778020	-	4	3099	TSS28562	annotated	lncrna	intragenic	opp_strand	ENSMUST00000139927.1	ENSMUSG00000084797.1	Gm14321	lincRNA	351	0	1	0	FALSE	0.578	0.0490438	0.187465	no
G13619	TU37015	118.978	3.32526	0.417822	7.95854	1.74e-15	2.93e-14	chr2	167772090	167772757	-	1	667	TSS28563	unannotated	lncrna	intergenic	intergenic	NA	NA	NA	NA	NA	NA	NA	NA	NA	0.7236	-0.0539787	0.331656	no
G13646	TU37074	43.4314	-2.33797	0.62625	-3.73329	0.000188997	0.00106425	chr2	170731718	170879769	+	8	1791	TSS28608	annotated	protein_coding	exonic_overlap	same_strand	ENSMUST00000029075.4	ENSMUSG00000027560.4	Dok5	protein_coding	1768	1703	0	6	FALSE	0.8308	0.230597	0.810873	yes
G13646	TU37075	43.4314	-2.33797	0.62625	-3.73329	0.000188997	0.00106425	chr2	170800848	170879769	+	7	1322	TSS28609	annotated	protein_coding	exonic_overlap	same_strand	ENSMUST00000029075.4	ENSMUSG00000027560.4	Dok5	protein_coding	1768	1321	0	5	FALSE	0.8308	0.230597	0.81217	yes
G13646	TU37076	43.4314	-2.33797	0.62625	-3.73329	0.000188997	0.00106425	chr2	170829837	170879769	+	6	1215	TSS28610	annotated	protein_coding	exonic_overlap	same_strand	ENSMUST00000029075.4	ENSMUSG00000027560.4	Dok5	protein_coding	1768	1213	0	4	FALSE	0.8308	0.230597	0.812465	yes
G13646	TU37077	43.4314	-2.33797	0.62625	-3.73329	0.000188997	0.00106425	chr2	170832880	170833072	+	1	192	TSS28611	annotated	protein_coding	exonic_overlap	same_strand	ENSMUST00000029075.4	ENSMUSG00000027560.4	Dok5	protein_coding	1768	190	0	0	FALSE	0.482	0.118185	0.0585786	no
G13646	TU37078	43.4314	-2.33797	0.62625	-3.73329	0.000188997	0.00106425	chr2	170841417	170879769	+	3	855	TSS28612	annotated	protein_coding	exonic_overlap	same_strand	ENSMUST00000029075.4	ENSMUSG00000027560.4	Dok5	protein_coding	1768	853	0	2	FALSE	1.1506	0.378725	0.641682	yes
G13650	TU37082	58.4254	-1.96567	0.533268	-3.68609	0.000227729	0.00125806	chr2	172356235	172363335	-	4	1631	TSS28616	annotated	protein_coding	exonic_overlap	same_strand	ENSMUST00000128004.1	ENSMUSG00000027496.15	Aurka	protein_coding	596	596	0	2	FALSE	0.8111	0.170381	0.344069	no
G13650	TU37083	58.4254	-1.96567	0.533268	-3.68609	0.000227729	0.00125806	chr2	172356235	172369668	-	9	1895	TSS28617	annotated	protein_coding	exonic_overlap	same_strand	ENSMUST00000109140.9	ENSMUSG00000027496.15	Aurka	protein_coding	1862	1753	0	7	FALSE	0.8871	0.207482	0.998904	yes
G13650	TU37084	58.4254	-1.96567	0.533268	-3.68609	0.000227729	0.00125806	chr2	172356235	172370535	-	9	1816	TSS28618	annotated	protein_coding	exonic_overlap	same_strand	ENSMUST00000109140.9	ENSMUSG00000027496.15	Aurka	protein_coding	1862	1816	0	8	TRUE	0.9965	0.221736	0.997602	yes
G13650	TU37085	58.4254	-1.96567	0.533268	-3.68609	0.000227729	0.00125806	chr2	172356235	172357277	-	2	943	TSS28619	annotated	protein_coding	exonic_overlap	same_strand	ENSMUST00000109140.9	ENSMUSG00000027496.15	Aurka	protein_coding	1862	921	0	1	FALSE	0.8111	0.170381	0.346881	no
G13650	TU37086	58.4254	-1.96567	0.533268	-3.68609	0.000227729	0.00125806	chr2	172356235	172363335	-	4	1557	TSS28616	annotated	protein_coding	exonic_overlap	same_strand	ENSMUST00000128004.1	ENSMUSG00000027496.15	Aurka	protein_coding	596	423	0	2	FALSE	0.5956	0.0580549	0.31947	no
G13650	TU37087	58.4254	-1.96567	0.533268	-3.68609	0.000227729	0.00125806	chr2	172359753	172364497	-	4	537	TSS28620	annotated	protein_coding	exonic_overlap	same_strand	ENSMUST00000109140.9	ENSMUSG00000027496.15	Aurka	protein_coding	1862	535	0	3	FALSE	0.797	-0.165174	0.0278726	no
G13650	TU37088	58.4254	-1.96567	0.533268	-3.68609	0.000227729	0.00125806	chr2	172359753	172363335	-	3	538	TSS28616	annotated	protein_coding	exonic_overlap	same_strand	ENSMUST00000128004.1	ENSMUSG00000027496.15	Aurka	protein_coding	596	333	0	1	FALSE	0.797	-0.165174	0.0278721	no
G13660	TU37107	1716.63	-1.7157	0.11281	-15.2088	3.09e-52	2.16e-50	chr2	173021273	173034734	+	4	2405	TSS28634	annotated	protein_coding	exonic_overlap	same_strand	ENSMUST00000029014.15	ENSMUSG00000027510.17	Rbm38	protein_coding	1768	1768	0	3	TRUE	1.2099	0.526426	0.983523	yes
G13660	TU37108	1716.63	-1.7157	0.11281	-15.2088	3.09e-52	2.16e-50	chr2	173018951	173034734	+	5	2038	TSS28635	annotated	protein_coding	exonic_overlap	same_strand	ENSMUST00000029014.15	ENSMUSG00000027510.17	Rbm38	protein_coding	1768	1768	0	3	FALSE	1.2099	0.526426	0.98363	yes
G13660	TU37109	1716.63	-1.7157	0.11281	-15.2088	3.09e-52	2.16e-50	chr2	173018951	173034734	+	4	2559	TSS28635	annotated	protein_coding	exonic_overlap	same_strand	ENSMUST00000155512.7	ENSMUSG00000027510.17	Rbm38	protein_coding	2281	2281	0	2	FALSE	0.9896	0.463695	0.843883	yes
G13681	TU37163	56.1092	-1.40192	0.529752	-2.64637	0.0081361	0.0307571	chr2	175651002	175656646	+	3	4282	TSS28678	annotated	protein_coding	exonic_overlap	same_strand	ENSMUST00000185834.2	ENSMUSG00000094475.7	Gm11007	protein_coding	1494	1494	0	2	TRUE	1.0584	-0.0336309	0.998808	yes
G13686	TU37169	69.1629	-1.23671	0.483622	-2.55719	0.0105522	0.038445	chr2	176619965	176625437	-	1	5472	TSS28683	annotated	protein_coding	exonic_overlap	same_strand	ENSMUST00000108990.8	ENSMUSG00000078880.10	Gm14308	protein_coding	1628	1367	0	0	FALSE	1.0854	-0.0376645	0.998828	yes
G13692	TU37181	76.974	-1.19255	0.452144	-2.63753	0.00835111	0.0314897	chr2	175748470	175754375	+	2	5700	TSS28690	annotated	protein_coding	exonic_overlap	same_strand	ENSMUST00000189494.2	ENSMUSG00000094932.7	Gm2007	protein_coding	1494	1494	0	1	FALSE	1.0854	-0.0376645	0.998823	yes
G13697	TU37198	349.02	-1.10021	0.218232	-5.04147	4.62e-07	3.84e-06	chr2	176718889	176724604	+	2	5510	TSS28699	annotated	protein_coding	exonic_overlap	read_through	ENSMUST00000141122.1,ENSMUST00000108983.3	ENSMUSG00000078879.10,ENSMUSG00000078878.9	Zfp973,Gm14305	protein_coding	6971497	1621	0	1	FALSE	1.0298	-0.0447012	0.998658	yes
G13697	TU37199	349.02	-1.10021	0.218232	-5.04147	4.62e-07	3.84e-06	chr2	176807360	176814005	+	3	5285	TSS28700	annotated	protein_coding	exonic_overlap	same_strand	ENSMUST00000132883.7	ENSMUSG00000078877.11	Gm14295	protein_coding	2505	2502	0	2	FALSE	1.0754	-0.00836427	0.999999	yes
G13697	TU37200	349.02	-1.10021	0.218232	-5.04147	4.62e-07	3.84e-06	chr2	176708273	176711933	+	2	204	TSS28701	annotated	protein_coding	exonic_overlap	read_through	ENSMUST00000141122.1,ENSMUST00000108980.8	ENSMUSG00000078879.10,ENSMUSG00000078878.9	Zfp973,Gm14305	protein_coding	6971167	299	0	1	FALSE	0.56	-0.766695	0.000923241	no
G13697	TU37201	349.02	-1.10021	0.218232	-5.04147	4.62e-07	3.84e-06	chr2	176802133	176814005	+	3	6540	TSS28702	annotated	protein_coding	exonic_overlap	same_strand	ENSMUST00000132883.7	ENSMUSG00000078877.11	Gm14295	protein_coding	2505	2505	0	2	FALSE	1.0754	-0.0139159	0.999999	yes
G13697	TU37202	349.02	-1.10021	0.218232	-5.04147	4.62e-07	3.84e-06	chr2	176798610	176814005	+	4	5392	TSS28703	annotated	protein_coding	exonic_overlap	same_strand	ENSMUST00000132883.7	ENSMUSG00000078877.11	Gm14295	protein_coding	2505	2502	0	2	FALSE	1.043	0.0080232	1	yes
G13697	TU37203	349.02	-1.10021	0.218232	-5.04147	4.62e-07	3.84e-06	chr2	176708273	176724604	+	4	4408	TSS28701	annotated	protein_coding	exonic_overlap	read_through	ENSMUST00000141122.1,ENSMUST00000108983.3	ENSMUSG00000078879.10,ENSMUSG00000078878.9	Zfp973,Gm14305	protein_coding	6971497	1744	0	2	FALSE	1.0766	-0.0345853	0.998844	yes
G13697	TU37204	349.02	-1.10021	0.218232	-5.04147	4.62e-07	3.84e-06	chr2	176708273	176814005	+	4	5435	TSS28701	annotated	protein_coding	exonic_overlap	read_through	ENSMUST00000141122.1,ENSMUST00000108980.8,ENSMUST00000132883.7	ENSMUSG00000078879.10,ENSMUSG00000078878.9,ENSMUSG00000078877.11	Zfp973,Gm14305,Gm14295	protein_coding	69711672505	2822	0	1	FALSE	1.0754	-0.00803803	0.999999	yes
G13710	TU37223	80.8654	-1.20137	0.43636	-2.75317	0.00590206	0.0233277	chr2	175873047	175884026	+	4	4496	TSS28721	annotated	protein_coding	exonic_overlap	same_strand	ENSMUST00000109012.3	ENSMUSG00000078887.10	Gm6710	protein_coding	1665	1665	0	3	TRUE	1.026	-0.00287931	0.999835	yes
G13710	TU37224	80.8654	-1.20137	0.43636	-2.75317	0.00590206	0.0233277	chr2	175878227	175884026	+	3	4441	TSS28722	annotated	protein_coding	exonic_overlap	same_strand	ENSMUST00000109012.3	ENSMUSG00000078887.10	Gm6710	protein_coding	1665	1662	0	2	FALSE	1.0766	-0.0333154	0.999663	yes
G13710	TU37225	80.8654	-1.20137	0.43636	-2.75317	0.00590206	0.0233277	chr2	175878519	175884026	+	2	4350	TSS28723	annotated	protein_coding	exonic_overlap	same_strand	ENSMUST00000109012.3	ENSMUSG00000078887.10	Gm6710	protein_coding	1665	1535	0	1	FALSE	1.0144	-0.0200595	0.910828	yes
G13716	TU37307	92.2229	-1.29263	0.424159	-3.04751	0.00230746	0.0101106	chr2	177904618	177909502	+	1	4884	TSS28732	annotated	protein_coding	exonic_overlap	same_strand	ENSMUST00000108935.7	ENSMUSG00000074521.9	Gm14327	protein_coding	1451	1166	0	0	FALSE	1.075	-0.0139085	0.910886	yes
G1372	TU3563	28.8596	-2.67624	0.767304	-3.48784	0.000486938	0.00251074	chr1	150562664	150580702	-	5	1753	TSS2734	annotated	protein_coding	exonic_overlap	same_strand	ENSMUST00000151899.1	ENSMUSG00000066842.18	Hmcn1	protein_coding	471	310	0	1	FALSE	0.7239	0.202624	0.629071	yes
G1372	TU3564	28.8596	-2.67624	0.767304	-3.48784	0.000486938	0.00251074	chr1	150562664	150573597	-	3	1478	TSS2735	annotated	protein_coding	exonic_overlap	same_strand	ENSMUST00000151899.1	ENSMUSG00000066842.18	Hmcn1	protein_coding	471	310	0	1	FALSE	0.7239	0.202624	0.63023	yes
G1372	TU3576	28.8596	-2.67624	0.767304	-3.48784	0.000486938	0.00251074	chr1	150577053	150580358	-	2	700	TSS2736	annotated	protein_coding	exonic_overlap	same_strand	ENSMUST00000137909.1	ENSMUSG00000066842.18	Hmcn1	protein_coding	378	317	0	1	FALSE	1.0935	0.089877	0.216103	no
G1372	TU3577	28.8596	-2.67624	0.767304	-3.48784	0.000486938	0.00251074	chr1	150577053	150582349	-	3	825	TSS2737	annotated	protein_coding	exonic_overlap	same_strand	ENSMUST00000137909.1	ENSMUSG00000066842.18	Hmcn1	protein_coding	378	317	0	1	FALSE	0.9065	-0.0313914	0.774337	yes
G1372	TU3578	28.8596	-2.67624	0.767304	-3.48784	0.000486938	0.00251074	chr1	150562664	150565604	-	2	1517	TSS2738	annotated	protein_coding	exonic_overlap	same_strand	ENSMUST00000151899.1	ENSMUSG00000066842.18	Hmcn1	protein_coding	471	471	0	1	TRUE	0.7037	0.164717	0.456803	yes
G1372	TU3579	28.8596	-2.67624	0.767304	-3.48784	0.000486938	0.00251074	chr1	150573416	150582349	-	3	435	TSS2737	annotated	protein_coding	exonic_overlap	same_strand	ENSMUST00000177036.1	ENSMUSG00000066842.18	Hmcn1	protein_coding	631	375	0	2	FALSE	1.0605	0.131434	0.410425	no
G1373	TU3565	32.4926	2.67973	0.905003	2.96102	0.00306625	0.0130031	chr1	149506469	149515726	-	2	1258	TSS2739	unannotated	lncrna	intergenic	intergenic	NA	NA	NA	NA	NA	NA	NA	NA	NA	0.9417	0.0525903	0.0888697	no
G1373	TU3566	32.4926	2.67973	0.905003	2.96102	0.00306625	0.0130031	chr1	149506469	149515726	-	2	1251	TSS2739	unannotated	lncrna	intergenic	intergenic	NA	NA	NA	NA	NA	NA	NA	NA	NA	0.7898	-0.162271	0.0465555	no
G13730	TU37276	1173.42	1.01062	0.132796	7.61032	2.73e-14	4.21e-13	chr2	180257376	180258445	+	6	394	TSS28760	annotated	protein_coding	exonic_overlap	same_strand	ENSMUST00000059080.6	ENSMUSG00000039001.12	Rps21	protein_coding	394	394	0	5	TRUE	1.0641	0.469477	0.561701	yes
G13730	TU37277	1173.42	1.01062	0.132796	7.61032	2.73e-14	4.21e-13	chr2	180257376	180258445	+	6	415	TSS28760	annotated	mixed_read_through	exonic_overlap	read_through	ENSMUST00000059080.6,ENSMUST00000175086.1	ENSMUSG00000039001.12,ENSMUSG00000092827.1	Mir3091,Rps21	protein_coding,miRNA	394,76	406	0	4	FALSE	1.0641	0.469477	0.561608	yes
G13740	TU37316	2466.62	-1.33026	0.108709	-12.2369	1.98e-34	7.69e-33	chr2	180385883	180406818	+	3	6584	TSS28775	annotated	lncrna	intragenic	opp_strand	ENSMUST00000145549.1	ENSMUSG00000084843.1	B230312C02Rik	lincRNA	1703	0	2	0	FALSE	0.5703	-0.137406	0.66637	yes
G13740	TU37317	2466.62	-1.33026	0.108709	-12.2369	1.98e-34	7.69e-33	chr2	180385883	180406818	+	4	6771	TSS28775	annotated	lncrna	intragenic	opp_strand	ENSMUST00000145549.1	ENSMUSG00000084843.1	B230312C02Rik	lincRNA	1703	0	2	0	FALSE	0.5703	-0.137406	0.665618	yes
G13740	TU37318	2466.62	-1.33026	0.108709	-12.2369	1.98e-34	7.69e-33	chr2	180385883	180406818	+	2	20173	TSS28775	annotated	lncrna	exonic_overlap	read_through	ENSMUST00000093635.1,ENSMUST00000083526.1	ENSMUSG00000070144.1,ENSMUSG00000065460.1	Mir133a-2,Mir1a-1	miRNA	77104	181	0	0	FALSE	0.5703	-0.137406	0.609736	yes
G13740	TU37319	2466.62	-1.33026	0.108709	-12.2369	1.98e-34	7.69e-33	chr2	180385883	180406818	+	4	6667	TSS28775	annotated	lncrna	intragenic	opp_strand	ENSMUST00000145549.1	ENSMUSG00000084843.1	B230312C02Rik	lincRNA	1703	0	2	0	FALSE	0.5703	-0.137406	0.666036	yes
G13740	TU37320	2466.62	-1.33026	0.108709	-12.2369	1.98e-34	7.69e-33	chr2	180385883	180406818	+	2	8775	TSS28775	annotated	lncrna	intragenic	opp_strand	ENSMUST00000145549.1	ENSMUSG00000084843.1	B230312C02Rik	lincRNA	1703	0	2	0	FALSE	0.5703	-0.137406	0.657509	yes
G13740	TU37321	2466.62	-1.33026	0.108709	-12.2369	1.98e-34	7.69e-33	chr2	180385883	180406818	+	2	20189	TSS28775	annotated	lncrna	exonic_overlap	read_through	ENSMUST00000093635.1,ENSMUST00000083526.1	ENSMUSG00000070144.1,ENSMUSG00000065460.1	Mir133a-2,Mir1a-1	miRNA	77104	181	0	0	FALSE	0.5703	-0.137406	0.609667	yes
G13740	TU37322	2466.62	-1.33026	0.108709	-12.2369	1.98e-34	7.69e-33	chr2	180385883	180406818	+	4	6755	TSS28775	annotated	lncrna	intragenic	opp_strand	ENSMUST00000145549.1	ENSMUSG00000084843.1	B230312C02Rik	lincRNA	1703	0	2	0	FALSE	0.5703	-0.137406	0.665683	yes
G13740	TU37323	2466.62	-1.33026	0.108709	-12.2369	1.98e-34	7.69e-33	chr2	180385883	180406818	+	3	8013	TSS28775	annotated	lncrna	intragenic	opp_strand	ENSMUST00000145549.1	ENSMUSG00000084843.1	B230312C02Rik	lincRNA	1703	0	2	0	FALSE	0.5703	-0.137406	0.660603	yes
G13740	TU37324	2466.62	-1.33026	0.108709	-12.2369	1.98e-34	7.69e-33	chr2	180385883	180406818	+	3	6981	TSS28775	annotated	lncrna	intragenic	opp_strand	ENSMUST00000145549.1	ENSMUSG00000084843.1	B230312C02Rik	lincRNA	1703	0	2	0	FALSE	0.5703	-0.137406	0.664773	yes
G13740	TU37325	2466.62	-1.33026	0.108709	-12.2369	1.98e-34	7.69e-33	chr2	180385883	180406818	+	5	6854	TSS28775	annotated	lncrna	intragenic	opp_strand	ENSMUST00000145549.1	ENSMUSG00000084843.1	B230312C02Rik	lincRNA	1703	0	2	0	FALSE	0.5703	-0.137406	0.665284	yes
G13740	TU37327	2466.62	-1.33026	0.108709	-12.2369	1.98e-34	7.69e-33	chr2	180385535	180406818	+	6	6932	TSS28776	annotated	lncrna	intragenic	opp_strand	ENSMUST00000145549.1	ENSMUSG00000084843.1	B230312C02Rik	lincRNA	1703	0	55	0	FALSE	0.5703	-0.137406	0.66497	yes
G13743	TU37334	88.2746	-1.44318	0.531954	-2.71298	0.00666819	0.0258561	chr2	179779187	179899373	+	14	7094	TSS28779	annotated	protein_coding	exonic_overlap	same_strand	ENSMUST00000000314.12	ENSMUSG00000000305.12	Cdh4	protein_coding	6388	6028	0	13	FALSE	1.2772	0.509007	1	yes
G13743	TU37335	88.2746	-1.44318	0.531954	-2.71298	0.00666819	0.0258561	chr2	179779187	179780890	+	2	1222	TSS28779	annotated	protein_coding	exonic_overlap	same_strand	ENSMUST00000136411.1	ENSMUSG00000000305.12	Cdh4	protein_coding	379	227	0	0	FALSE	0.8268	0.108672	0.424058	no
G13743	TU37336	88.2746	-1.44318	0.531954	-2.71298	0.00666819	0.0258561	chr2	179895709	179899373	+	1	3664	TSS28780	annotated	protein_coding	exonic_overlap	same_strand	ENSMUST00000000314.12	ENSMUSG00000000305.12	Cdh4	protein_coding	6388	3662	0	0	FALSE	0.6449	0.0137773	0.0941094	no
G13743	TU37337	88.2746	-1.44318	0.531954	-2.71298	0.00666819	0.0258561	chr2	179779187	179847670	+	4	2071	TSS28779	annotated	protein_coding	exonic_overlap	same_strand	ENSMUST00000108911.1	ENSMUSG00000000305.12	Cdh4	protein_coding	1208	1005	0	3	FALSE	1.0475	0.38817	0.980672	yes
G13743	TU37338	88.2746	-1.44318	0.531954	-2.71298	0.00666819	0.0258561	chr2	179860112	179889325	+	6	1135	TSS28781	annotated	protein_coding	exonic_overlap	same_strand	ENSMUST00000000314.12	ENSMUSG00000000305.12	Cdh4	protein_coding	6388	1128	0	5	FALSE	1.3386	0.522838	0.999336	yes
G13743	TU37340	88.2746	-1.44318	0.531954	-2.71298	0.00666819	0.0258561	chr2	179890741	179899373	+	4	4202	TSS28782	annotated	protein_coding	exonic_overlap	same_strand	ENSMUST00000129659.1	ENSMUSG00000000305.12	Cdh4	protein_coding	747	603	0	1	FALSE	1.1656	0.519811	0.920714	yes
G13743	TU37344	88.2746	-1.44318	0.531954	-2.71298	0.00666819	0.0258561	chr2	179893883	179899373	+	2	3971	TSS28783	annotated	protein_coding	exonic_overlap	same_strand	ENSMUST00000129659.1	ENSMUSG00000000305.12	Cdh4	protein_coding	747	747	0	1	TRUE	1.0258	0.414574	0.627464	yes
G13743	TU37346	88.2746	-1.44318	0.531954	-2.71298	0.00666819	0.0258561	chr2	179779187	179780890	+	2	1497	TSS28779	annotated	protein_coding	exonic_overlap	same_strand	ENSMUST00000136411.1	ENSMUSG00000000305.12	Cdh4	protein_coding	379	227	0	0	FALSE	0.8268	0.108672	0.422845	no
G13743	TU37348	88.2746	-1.44318	0.531954	-2.71298	0.00666819	0.0258561	chr2	179779187	179881996	+	7	2263	TSS28779	annotated	protein_coding	exonic_overlap	same_strand	ENSMUST00000000314.12	ENSMUSG00000000305.12	Cdh4	protein_coding	6388	1196	0	6	FALSE	1.2915	0.500803	0.99942	yes
G13743	TU37352	88.2746	-1.44318	0.531954	-2.71298	0.00666819	0.0258561	chr2	179444705	179857674	+	6	904	TSS28784	annotated	protein_coding	exonic_overlap	same_strand	ENSMUST00000108911.1	ENSMUSG00000000305.12	Cdh4	protein_coding	1208	805	0	4	FALSE	1.1444	0.439415	0.98273	yes
G13744	TU37339	676.179	-1.03	0.16521	-6.23448	4.53e-10	5.1e-09	chr2	177464731	177479409	+	3	6036	TSS28785	annotated	protein_coding	exonic_overlap	same_strand	ENSMUST00000108952.3	ENSMUSG00000078866.10	Zfp970	protein_coding	1569	1569	0	2	FALSE	1.0838	-0.014881	0.999355	yes
G13744	TU37343	676.179	-1.03	0.16521	-6.23448	4.53e-10	5.1e-09	chr2	177498201	177512394	+	5	4300	TSS28786	annotated	protein_coding	exonic_overlap	same_strand	ENSMUST00000108947.2	ENSMUSG00000094786.1	Gm14403	protein_coding	1209	1209	0	2	FALSE	1.0298	0.0528106	0.996264	yes
G13744	TU37345	676.179	-1.03	0.16521	-6.23448	4.53e-10	5.1e-09	chr2	177498201	177507037	+	3	300	TSS28786	annotated	protein_coding	exonic_overlap	same_strand	ENSMUST00000142549.1	ENSMUSG00000094786.1	Gm14403	protein_coding	701	285	0	2	FALSE	1.1579	0.293908	0.25219	no
G13744	TU37347	676.179	-1.03	0.16521	-6.23448	4.53e-10	5.1e-09	chr2	177498201	177770978	+	4	1696	TSS28786	annotated	protein_coding	exonic_overlap	read_through	ENSMUST00000142549.1,ENSMUST00000108942.4	ENSMUSG00000094786.1,ENSMUSG00000078864.10	Gm14403,Gm14322	protein_coding	7011074	1177	0	2	FALSE	1.026	0.00930508	0.989015	yes
G13744	TU37349	676.179	-1.03	0.16521	-6.23448	4.53e-10	5.1e-09	chr2	177498201	177512394	+	4	4239	TSS28786	annotated	protein_coding	exonic_overlap	same_strand	ENSMUST00000142549.1	ENSMUSG00000094786.1	Gm14403	protein_coding	701	701	0	3	TRUE	1.021	0.0415632	0.950729	yes
G13744	TU37351	676.179	-1.03	0.16521	-6.23448	4.53e-10	5.1e-09	chr2	177473183	177479409	+	3	2060	TSS28787	annotated	protein_coding	exonic_overlap	same_strand	ENSMUST00000099002.9	ENSMUSG00000078866.10	Zfp970	protein_coding	794	678	0	2	FALSE	1.1202	0.24844	0.246326	no
G13744	TU37353	676.179	-1.03	0.16521	-6.23448	4.53e-10	5.1e-09	chr2	177498201	177508155	+	3	1156	TSS28786	annotated	protein_coding	exonic_overlap	same_strand	ENSMUST00000108947.2	ENSMUSG00000094786.1	Gm14403	protein_coding	1209	191	0	2	FALSE	0.6616	-0.400743	0.0166445	no
G13744	TU37354	676.179	-1.03	0.16521	-6.23448	4.53e-10	5.1e-09	chr2	177464731	177770978	+	4	1697	TSS28785	annotated	protein_coding	exonic_overlap	read_through	ENSMUST00000099002.9,ENSMUST00000108947.2,ENSMUST00000108942.4	ENSMUSG00000078866.10,ENSMUSG00000094786.1,ENSMUSG00000078864.10	Zfp970,Gm14403,Gm14322	protein_coding	79412091074	1190	0	1	FALSE	1.026	0.0161546	0.989284	yes
G13744	TU37355	676.179	-1.03	0.16521	-6.23448	4.53e-10	5.1e-09	chr2	177473183	177479409	+	3	4874	TSS28787	annotated	protein_coding	exonic_overlap	same_strand	ENSMUST00000108952.3	ENSMUSG00000078866.10	Zfp970	protein_coding	1569	1566	0	2	FALSE	1.0838	-0.0137193	0.999371	yes
G13744	TU37356	676.179	-1.03	0.16521	-6.23448	4.53e-10	5.1e-09	chr2	177473470	177479409	+	2	3209	TSS28788	annotated	protein_coding	exonic_overlap	same_strand	ENSMUST00000099002.9	ENSMUSG00000078866.10	Zfp970	protein_coding	794	551	0	0	FALSE	0.9492	-0.175208	0.0669739	no
G13744	TU37357	676.179	-1.03	0.16521	-6.23448	4.53e-10	5.1e-09	chr2	177506907	177508155	+	2	1041	TSS28789	annotated	protein_coding	exonic_overlap	same_strand	ENSMUST00000108947.2	ENSMUSG00000094786.1	Gm14403	protein_coding	1209	188	0	1	FALSE	0.6616	-0.400743	0.0166786	no
G13744	TU37358	676.179	-1.03	0.16521	-6.23448	4.53e-10	5.1e-09	chr2	177759261	177768797	+	5	755	TSS28790	annotated	protein_coding	exonic_overlap	same_strand	ENSMUST00000148388.1	ENSMUSG00000078864.10	Gm14322	protein_coding	744	368	0	4	FALSE	0.8783	-0.334972	0.017297	no
G13744	TU37359	676.179	-1.03	0.16521	-6.23448	4.53e-10	5.1e-09	chr2	177473183	177479409	+	4	4790	TSS28787	annotated	protein_coding	exonic_overlap	same_strand	ENSMUST00000108952.3	ENSMUSG00000078866.10	Zfp970	protein_coding	1569	1482	0	2	FALSE	1.1036	-0.0166273	0.998871	yes
G13744	TU37360	676.179	-1.03	0.16521	-6.23448	4.53e-10	5.1e-09	chr2	177009338	177512394	+	3	4471	TSS28791	annotated	protein_coding	exonic_overlap	read_through	ENSMUST00000178182.1,ENSMUST00000108968.1,ENSMUST00000108947.2	ENSMUSG00000078875.10,ENSMUSG00000078872.9,ENSMUSG00000094786.1	Gm14419,Gm14403,Gm14401	protein_coding	1922471209	1206	0	0	FALSE	1.048	0.0231067	0.991898	yes
G13744	TU37361	676.179	-1.03	0.16521	-6.23448	4.53e-10	5.1e-09	chr2	177464731	177479409	+	4	5924	TSS28785	annotated	protein_coding	exonic_overlap	same_strand	ENSMUST00000108952.3	ENSMUSG00000078866.10	Zfp970	protein_coding	1569	1482	0	1	FALSE	1.0838	-0.0206399	0.998784	yes
G13744	TU37362	676.179	-1.03	0.16521	-6.23448	4.53e-10	5.1e-09	chr2	177508322	177512394	+	1	4072	TSS28792	annotated	protein_coding	exonic_overlap	same_strand	ENSMUST00000108947.2	ENSMUSG00000094786.1	Gm14403	protein_coding	1209	1018	0	0	FALSE	1.021	0.0415632	0.95087	yes
G13744	TU37363	676.179	-1.03	0.16521	-6.23448	4.53e-10	5.1e-09	chr2	177498201	177501871	+	2	245	TSS28786	annotated	protein_coding	exonic_overlap	same_strand	ENSMUST00000142549.1	ENSMUSG00000094786.1	Gm14403	protein_coding	701	158	0	1	FALSE	0.8507	-0.384849	0.00785546	no
G13744	TU37364	676.179	-1.03	0.16521	-6.23448	4.53e-10	5.1e-09	chr2	177759261	177763975	+	3	310	TSS28790	annotated	protein_coding	exonic_overlap	same_strand	ENSMUST00000148388.1	ENSMUSG00000078864.10	Gm14322	protein_coding	744	143	0	1	FALSE	0.9131	0.116251	0.0653533	no
G13749	TU37371	103.61	-1.31638	0.398789	-3.30095	0.000963594	0.00464163	chr2	177010010	177015707	+	2	4542	TSS28797	annotated	protein_coding	exonic_overlap	same_strand	ENSMUST00000126358.7	ENSMUSG00000078875.10	Gm14419	protein_coding	1749	1619	0	1	FALSE	1.1024	0.011277	0.98849	yes
G13749	TU37372	103.61	-1.31638	0.398789	-3.30095	0.000963594	0.00464163	chr2	177010010	177015707	+	2	5361	TSS28797	annotated	protein_coding	exonic_overlap	same_strand	ENSMUST00000126358.7	ENSMUSG00000078875.10	Gm14419	protein_coding	1749	1283	0	0	FALSE	1.1018	-0.0588	0.99774	yes
G13749	TU37373	103.61	-1.31638	0.398789	-3.30095	0.000963594	0.00464163	chr2	177010010	177015707	+	2	5025	TSS28797	annotated	protein_coding	exonic_overlap	same_strand	ENSMUST00000126358.7	ENSMUSG00000078875.10	Gm14419	protein_coding	1749	947	0	0	FALSE	1.055	-0.087778	0.968895	yes
G13750	TU37375	321.839	-5.06767	0.325538	-15.5671	1.22e-54	9.11e-53	chr2	180370519	180381398	-	3	1440	TSS28798	annotated	lncrna	exonic_overlap	same_strand	ENSMUST00000145549.1	ENSMUSG00000084843.1	B230312C02Rik	lincRNA	1703	876	0	2	FALSE	0.9547	0.0675324	0.32399	no
G13750	TU37376	321.839	-5.06767	0.325538	-15.5671	1.22e-54	9.11e-53	chr2	180370519	180381398	-	4	1271	TSS28798	annotated	lncrna	exonic_overlap	same_strand	ENSMUST00000145549.1	ENSMUSG00000084843.1	B230312C02Rik	lincRNA	1703	876	0	2	FALSE	0.7849	-0.00871705	0.213663	no
G13768	TU37419	584.748	-1.412	0.176658	-7.99282	1.32e-15	2.24e-14	chr2	177942737	177948976	-	2	6033	TSS28820	annotated	protein_coding	exonic_overlap	same_strand	ENSMUST00000178829.7	ENSMUSG00000078862.10	Gm14326	protein_coding	1665	1662	0	1	FALSE	1.0838	-0.0509788	0.999635	yes
G13768	TU37420	584.748	-1.412	0.176658	-7.99282	1.32e-15	2.24e-14	chr2	177942737	178078476	-	4	4580	TSS28821	annotated	protein_coding	exonic_overlap	read_through	ENSMUST00000108923.1,ENSMUST00000178829.7	ENSMUSG00000078861.8,ENSMUSG00000078862.10	Gm14326,Zfp931	protein_coding	13721665	1781	0	2	FALSE	1.0854	-0.0230953	0.999842	yes
G13768	TU37421	584.748	-1.412	0.176658	-7.99282	1.32e-15	2.24e-14	chr2	178065113	178078476	-	2	4955	TSS28821	annotated	protein_coding	exonic_overlap	same_strand	ENSMUST00000123265.1	ENSMUSG00000078861.8	Zfp931	protein_coding	1572	1572	0	1	TRUE	1.0156	-0.0240101	0.907105	yes
G13768	TU37422	584.748	-1.412	0.176658	-7.99282	1.32e-15	2.24e-14	chr2	177942737	177957327	-	3	5740	TSS28822	annotated	protein_coding	exonic_overlap	same_strand	ENSMUST00000178829.7	ENSMUSG00000078862.10	Gm14326	protein_coding	1665	1662	0	1	FALSE	1.0838	-0.0509788	0.999637	yes
G13768	TU37423	584.748	-1.412	0.176658	-7.99282	1.32e-15	2.24e-14	chr2	177942737	177948275	-	2	4379	TSS28823	annotated	protein_coding	exonic_overlap	same_strand	ENSMUST00000178829.7	ENSMUSG00000078862.10	Gm14326	protein_coding	1665	1535	0	1	FALSE	1.0838	-0.0530844	0.848691	yes
G13799	TU37500	501.977	-2.2654	0.196759	-11.5135	1.13e-30	3.83e-29	chr2	181578484	181582384	+	3	2412	TSS28878	annotated	lncrna	exonic_overlap	same_strand	ENSMUST00000148004.1	ENSMUSG00000010492.10	Uckl1os	antisense	822	822	0	1	FALSE	0.4638	-0.0723876	0.129544	no
G13807	TU37519	969.648	1.04283	0.138699	7.51863	5.54e-14	8.37e-13	chr2	181497185	181518306	+	9	3949	TSS28892	annotated	protein_coding	exonic_overlap	same_strand	ENSMUST00000108799.9	ENSMUSG00000000827.18	Tpd52l2	protein_coding	985	985	0	8	TRUE	1.083	0.284861	0.939902	yes
G13807	TU37521	969.648	1.04283	0.138699	7.51863	5.54e-14	8.37e-13	chr2	181497185	181518306	+	7	3880	TSS28892	annotated	protein_coding	exonic_overlap	same_strand	ENSMUST00000000844.14	ENSMUSG00000000827.18	Tpd52l2	protein_coding	2950	2945	0	6	TRUE	1.2031	0.307465	0.928631	yes
G13807	TU37522	969.648	1.04283	0.138699	7.51863	5.54e-14	8.37e-13	chr2	181497185	181518306	+	8	3889	TSS28892	annotated	protein_coding	exonic_overlap	same_strand	ENSMUST00000141825.1	ENSMUSG00000000827.18	Tpd52l2	protein_coding	484	484	0	5	FALSE	1.1823	0.273254	0.92166	yes
G13807	TU37523	969.648	1.04283	0.138699	7.51863	5.54e-14	8.37e-13	chr2	181512577	181518306	+	2	3737	TSS28893	annotated	mixed_read_through	exonic_overlap	read_through	ENSMUST00000157753.1,ENSMUST00000130261.1	ENSMUSG00000088378.1,ENSMUSG00000000827.18	Gm25184,Tpd52l2	protein_coding,snRNA	163764	899	0	1	TRUE	0.6836	-0.221213	0.0697998	no
G13807	TU37524	969.648	1.04283	0.138699	7.51863	5.54e-14	8.37e-13	chr2	181497185	181518306	+	6	3820	TSS28892	annotated	protein_coding	exonic_overlap	same_strand	ENSMUST00000108800.7	ENSMUSG00000000827.18	Tpd52l2	protein_coding	3475	3475	0	5	TRUE	1.2265	0.296853	0.894267	yes
G13807	TU37525	969.648	1.04283	0.138699	7.51863	5.54e-14	8.37e-13	chr2	181497185	181518306	+	8	3922	TSS28892	annotated	protein_coding	exonic_overlap	same_strand	ENSMUST00000149163.7	ENSMUSG00000000827.18	Tpd52l2	protein_coding	3603	3582	0	7	TRUE	1.1651	0.312306	0.943494	yes
G13807	TU37526	969.648	1.04283	0.138699	7.51863	5.54e-14	8.37e-13	chr2	181497185	181518306	+	9	3952	TSS28892	annotated	protein_coding	exonic_overlap	same_strand	ENSMUST00000108799.9	ENSMUSG00000000827.18	Tpd52l2	protein_coding	985	985	0	7	FALSE	1.083	0.286673	0.941494	yes
G13818	TU37550	11.7002	-3.6315	1.38023	-2.63109	0.00851122	0.0320081	chr3	5218636	5242699	+	2	1321	TSS28914	annotated	protein_coding	exonic_overlap	same_strand	ENSMUST00000175866.7	ENSMUSG00000025255.18	Zfhx4	protein_coding	11287	1321	0	1	FALSE	1.0019	0.166123	0.987303	yes
G13831	TU37575	8764.65	-1.52708	0.0706503	-21.6147	1.31e-103	2.64e-101	chr3	7366601	7445376	+	3	3695	TSS28931	annotated	protein_coding	exonic_overlap	same_strand	ENSMUST00000028999.11	ENSMUSG00000027499.12	Pkia	protein_coding	3617	3617	0	2	TRUE	1.0713	0.157771	0.250929	no
G13831	TU37576	8764.65	-1.52708	0.0706503	-21.6147	1.31e-103	2.64e-101	chr3	7429012	7445376	+	3	3639	TSS28932	annotated	protein_coding	exonic_overlap	same_strand	ENSMUST00000193330.1	ENSMUSG00000027499.12	Pkia	protein_coding	631	631	0	2	TRUE	1.0713	0.157771	0.251119	no
G13839	TU37595	93.7007	-1.4967	0.415866	-3.59899	0.000319459	0.00171167	chr3	9687496	9787314	-	8	7763	TSS28946	annotated	protein_coding	exonic_overlap	same_strand	ENSMUST00000161949.7	ENSMUSG00000027508.15	Pag1	protein_coding	8256	7763	0	7	FALSE	1.0357	0.416664	0.999426	yes
G13839	TU37596	93.7007	-1.4967	0.415866	-3.59899	0.000319459	0.00171167	chr3	9687496	9752487	-	7	7711	TSS28947	annotated	protein_coding	exonic_overlap	same_strand	ENSMUST00000108384.8	ENSMUSG00000027508.15	Pag1	protein_coding	3729	3309	0	6	FALSE	1.0357	0.416664	0.999426	yes
G13839	TU37597	93.7007	-1.4967	0.415866	-3.59899	0.000319459	0.00171167	chr3	9687496	9706291	-	6	7638	TSS28948	annotated	protein_coding	exonic_overlap	same_strand	ENSMUST00000159825.1	ENSMUSG00000027508.15	Pag1	protein_coding	2406	2159	0	4	FALSE	1.0357	0.416664	0.999427	yes
G13839	TU37598	93.7007	-1.4967	0.415866	-3.59899	0.000319459	0.00171167	chr3	9687496	9696180	-	2	6695	TSS28949	annotated	protein_coding	exonic_overlap	same_strand	ENSMUST00000159825.1	ENSMUSG00000027508.15	Pag1	protein_coding	2406	1423	0	1	FALSE	0.8964	0.275134	0.459454	yes
G13862	TU37656	54069.6	1.18747	0.0793778	14.9598	1.34e-50	8.64e-49	chr3	14863511	14872523	+	7	1705	TSS28998	annotated	protein_coding	exonic_overlap	same_strand	ENSMUST00000029076.5	ENSMUSG00000027559.5	Car3	protein_coding	1679	1679	0	6	TRUE	1.0047	0.331449	0.970323	yes
G13885	TU37702	147.44	-2.163	0.336749	-6.4232	1.33e-10	1.56e-09	chr3	22074411	22076142	-	1	1731	TSS29035	annotated	lncrna	exonic_overlap	same_strand	ENSMUST00000199072.1	ENSMUSG00000106019.1	Gm43672	lincRNA	1731	1731	0	0	FALSE	0.443	-0.121584	0.0199887	no
G13888	TU37706	843.68	-1.05086	0.144642	-7.26526	3.72e-13	5.29e-12	chr3	19223163	19265008	-	13	5972	TSS29038	annotated	protein_coding	exonic_overlap	same_strand	ENSMUST00000091314.10	ENSMUSG00000069094.12	Pde7a	protein_coding	4454	4454	0	12	TRUE	0.7117	0.0205881	0.997517	yes
G13888	TU37707	843.68	-1.05086	0.144642	-7.26526	3.72e-13	5.29e-12	chr3	19223163	19265008	-	12	6459	TSS29038	annotated	protein_coding	exonic_overlap	same_strand	ENSMUST00000091314.10	ENSMUSG00000069094.12	Pde7a	protein_coding	4454	4454	0	11	FALSE	0.6391	-0.0105701	0.976102	yes
G13888	TU37708	843.68	-1.05086	0.144642	-7.26526	3.72e-13	5.29e-12	chr3	19222941	19265008	-	8	8915	TSS29038	annotated	protein_coding	exonic_overlap	same_strand	ENSMUST00000149081.7	ENSMUSG00000069094.12	Pde7a	protein_coding	724	724	0	6	FALSE	0.7352	-0.018832	0.430229	no
G13888	TU37709	843.68	-1.05086	0.144642	-7.26526	3.72e-13	5.29e-12	chr3	19223163	19265008	-	10	6243	TSS29038	annotated	protein_coding	exonic_overlap	same_strand	ENSMUST00000149081.7	ENSMUSG00000069094.12	Pde7a	protein_coding	724	724	0	7	FALSE	0.7042	0.000153441	0.569738	yes
G13888	TU37710	843.68	-1.05086	0.144642	-7.26526	3.72e-13	5.29e-12	chr3	19223163	19311322	-	12	6729	TSS29039	annotated	protein_coding	exonic_overlap	same_strand	ENSMUST00000099195.9	ENSMUSG00000069094.12	Pde7a	protein_coding	6298	6242	0	11	FALSE	0.5617	0.0383707	0.986645	yes
G1391	TU3598	693.678	5.06729	0.236158	21.4572	3.91e-102	7.56e-100	chr1	151240186	151250913	-	3	3348	TSS2763	unannotated	lncrna	intergenic	intergenic	NA	NA	NA	NA	NA	NA	NA	NA	NA	0.6275	-0.0299814	0.159347	no
G1391	TU3599	693.678	5.06729	0.236158	21.4572	3.91e-102	7.56e-100	chr1	151240186	151250913	-	2	3188	TSS2763	unannotated	lncrna	intergenic	intergenic	NA	NA	NA	NA	NA	NA	NA	NA	NA	0.6275	-0.0299814	0.159734	no
G1391	TU3600	693.678	5.06729	0.236158	21.4572	3.91e-102	7.56e-100	chr1	151240186	151243100	-	1	2914	TSS2764	unannotated	lncrna	intergenic	intergenic	NA	NA	NA	NA	NA	NA	NA	NA	NA	0.6275	-0.0299814	0.1604	no
G1397	TU3624	1451.95	-2.00943	0.122511	-16.402	1.85e-60	1.61e-58	chr1	151884385	152090125	-	6	9697	TSS2786	annotated	protein_coding	exonic_overlap	same_strand	ENSMUST00000044581.13	ENSMUSG00000032666.16	1700025G04Rik	protein_coding	9559	9559	0	5	TRUE	1.0428	0.232452	0.500839	yes
G1398	TU3626	5770.92	1.45439	0.0842746	17.2578	9.78e-67	1e-64	chr1	151344129	151364581	+	15	4017	TSS2787	annotated	protein_coding	exonic_overlap	same_strand	ENSMUST00000023918.12	ENSMUSG00000023150.14	Ivns1abp	protein_coding	3511	3511	0	14	TRUE	0.9481	0.120979	0.999982	yes
G1398	TU3627	5770.92	1.45439	0.0842746	17.2578	9.78e-67	1e-64	chr1	151344129	151364581	+	15	4979	TSS2787	annotated	protein_coding	exonic_overlap	same_strand	ENSMUST00000186745.1	ENSMUSG00000023150.14	Ivns1abp	protein_coding	3315	3315	0	14	TRUE	0.8015	0.0842387	0.987113	yes
G13994	TU37995	217.101	-1.90763	0.315841	-6.03983	1.54e-09	1.66e-08	chr3	37348402	37410108	+	3	6223	TSS29272	annotated	protein_coding	exonic_overlap	read_through	ENSMUST00000138710.2,ENSMUST00000200585.4	ENSMUSG00000106407.1,ENSMUSG00000037225.13	Fgf2,Gm43439	processed_transcript,protein_coding	3225973	6228	0	2	TRUE	0.7829	0.361048	0.679039	yes
G13994	TU37996	217.101	-1.90763	0.315841	-6.03983	1.54e-09	1.66e-08	chr3	37404540	37410108	+	1	5568	TSS29273	annotated	protein_coding	exonic_overlap	read_through	ENSMUST00000138710.2,ENSMUST00000200585.4	ENSMUSG00000106407.1,ENSMUSG00000037225.13	Fgf2,Gm43439	processed_transcript,protein_coding	3225973	5752	0	0	FALSE	1.0958	0.0655525	0.304821	no
G14001	TU38007	97.9391	9.86657	1.49613	6.59474	4.26e-11	5.2e-10	chr3	41238510	41246991	+	3	5272	TSS29282	unannotated	lncrna	intergenic	intergenic	NA	NA	NA	NA	NA	NA	NA	NA	NA	0.8088	-0.111193	0.0703068	no
G14010	TU38039	98.9568	-1.26618	0.404379	-3.13116	0.00174115	0.00788749	chr3	40919068	40938113	+	7	3982	TSS29310	annotated	protein_coding	exonic_overlap	same_strand	ENSMUST00000159774.6	ENSMUSG00000037818.16	Abhd18	protein_coding	4455	3671	0	6	FALSE	0.6552	0.033493	0.919303	yes
G14010	TU38040	98.9568	-1.26618	0.404379	-3.13116	0.00174115	0.00788749	chr3	40894203	40917420	+	6	1162	TSS29311	annotated	protein_coding	exonic_overlap	same_strand	ENSMUST00000203892.1	ENSMUSG00000037818.16	Abhd18	protein_coding	1021	1021	0	5	TRUE	0.6664	0.0891066	0.388963	no
G14010	TU38041	98.9568	-1.26618	0.404379	-3.13116	0.00174115	0.00788749	chr3	40894203	40938113	+	13	4472	TSS29311	annotated	protein_coding	exonic_overlap	same_strand	ENSMUST00000205065.2	ENSMUSG00000037818.16	Abhd18	protein_coding	3393	3393	0	12	TRUE	0.6552	0.033493	0.918644	yes
G14010	TU38042	98.9568	-1.26618	0.404379	-3.13116	0.00174115	0.00788749	chr3	40894203	40905998	+	3	475	TSS29311	annotated	protein_coding	exonic_overlap	same_strand	ENSMUST00000203214.2	ENSMUSG00000037818.16	Abhd18	protein_coding	623	348	0	2	FALSE	0.839	0.0633055	0.122205	no
G14010	TU38043	98.9568	-1.26618	0.404379	-3.13116	0.00174115	0.00788749	chr3	40894203	40906197	+	4	464	TSS29311	annotated	protein_coding	exonic_overlap	same_strand	ENSMUST00000203214.2	ENSMUSG00000037818.16	Abhd18	protein_coding	623	348	0	2	FALSE	0.8393	0.0149331	0.100458	no
G14021	TU38058	28.6573	2.38857	0.785284	3.04166	0.00235276	0.0102862	chr3	50011791	50027644	-	3	1447	TSS29324	annotated	lncrna	intragenic	intronic_same_strand	ENSMUST00000194462.5	ENSMUSG00000027737.10	Slc7a11	lincRNA	2419	0	0	0	FALSE	1.0481	0.15075	0.15797	no
G14021	TU38059	28.6573	2.38857	0.785284	3.04166	0.00235276	0.0102862	chr3	50011791	50026835	-	2	1646	TSS29325	annotated	lncrna	intragenic	intronic_same_strand	ENSMUST00000194462.5	ENSMUSG00000027737.10	Slc7a11	lincRNA	2419	0	0	0	FALSE	0.7311	-0.0182147	0.0740214	no
G14034	TU38083	37.061	3.1741	0.732437	4.33361	1.47e-05	9.89e-05	chr3	50074135	50105632	-	3	2167	TSS29346	annotated	lncrna	intragenic	intronic_same_strand	ENSMUST00000194462.5	ENSMUSG00000027737.10	Slc7a11	lincRNA	2419	0	0	0	FALSE	0.6813	-0.0480738	0.124202	no
G14034	TU38084	37.061	3.1741	0.732437	4.33361	1.47e-05	9.89e-05	chr3	50074135	50076895	-	1	2760	TSS29347	annotated	lncrna	intragenic	intronic_same_strand	ENSMUST00000194462.5	ENSMUSG00000027737.10	Slc7a11	lincRNA	2419	0	0	0	FALSE	0.352	-0.351882	0.0122996	no
G14034	TU38085	37.061	3.1741	0.732437	4.33361	1.47e-05	9.89e-05	chr3	50031451	50105632	-	2	645	TSS29346	annotated	lncrna	intragenic	intronic_same_strand	ENSMUST00000194462.5	ENSMUSG00000027737.10	Slc7a11	lincRNA	2419	0	0	0	FALSE	0.838	-0.109151	0.0714251	no
G14057	TU38120	1319.4	-1.10848	0.125968	-8.7997	1.37e-18	2.71e-17	chr3	52581097	52613886	+	2	1132	TSS29380	annotated	pseudogene	exonic_overlap	same_strand	ENSMUST00000076317.6	ENSMUSG00000070490.4	Gm10293	processed_pseudogene	1002	1002	0	0	FALSE	1.2926	0.541917	0.998406	yes
G1406	TU3640	110.426	-1.29851	0.378083	-3.43446	0.000593729	0.00300271	chr1	152399829	152511174	+	12	4572	TSS2797	annotated	protein_coding	exonic_overlap	same_strand	ENSMUST00000044311.8	ENSMUSG00000032649.14	Colgalt2	protein_coding	4093	4093	0	11	TRUE	1.2042	0.419668	0.999995	yes
G1406	TU3641	110.426	-1.29851	0.378083	-3.43446	0.000593729	0.00300271	chr1	152468447	152511174	+	11	4005	TSS2798	annotated	protein_coding	exonic_overlap	same_strand	ENSMUST00000044311.8	ENSMUSG00000032649.14	Colgalt2	protein_coding	4093	3525	0	10	FALSE	1.21	0.41911	0.99993	yes
G1406	TU3642	110.426	-1.29851	0.378083	-3.43446	0.000593729	0.00300271	chr1	152484834	152511174	+	8	3643	TSS2799	annotated	protein_coding	exonic_overlap	same_strand	ENSMUST00000044311.8	ENSMUSG00000032649.14	Colgalt2	protein_coding	4093	3161	0	7	FALSE	1.2312	0.442381	0.999376	yes
G1406	TU3643	110.426	-1.29851	0.378083	-3.43446	0.000593729	0.00300271	chr1	152504075	152511174	+	3	3000	TSS2800	annotated	protein_coding	exonic_overlap	same_strand	ENSMUST00000044311.8	ENSMUSG00000032649.14	Colgalt2	protein_coding	4093	2519	0	2	FALSE	1.0859	0.39617	0.884833	yes
G1406	TU3644	110.426	-1.29851	0.378083	-3.43446	0.000593729	0.00300271	chr1	152502875	152511174	+	4	3213	TSS2801	annotated	protein_coding	exonic_overlap	same_strand	ENSMUST00000044311.8	ENSMUSG00000032649.14	Colgalt2	protein_coding	4093	2652	0	3	FALSE	1.1173	0.392506	0.965614	yes
G14086	TU38171	239.297	1.53134	0.287233	5.33135	9.75e-08	8.76e-07	chr3	55242442	55471316	+	7	6108	TSS29424	annotated	protein_coding	exonic_overlap	same_strand	ENSMUST00000167204.7	ENSMUSG00000027797.15	Dclk1	protein_coding	6025	6025	0	6	TRUE	0.9426	0.420134	0.99719	yes
G14086	TU38172	239.297	1.53134	0.287233	5.33135	9.75e-08	8.76e-07	chr3	55242442	55539055	+	17	7873	TSS29424	annotated	protein_coding	exonic_overlap	same_strand	ENSMUST00000196745.4	ENSMUSG00000027797.15	Dclk1	protein_coding	7962	7870	0	15	FALSE	0.9526	0.388749	0.999999	yes
G14086	TU38173	239.297	1.53134	0.287233	5.33135	9.75e-08	8.76e-07	chr3	55247070	55539055	+	16	7624	TSS29425	annotated	protein_coding	exonic_overlap	same_strand	ENSMUST00000054237.13	ENSMUSG00000027797.15	Dclk1	protein_coding	7847	7564	0	14	FALSE	0.9526	0.388749	0.999999	yes
G14086	TU38174	239.297	1.53134	0.287233	5.33135	9.75e-08	8.76e-07	chr3	55477540	55539055	+	11	6773	TSS29426	annotated	protein_coding	exonic_overlap	same_strand	ENSMUST00000199169.4	ENSMUSG00000027797.15	Dclk1	protein_coding	1499	1023	0	9	FALSE	1.1757	0.378567	0.998426	yes
G14086	TU38176	239.297	1.53134	0.287233	5.33135	9.75e-08	8.76e-07	chr3	55502371	55539055	+	5	5857	TSS29427	annotated	protein_coding	exonic_overlap	same_strand	ENSMUST00000198437.4	ENSMUSG00000027797.15	Dclk1	protein_coding	4315	3352	0	4	FALSE	0.8892	0.289455	0.587091	yes
G14086	TU38177	239.297	1.53134	0.287233	5.33135	9.75e-08	8.76e-07	chr3	55450965	55539055	+	13	6722	TSS29428	annotated	protein_coding	exonic_overlap	same_strand	ENSMUST00000199169.4	ENSMUSG00000027797.15	Dclk1	protein_coding	1499	1118	0	10	FALSE	1.1757	0.378567	0.998427	yes
G14102	TU38199	436.205	1.58446	0.199033	7.96079	1.71e-15	2.88e-14	chr3	54361108	54391041	+	21	3128	TSS29448	annotated	protein_coding	exonic_overlap	same_strand	ENSMUST00000117373.7	ENSMUSG00000027750.16	Postn	protein_coding	3121	3121	0	20	TRUE	1.142	0.25757	1	yes
G14102	TU38200	436.205	1.58446	0.199033	7.96079	1.71e-15	2.88e-14	chr3	54361108	54391041	+	23	3293	TSS29448	annotated	protein_coding	exonic_overlap	same_strand	ENSMUST00000081564.12	ENSMUSG00000027750.16	Postn	protein_coding	2670	2670	0	22	TRUE	1.1283	0.252831	1	yes
G14107	TU38207	43.0137	-3.0018	0.652874	-4.59783	4.27e-06	3.12e-05	chr3	57950634	57980532	+	4	2194	TSS29454	unannotated	lncrna	intergenic	intergenic	NA	NA	NA	NA	NA	NA	NA	NA	NA	0.4249	-0.208234	0.0202159	no
G14107	TU38208	43.0137	-3.0018	0.652874	-4.59783	4.27e-06	3.12e-05	chr3	57975864	57980532	+	4	2356	TSS29455	unannotated	lncrna	intergenic	intergenic	NA	NA	NA	NA	NA	NA	NA	NA	NA	0.4249	-0.208234	0.020158	no
G14130	TU38236	197.599	-1.1481	0.284888	-4.02998	5.58e-05	0.000346324	chr3	61461858	61462861	-	1	1003	TSS29480	annotated	pseudogene	exonic_overlap	same_strand	ENSMUST00000182720.1	ENSMUSG00000098208.1	Gm8349	processed_pseudogene	1003	1003	0	0	FALSE	1.3108	0.533868	0.994376	yes
G14153	TU38308	98.6397	-1.77272	0.415671	-4.26472	2e-05	0.000132399	chr3	63295443	63385943	+	23	8046	TSS29542	annotated	protein_coding	exonic_overlap	same_strand	ENSMUST00000194134.5	ENSMUSG00000027820.12	Mme	protein_coding	8039	7874	0	21	FALSE	0.9819	0.135427	0.999998	yes
G14153	TU38309	98.6397	-1.77272	0.415671	-4.26472	2e-05	0.000132399	chr3	63296137	63385943	+	23	8059	TSS29543	annotated	protein_coding	exonic_overlap	same_strand	ENSMUST00000029400.6	ENSMUSG00000027820.12	Mme	protein_coding	3782	3739	0	22	TRUE	0.9819	0.135427	0.999998	yes
G14153	TU38311	98.6397	-1.77272	0.415671	-4.26472	2e-05	0.000132399	chr3	63343334	63345255	+	3	524	TSS29544	annotated	protein_coding	exonic_overlap	same_strand	ENSMUST00000194150.5	ENSMUSG00000027820.12	Mme	protein_coding	3345	360	0	2	FALSE	1.1344	0.0890105	0.386661	no
G14153	TU38312	98.6397	-1.77272	0.415671	-4.26472	2e-05	0.000132399	chr3	63346007	63368957	+	9	883	TSS29545	annotated	protein_coding	exonic_overlap	same_strand	ENSMUST00000194150.5	ENSMUSG00000027820.12	Mme	protein_coding	3345	836	0	8	FALSE	0.9984	0.14546	0.97036	yes
G14153	TU38313	98.6397	-1.77272	0.415671	-4.26472	2e-05	0.000132399	chr3	63326710	63328068	+	3	343	TSS29546	annotated	protein_coding	exonic_overlap	same_strand	ENSMUST00000192002.2	ENSMUSG00000027820.12	Mme	protein_coding	629	339	0	2	FALSE	0.7016	0.0483749	0.178482	no
G14153	TU38314	98.6397	-1.77272	0.415671	-4.26472	2e-05	0.000132399	chr3	63368877	63385943	+	2	5790	TSS29547	annotated	protein_coding	exonic_overlap	same_strand	ENSMUST00000194134.5	ENSMUSG00000027820.12	Mme	protein_coding	8039	5788	0	1	FALSE	0.4531	-0.315455	0.0521486	no
G14153	TU38315	98.6397	-1.77272	0.415671	-4.26472	2e-05	0.000132399	chr3	63300122	63347219	+	14	1511	TSS29548	annotated	protein_coding	exonic_overlap	same_strand	ENSMUST00000193805.1	ENSMUSG00000027820.12	Mme	protein_coding	3543	1163	0	8	FALSE	1.0931	0.138229	0.99972	yes
G14153	TU38316	98.6397	-1.77272	0.415671	-4.26472	2e-05	0.000132399	chr3	63343334	63343836	+	2	394	TSS29544	annotated	protein_coding	exonic_overlap	same_strand	ENSMUST00000194150.5	ENSMUSG00000027820.12	Mme	protein_coding	3345	231	0	1	FALSE	0.8536	0.0353956	0.104002	no
G14153	TU38317	98.6397	-1.77272	0.415671	-4.26472	2e-05	0.000132399	chr3	63346007	63385943	+	10	6593	TSS29545	annotated	protein_coding	exonic_overlap	same_strand	ENSMUST00000194134.5	ENSMUSG00000027820.12	Mme	protein_coding	8039	6547	0	9	FALSE	0.9004	0.134135	0.979668	yes
G14161	TU38329	145.598	-3.89869	0.449182	-8.67954	3.97e-18	7.71e-17	chr3	66219909	66225806	+	3	1899	TSS29560	annotated	protein_coding	exonic_overlap	same_strand	ENSMUST00000029421.5	ENSMUSG00000027832.5	Ptx3	protein_coding	1898	1898	0	2	TRUE	1.0647	0.316426	0.997982	yes
G14161	TU38330	145.598	-3.89869	0.449182	-8.67954	3.97e-18	7.71e-17	chr3	66220244	66221449	+	1	1205	TSS29561	annotated	protein_coding	exonic_overlap	same_strand	ENSMUST00000182521.1	ENSMUSG00000027832.5	Ptx3	protein_coding	1186	1186	0	0	FALSE	1.2264	0.44081	0.851173	yes
G14161	TU38331	145.598	-3.89869	0.449182	-8.67954	3.97e-18	7.71e-17	chr3	66220244	66225806	+	2	2022	TSS29561	annotated	protein_coding	exonic_overlap	same_strand	ENSMUST00000029421.5	ENSMUSG00000027832.5	Ptx3	protein_coding	1898	1616	0	1	FALSE	0.9842	0.296421	0.990339	yes
G14161	TU38332	145.598	-3.89869	0.449182	-8.67954	3.97e-18	7.71e-17	chr3	66224588	66225806	+	1	1218	TSS29562	annotated	protein_coding	exonic_overlap	same_strand	ENSMUST00000029421.5	ENSMUSG00000027832.5	Ptx3	protein_coding	1898	1214	0	0	FALSE	0.758	0.155729	0.718743	yes
G14169	TU38352	10.3729	-7.02059	1.88899	-3.71658	0.000201935	0.00112782	chr3	67478943	67515523	-	6	1353	TSS29579	annotated	protein_coding	exonic_overlap	same_strand	ENSMUST00000054825.4	ENSMUSG00000049404.7	Rarres1	protein_coding	1325	1325	0	5	TRUE	1.1307	0.295156	0.983922	yes
G14169	TU38353	10.3729	-7.02059	1.88899	-3.71658	0.000201935	0.00112782	chr3	67479564	67491107	-	3	385	TSS29580	annotated	protein_coding	exonic_overlap	same_strand	ENSMUST00000054825.4	ENSMUSG00000049404.7	Rarres1	protein_coding	1325	381	0	2	FALSE	1.1957	0.31789	0.471607	yes
G14169	TU38354	10.3729	-7.02059	1.88899	-3.71658	0.000201935	0.00112782	chr3	67495744	67515523	-	2	430	TSS29579	annotated	protein_coding	exonic_overlap	same_strand	ENSMUST00000054825.4	ENSMUSG00000049404.7	Rarres1	protein_coding	1325	429	0	1	FALSE	1.2168	0.429469	0.712375	yes
G14170	TU38355	1543.59	-3.90215	0.130427	-29.9182	1.14e-196	7.24e-194	chr3	67374096	67400097	+	8	1258	TSS29581	annotated	protein_coding	exonic_overlap	same_strand	ENSMUST00000061322.9	ENSMUSG00000048416.15	Mlf1	protein_coding	1113	1113	0	7	TRUE	0.9383	0.13259	0.957647	yes
G14170	TU38356	1543.59	-3.90215	0.130427	-29.9182	1.14e-196	7.24e-194	chr3	67374096	67400097	+	7	1213	TSS29581	annotated	protein_coding	exonic_overlap	same_strand	ENSMUST00000077916.11	ENSMUSG00000048416.15	Mlf1	protein_coding	1114	1114	0	6	TRUE	0.941	0.158826	0.947421	yes
G14171	TU38357	249.089	1.4651	0.257413	5.69163	1.26e-08	1.25e-07	chr3	63942329	63964768	-	7	2458	TSS29582	annotated	protein_coding	exonic_overlap	same_strand	ENSMUST00000160883.1	ENSMUSG00000027822.16	Slc33a1	protein_coding	1978	1978	0	6	TRUE	0.7602	0.0286821	0.999738	yes
G14171	TU38358	249.089	1.4651	0.257413	5.69163	1.26e-08	1.25e-07	chr3	63942329	63948469	-	5	1127	TSS29583	annotated	protein_coding	exonic_overlap	same_strand	ENSMUST00000160883.1	ENSMUSG00000027822.16	Slc33a1	protein_coding	1978	830	0	4	FALSE	0.7871	0.0270864	0.822832	yes
G14171	TU38359	249.089	1.4651	0.257413	5.69163	1.26e-08	1.25e-07	chr3	63942329	63944784	-	3	614	TSS29584	annotated	protein_coding	exonic_overlap	same_strand	ENSMUST00000160883.1	ENSMUSG00000027822.16	Slc33a1	protein_coding	1978	527	0	2	FALSE	0.6636	-0.0317555	0.17843	no
G14179	TU38376	29.3905	-2.14187	0.751203	-2.85126	0.00435465	0.0177518	chr3	68693992	68698521	+	5	1137	TSS29598	annotated	protein_coding	exonic_overlap	same_strand	ENSMUST00000191910.1	ENSMUSG00000027776.12	Il12a	protein_coding	639	639	0	4	TRUE	1.3069	0.473902	0.754915	yes
G14179	TU38378	29.3905	-2.14187	0.751203	-2.85126	0.00435465	0.0177518	chr3	68693992	68698521	+	4	1210	TSS29598	annotated	protein_coding	exonic_overlap	same_strand	ENSMUST00000191910.1	ENSMUSG00000027776.12	Il12a	protein_coding	639	639	0	3	FALSE	1.3069	0.473902	0.754671	yes
G14179	TU38380	29.3905	-2.14187	0.751203	-2.85126	0.00435465	0.0177518	chr3	68693992	68698521	+	6	1186	TSS29598	annotated	protein_coding	exonic_overlap	same_strand	ENSMUST00000191910.1	ENSMUSG00000027776.12	Il12a	protein_coding	639	639	0	3	FALSE	1.2965	0.38405	0.836235	yes
G14184	TU38389	107.713	-1.28727	0.402814	-3.19568	0.00139503	0.00647784	chr3	69566450	69567464	-	1	1014	TSS29606	annotated	pseudogene	exonic_overlap	same_strand	ENSMUST00000183259.1	ENSMUSG00000098006.1	Gm8565	processed_pseudogene	1014	1014	0	0	FALSE	1.2926	0.418389	0.966251	yes
G14188	TU38395	3193.18	-1.87812	0.0964877	-19.4649	2.18e-84	3.23e-82	chr3	69316860	69560802	+	4	9417	TSS29613	annotated	protein_coding	exonic_overlap	same_strand	ENSMUST00000029355.8	ENSMUSG00000027784.10	Ppm1l	protein_coding	9417	9417	0	3	TRUE	1.2811	0.428434	0.998413	yes
G14188	TU38397	3193.18	-1.87812	0.0964877	-19.4649	2.18e-84	3.23e-82	chr3	69548978	69560802	+	2	8484	TSS29614	annotated	protein_coding	exonic_overlap	same_strand	ENSMUST00000128637.1	ENSMUSG00000027784.10	Ppm1l	protein_coding	781	781	0	1	TRUE	0.6719	-0.0327121	0.195464	no
G14198	TU38420	6593.44	-1.34567	0.0744086	-18.0848	4.2e-73	4.76e-71	chr3	60501218	60629740	+	9	5569	TSS29627	annotated	protein_coding	exonic_overlap	same_strand	ENSMUST00000099087.7	ENSMUSG00000027763.13	Mbnl1	protein_coding	5655	5569	0	7	FALSE	0.9296	0.15266	0.993354	yes
G14198	TU38421	6593.44	-1.34567	0.0744086	-18.0848	4.2e-73	4.76e-71	chr3	60528126	60629740	+	9	5761	TSS29628	annotated	protein_coding	exonic_overlap	same_strand	ENSMUST00000193517.5	ENSMUSG00000027763.13	Mbnl1	protein_coding	5151	5089	0	6	FALSE	0.9296	0.15266	0.993331	yes
G14198	TU38422	6593.44	-1.34567	0.0744086	-18.0848	4.2e-73	4.76e-71	chr3	60501218	60629740	+	8	4520	TSS29627	annotated	protein_coding	exonic_overlap	same_strand	ENSMUST00000191747.5	ENSMUSG00000027763.13	Mbnl1	protein_coding	4046	4010	0	5	FALSE	1.0626	0.212514	0.970341	yes
G14198	TU38423	6593.44	-1.34567	0.0744086	-18.0848	4.2e-73	4.76e-71	chr3	60528126	60629740	+	9	5720	TSS29628	annotated	protein_coding	exonic_overlap	same_strand	ENSMUST00000194069.5	ENSMUSG00000027763.13	Mbnl1	protein_coding	5460	5314	0	7	FALSE	0.9329	0.167326	0.989865	yes
G14198	TU38436	6593.44	-1.34567	0.0744086	-18.0848	4.2e-73	4.76e-71	chr3	60528126	60629740	+	10	5797	TSS29628	annotated	protein_coding	exonic_overlap	same_strand	ENSMUST00000099087.7	ENSMUSG00000027763.13	Mbnl1	protein_coding	5655	5400	0	8	FALSE	0.9275	0.136425	0.994528	yes
G14198	TU38437	6593.44	-1.34567	0.0744086	-18.0848	4.2e-73	4.76e-71	chr3	60528126	60629740	+	10	5815	TSS29628	annotated	protein_coding	exonic_overlap	same_strand	ENSMUST00000193517.5	ENSMUSG00000027763.13	Mbnl1	protein_coding	5151	5143	0	8	FALSE	0.9329	0.162122	0.995675	yes
G14198	TU38438	6593.44	-1.34567	0.0744086	-18.0848	4.2e-73	4.76e-71	chr3	60501218	60629740	+	7	4425	TSS29627	annotated	protein_coding	exonic_overlap	same_strand	ENSMUST00000192607.5	ENSMUSG00000027763.13	Mbnl1	protein_coding	4552	3860	0	4	FALSE	1.0456	0.228638	0.933203	yes
G14198	TU38439	6593.44	-1.34567	0.0744086	-18.0848	4.2e-73	4.76e-71	chr3	60514591	60629740	+	8	5714	TSS29629	annotated	protein_coding	exonic_overlap	same_strand	ENSMUST00000192394.5	ENSMUSG00000027763.13	Mbnl1	protein_coding	4314	1040	0	4	FALSE	0.9423	0.156998	0.98474	yes
G14202	TU38440	971.13	-1.13857	0.149726	-7.60434	2.86e-14	4.39e-13	chr3	78917257	78918256	+	1	999	TSS29642	annotated	pseudogene	exonic_overlap	same_strand	ENSMUST00000094175.6	ENSMUSG00000070443.6	Gm10291	processed_pseudogene	999	999	0	0	FALSE	1.2926	0.539337	0.998359	yes
G14212	TU38463	155.988	1.21402	0.431075	2.81625	0.00485877	0.019566	chr3	60493314	60500959	-	2	1536	TSS29664	annotated	lncrna	intragenic	opp_strand	ENSMUST00000192086.1	ENSMUSG00000027763.13	Mbnl1	lincRNA	373	0	20	0	FALSE	0.8324	0.0408887	0.989253	yes
G14218	TU38484	277.234	-1.60017	0.242673	-6.59393	4.28e-11	5.23e-10	chr3	79885921	79946280	+	4	6637	TSS29684	annotated	protein_coding	exonic_overlap	same_strand	ENSMUST00000029567.8	ENSMUSG00000027955.16	Gask1b	protein_coding	6627	6627	0	3	TRUE	0.7329	0.204941	0.999678	yes
G14218	TU38485	277.234	-1.60017	0.242673	-6.59393	4.28e-11	5.23e-10	chr3	79908586	79946280	+	3	5430	TSS29685	annotated	protein_coding	exonic_overlap	same_strand	ENSMUST00000029567.8	ENSMUSG00000027955.16	Gask1b	protein_coding	6627	5426	0	2	FALSE	0.7045	0.0974013	0.406285	no
G14218	TU38486	277.234	-1.60017	0.242673	-6.59393	4.28e-11	5.23e-10	chr3	79885012	79936823	+	4	1801	TSS29686	annotated	protein_coding	exonic_overlap	same_strand	ENSMUST00000029567.8	ENSMUSG00000027955.16	Gask1b	protein_coding	6627	1585	0	2	FALSE	0.8027	0.224625	0.998913	yes
G14218	TU38487	277.234	-1.60017	0.242673	-6.59393	4.28e-11	5.23e-10	chr3	79936591	79946280	+	2	5216	TSS29687	annotated	protein_coding	exonic_overlap	same_strand	ENSMUST00000029567.8	ENSMUSG00000027955.16	Gask1b	protein_coding	6627	5211	0	1	FALSE	0.6152	-0.308879	0.0556575	no
G14218	TU38488	277.234	-1.60017	0.242673	-6.59393	4.28e-11	5.23e-10	chr3	79884532	79946280	+	5	6729	TSS29688	annotated	protein_coding	exonic_overlap	same_strand	ENSMUST00000118853.7	ENSMUSG00000027955.16	Gask1b	protein_coding	6729	6729	0	4	TRUE	0.7329	0.204941	0.999677	yes
G14228	TU38513	245.304	-1.05532	0.278314	-3.79184	0.000149536	0.000861951	chr3	82092433	82145820	-	9	4590	TSS29709	annotated	mixed_read_through	exonic_overlap	read_through	ENSMUST00000183464.1,ENSMUST00000048976.7	ENSMUSG00000098712.1,ENSMUSG00000033910.13	Gucy1a1,Mir7010	protein_coding,miRNA	634554	4555	0	8	TRUE	1.1044	0.310112	0.999998	yes
G14228	TU38514	245.304	-1.05532	0.278314	-3.79184	0.000149536	0.000861951	chr3	82092433	82111214	-	6	4023	TSS29710	annotated	mixed_read_through	exonic_overlap	read_through	ENSMUST00000183464.1,ENSMUST00000048976.7	ENSMUSG00000098712.1,ENSMUSG00000033910.13	Gucy1a1,Mir7010	protein_coding,miRNA	634554	4018	0	5	FALSE	1.142	0.295962	0.999625	yes
G14228	TU38515	245.304	-1.05532	0.278314	-3.79184	0.000149536	0.000861951	chr3	82092433	82106248	-	4	3252	TSS29711	annotated	mixed_read_through	exonic_overlap	read_through	ENSMUST00000183464.1,ENSMUST00000048976.7	ENSMUSG00000098712.1,ENSMUSG00000033910.13	Gucy1a1,Mir7010	protein_coding,miRNA	634554	3250	0	3	FALSE	1.1708	0.272924	0.993728	yes
G14228	TU38516	245.304	-1.05532	0.278314	-3.79184	0.000149536	0.000861951	chr3	82105751	82111214	-	3	1267	TSS29710	annotated	mixed_read_through	exonic_overlap	read_through	ENSMUST00000183464.1,ENSMUST00000048976.7	ENSMUSG00000098712.1,ENSMUSG00000033910.13	Gucy1a1,Mir7010	protein_coding,miRNA	634554	1252	0	1	FALSE	1.315	0.346279	0.992172	yes
G14228	TU38517	245.304	-1.05532	0.278314	-3.79184	0.000149536	0.000861951	chr3	82113270	82119250	-	2	423	TSS29712	annotated	protein_coding	exonic_overlap	same_strand	ENSMUST00000191942.1	ENSMUSG00000033910.13	Gucy1a1	protein_coding	3105	421	0	1	FALSE	0.8281	0.27252	0.387709	no
G14228	TU38518	245.304	-1.05532	0.278314	-3.79184	0.000149536	0.000861951	chr3	82092433	82097762	-	2	2623	TSS29713	annotated	protein_coding	exonic_overlap	same_strand	ENSMUST00000048976.7	ENSMUSG00000033910.13	Gucy1a1	protein_coding	4554	2618	0	1	FALSE	0.6827	0.136906	0.274229	no
G14230	TU38520	131.682	-1.08843	0.34766	-3.13073	0.00174372	0.00789711	chr3	81932600	81955538	+	7	2113	TSS29715	annotated	protein_coding	exonic_overlap	same_strand	ENSMUST00000029649.2	ENSMUSG00000028015.3	Ctso	protein_coding	3468	2113	0	5	FALSE	0.7256	0.0618169	0.864497	yes
G14230	TU38521	131.682	-1.08843	0.34766	-3.13073	0.00174372	0.00789711	chr3	81952136	81955538	+	2	1468	TSS29716	annotated	protein_coding	exonic_overlap	same_strand	ENSMUST00000155144.1	ENSMUSG00000028015.3	Ctso	protein_coding	768	168	0	1	FALSE	0.8739	-0.0651343	0.0712754	no
G14230	TU38522	131.682	-1.08843	0.34766	-3.13073	0.00174372	0.00789711	chr3	81944731	81951537	+	3	585	TSS29717	annotated	protein_coding	exonic_overlap	same_strand	ENSMUST00000029649.2	ENSMUSG00000028015.3	Ctso	protein_coding	3468	454	0	2	FALSE	1.1301	0.157679	0.177039	no
G14230	TU38523	131.682	-1.08843	0.34766	-3.13073	0.00174372	0.00789711	chr3	81946268	81952292	+	3	425	TSS29718	annotated	protein_coding	exonic_overlap	same_strand	ENSMUST00000155144.1	ENSMUSG00000028015.3	Ctso	protein_coding	768	257	0	1	FALSE	0.6656	0.111341	0.125737	no
[truncated: 6,191 more rows]

## Sheet: Cast
gene_id	transcript_id	baseMean	log2FoldChange	lfcSE	stat	pvalue	padj	chrom	start	end	strand	num_exons	transcript_length	tss_id	annotation	category	category_relative	category_relative_detail	ref_transcript_id	ref_gene_id	ref_gene_name	ref_gene_type	ref_length	shared_same_strand_bp	shared_opp_strand_bp	shared_introns	shared_splicing	CPAT_Ficket_Score	CPAT_Hexamer_Score	CPAT_Coding_Probability	CPAT_Coding_Label
[truncated: 7,409 more rows]

[truncated: 2 more sheets: Fast, Cachexia]
