# Supplementary material for: An Analysis of Differentially Expressed Coding and Long Non-Coding RNAs in Multiple Models of Skeletal Muscle Atrophy
Source: Int J Mol Sci. 2021 Mar 4;22(5):2558. doi: 10.3390/ijms22052558 (PMC7961583; doi:10.3390/ijms22052558)
Supplement: Supplementary file 1 [file ijms-22-02558-s001.zip › supplementary files/Supplementary_Table2.xlsx]

## Sheet: up_mRNAs
gene_id	transcript_id	chrom	start	end	strand	num_exons	transcript_length	tss_id	annotation	category	category_relative	category_relative_detail	ref_transcript_id	ref_gene_id	ref_gene_name	ref_gene_type	ref_length	dev_baseMean	dev_log2Fold	dev_padj	tumor_baseMean	tumor_log2Fold	tumor_padj	cast_baseMean	cast_log2Fold	cast_padj	fast_baseMean	fast_log2Fold	fast_padj
G10363	TU27695	chr17	70844204	70851207	-	3	1631	TSS21385	annotated	protein_coding	exonic_overlap	same_strand	ENSMUST00000059775.14	ENSMUSG00000047407.17	Tgif1	protein_coding	1631	332.101	3.24905	1.73e-36	413.65	2.96184	5.77e-57	357.165	2.04491	0.000123728	188.083	3.10864	1.85e-17
G10363	TU27696	chr17	70844204	70849814	-	3	1470	TSS21386	annotated	protein_coding	exonic_overlap	same_strand	ENSMUST00000172229.7	ENSMUSG00000047407.17	Tgif1	protein_coding	1446	332.101	3.24905	1.73e-36	413.65	2.96184	5.77e-57	357.165	2.04491	0.000123728	188.083	3.10864	1.85e-17
G10363	TU27697	chr17	70844204	70853546	-	3	1394	TSS21387	annotated	protein_coding	exonic_overlap	same_strand	ENSMUST00000118283.7	ENSMUSG00000047407.17	Tgif1	protein_coding	1388	332.101	3.24905	1.73e-36	413.65	2.96184	5.77e-57	357.165	2.04491	0.000123728	188.083	3.10864	1.85e-17
G10380	TU27723	chr17	71183562	71249818	+	20	5720	TSS21409	annotated	protein_coding	exonic_overlap	same_strand	ENSMUST00000129635.7	ENSMUSG00000024052.17	Lpin2	protein_coding	5640	547.776	3.85899	3.21e-70	343.099	2.32872	3.43e-16	543.556	3.07017	5.45e-07	200.715	2.5123	7.3e-11
G10380	TU27724	chr17	71183977	71238085	+	9	2071	TSS21410	annotated	protein_coding	exonic_overlap	same_strand	ENSMUST00000142842.7	ENSMUSG00000024052.17	Lpin2	protein_coding	3158	547.776	3.85899	3.21e-70	343.099	2.32872	3.43e-16	543.556	3.07017	5.45e-07	200.715	2.5123	7.3e-11
G10380	TU27725	chr17	71238498	71239400	+	2	520	TSS21411	annotated	protein_coding	exonic_overlap	same_strand	ENSMUST00000140150.1	ENSMUSG00000024052.17	Lpin2	protein_coding	357	547.776	3.85899	3.21e-70	343.099	2.32872	3.43e-16	543.556	3.07017	5.45e-07	200.715	2.5123	7.3e-11
G10380	TU27726	chr17	71240605	71249818	+	8	4612	TSS21412	annotated	protein_coding	exonic_overlap	same_strand	ENSMUST00000133156.7	ENSMUSG00000024052.17	Lpin2	protein_coding	819	547.776	3.85899	3.21e-70	343.099	2.32872	3.43e-16	543.556	3.07017	5.45e-07	200.715	2.5123	7.3e-11
G10380	TU27727	chr17	71229304	71230397	+	2	237	TSS21413	annotated	protein_coding	exonic_overlap	same_strand	ENSMUST00000156570.7	ENSMUSG00000024052.17	Lpin2	protein_coding	1586	547.776	3.85899	3.21e-70	343.099	2.32872	3.43e-16	543.556	3.07017	5.45e-07	200.715	2.5123	7.3e-11
G10997	TU29352	chr18	57468221	57478133	+	2	1735	TSS22730	annotated	protein_coding	exonic_overlap	same_strand	ENSMUST00000091892.3	ENSMUSG00000069372.3	Ctxn3	protein_coding	1441	614.067	1.66111	5.71e-21	4997.95	3.87832	4.01e-100	1512.79	1.37954	0.00044094	1048.96	3.2675	9.96e-80
G10997	TU29357	chr18	57470635	57478133	+	2	1424	TSS22731	annotated	protein_coding	exonic_overlap	same_strand	ENSMUST00000209786.1	ENSMUSG00000069372.3	Ctxn3	protein_coding	1283	614.067	1.66111	5.71e-21	4997.95	3.87832	4.01e-100	1512.79	1.37954	0.00044094	1048.96	3.2675	9.96e-80
G10997	TU29362	chr18	57470635	57478133	+	4	1540	TSS22731	annotated	protein_coding	exonic_overlap	same_strand	ENSMUST00000209786.1	ENSMUSG00000069372.3	Ctxn3	protein_coding	1283	614.067	1.66111	5.71e-21	4997.95	3.87832	4.01e-100	1512.79	1.37954	0.00044094	1048.96	3.2675	9.96e-80
G10997	TU29367	chr18	57472452	57478133	+	3	1284	TSS22732	annotated	protein_coding	exonic_overlap	same_strand	ENSMUST00000209786.1	ENSMUSG00000069372.3	Ctxn3	protein_coding	1283	614.067	1.66111	5.71e-21	4997.95	3.87832	4.01e-100	1512.79	1.37954	0.00044094	1048.96	3.2675	9.96e-80
G10997	TU29370	chr18	57470635	57478133	+	3	1509	TSS22731	annotated	protein_coding	exonic_overlap	same_strand	ENSMUST00000209786.1	ENSMUSG00000069372.3	Ctxn3	protein_coding	1283	614.067	1.66111	5.71e-21	4997.95	3.87832	4.01e-100	1512.79	1.37954	0.00044094	1048.96	3.2675	9.96e-80
G10997	TU29374	chr18	57468221	57478133	+	3	1820	TSS22730	annotated	protein_coding	exonic_overlap	same_strand	ENSMUST00000209782.1	ENSMUSG00000069372.3	Ctxn3	protein_coding	595	614.067	1.66111	5.71e-21	4997.95	3.87832	4.01e-100	1512.79	1.37954	0.00044094	1048.96	3.2675	9.96e-80
G10997	TU29378	chr18	57468221	57478133	+	4	1851	TSS22730	annotated	protein_coding	exonic_overlap	same_strand	ENSMUST00000209786.1	ENSMUSG00000069372.3	Ctxn3	protein_coding	1283	614.067	1.66111	5.71e-21	4997.95	3.87832	4.01e-100	1512.79	1.37954	0.00044094	1048.96	3.2675	9.96e-80
G11101	TU29652	chr18	67390711	67404121	+	4	3135	TSS22948	annotated	protein_coding	exonic_overlap	same_strand	ENSMUST00000001513.7	ENSMUSG00000001473.7	Tubb6	protein_coding	1758	1472.01	2.89391	6.83e-105	625.498	1.68045	3.49e-30	2166.1	2.63058	5.87e-12	652.777	1.40941	1.59e-11
G11101	TU29653	chr18	67390711	67393057	+	3	324	TSS22948	annotated	protein_coding	exonic_overlap	same_strand	ENSMUST00000001513.7	ENSMUSG00000001473.7	Tubb6	protein_coding	1758	1472.01	2.89391	6.83e-105	625.498	1.68045	3.49e-30	2166.1	2.63058	5.87e-12	652.777	1.40941	1.59e-11
G1140	TU2965	chr1	107589974	107610484	+	7	4612	TSS2251	annotated	protein_coding	exonic_overlap	same_strand	ENSMUST00000112706.3	ENSMUSG00000026315.13	Serpinb8	protein_coding	4581	87.5692	2.0211	2.94e-05	76.2148	2.18617	2.07e-06	86.057	2.01955	0.0211675	73.4232	1.62619	0.00842997
G1140	TU2966	chr1	107589974	107602920	+	4	755	TSS2251	annotated	protein_coding	exonic_overlap	same_strand	ENSMUST00000151283.1	ENSMUSG00000026315.13	Serpinb8	protein_coding	1191	87.5692	2.0211	2.94e-05	76.2148	2.18617	2.07e-06	86.057	2.01955	0.0211675	73.4232	1.62619	0.00842997
G1140	TU2967	chr1	107598897	107606150	+	4	768	TSS2252	annotated	protein_coding	exonic_overlap	same_strand	ENSMUST00000151283.1	ENSMUSG00000026315.13	Serpinb8	protein_coding	1191	87.5692	2.0211	2.94e-05	76.2148	2.18617	2.07e-06	86.057	2.01955	0.0211675	73.4232	1.62619	0.00842997
G1140	TU2968	chr1	107604480	107610484	+	4	3944	TSS2253	annotated	protein_coding	exonic_overlap	same_strand	ENSMUST00000112706.3	ENSMUSG00000026315.13	Serpinb8	protein_coding	4581	87.5692	2.0211	2.94e-05	76.2148	2.18617	2.07e-06	86.057	2.01955	0.0211675	73.4232	1.62619	0.00842997
G1140	TU2969	chr1	107589974	107597686	+	2	540	TSS2251	annotated	protein_coding	exonic_overlap	same_strand	ENSMUST00000000514.10	ENSMUSG00000026315.13	Serpinb8	protein_coding	3001	87.5692	2.0211	2.94e-05	76.2148	2.18617	2.07e-06	86.057	2.01955	0.0211675	73.4232	1.62619	0.00842997
G1140	TU2970	chr1	107589974	107597686	+	2	545	TSS2251	annotated	protein_coding	exonic_overlap	same_strand	ENSMUST00000151283.1	ENSMUSG00000026315.13	Serpinb8	protein_coding	1191	87.5692	2.0211	2.94e-05	76.2148	2.18617	2.07e-06	86.057	2.01955	0.0211675	73.4232	1.62619	0.00842997
G1140	TU2971	chr1	107597453	107604747	+	4	584	TSS2254	annotated	protein_coding	exonic_overlap	same_strand	ENSMUST00000151283.1	ENSMUSG00000026315.13	Serpinb8	protein_coding	1191	87.5692	2.0211	2.94e-05	76.2148	2.18617	2.07e-06	86.057	2.01955	0.0211675	73.4232	1.62619	0.00842997
G11523	TU30878	chr19	15904677	15925130	-	8	2469	TSS23821	annotated	protein_coding	exonic_overlap	same_strand	ENSMUST00000025542.9	ENSMUSG00000024640.9	Psat1	protein_coding	2617	77.0028	1.55437	0.00345907	136.842	1.68882	1.02e-06	107.055	3.18316	2.35e-06	51.8956	2.05116	0.00264719
G11523	TU30879	chr19	15904677	15920997	-	7	2203	TSS23822	annotated	protein_coding	exonic_overlap	same_strand	ENSMUST00000025542.9	ENSMUSG00000024640.9	Psat1	protein_coding	2617	77.0028	1.55437	0.00345907	136.842	1.68882	1.02e-06	107.055	3.18316	2.35e-06	51.8956	2.05116	0.00264719
G11523	TU30880	chr19	15904677	15909712	-	3	2024	TSS23823	annotated	protein_coding	exonic_overlap	same_strand	ENSMUST00000161707.1	ENSMUSG00000024640.9	Psat1	protein_coding	1572	77.0028	1.55437	0.00345907	136.842	1.68882	1.02e-06	107.055	3.18316	2.35e-06	51.8956	2.05116	0.00264719
G11778	TU31660	chr19	42035627	42045110	+	10	1432	TSS24436	annotated	protein_coding	exonic_overlap	same_strand	ENSMUST00000026172.2	ENSMUSG00000025172.3	Ankrd2	protein_coding	1100	8743.34	2.8436	3.51e-08	9955.24	2.88758	1.04e-33	2033.11	1.63712	4.66e-07	18128.4	2.28204	1.03e-08
G11778	TU31663	chr19	42035627	42045110	+	10	1283	TSS24436	annotated	protein_coding	exonic_overlap	same_strand	ENSMUST00000026172.2	ENSMUSG00000025172.3	Ankrd2	protein_coding	1100	8743.34	2.8436	3.51e-08	9955.24	2.88758	1.04e-33	2033.11	1.63712	4.66e-07	18128.4	2.28204	1.03e-08
G1190	TU3100	chr1	128243278	128279537	+	13	5155	TSS2374	annotated	protein_coding	exonic_overlap	same_strand	ENSMUST00000027592.5	ENSMUSG00000026353.9	Ubxn4	protein_coding	4113	2694.19	1.59896	2.81e-56	4763.18	2.15909	3.62e-26	4087.96	1.1616	0.0128963	3541.09	2.04141	2.82e-66
G12387	TU33457	chr2	35751214	35980339	-	8	3722	TSS25757	annotated	protein_coding	exonic_overlap	same_strand	ENSMUST00000112976.8	ENSMUSG00000026885.13	Ttll11	protein_coding	3077	156.068	1.9514	3.88e-08	266.266	2.93515	1.89e-19	201.654	1.58628	0.00126578	184.875	2.24732	6.78e-08
G12387	TU33458	chr2	35902350	35980339	-	4	2194	TSS25757	annotated	protein_coding	exonic_overlap	same_strand	ENSMUST00000127742.7	ENSMUSG00000026885.13	Ttll11	protein_coding	1768	156.068	1.9514	3.88e-08	266.266	2.93515	1.89e-19	201.654	1.58628	0.00126578	184.875	2.24732	6.78e-08
G13311	TU36153	chr2	148693990	148732393	-	10	6237	TSS27899	annotated	protein_coding	exonic_overlap	same_strand	ENSMUST00000136513.1	ENSMUSG00000027438.14	Napb	protein_coding	4311	1031.88	1.71707	1.06e-33	896.288	2.12482	3.18e-13	1472.05	1.07665	0.00524978	2327.97	3.31005	1.72e-133
G13311	TU36155	chr2	148693990	148732393	-	10	4285	TSS27899	annotated	protein_coding	exonic_overlap	same_strand	ENSMUST00000136513.1	ENSMUSG00000027438.14	Napb	protein_coding	4311	1031.88	1.71707	1.06e-33	896.288	2.12482	3.18e-13	1472.05	1.07665	0.00524978	2327.97	3.31005	1.72e-133
G13311	TU36157	chr2	148693990	148732393	-	9	6361	TSS27899	annotated	protein_coding	exonic_overlap	same_strand	ENSMUST00000136513.1	ENSMUSG00000027438.14	Napb	protein_coding	4311	1031.88	1.71707	1.06e-33	896.288	2.12482	3.18e-13	1472.05	1.07665	0.00524978	2327.97	3.31005	1.72e-133
G13397	TU36356	chr2	155059309	155074497	-	9	2335	TSS28042	annotated	protein_coding	exonic_overlap	same_strand	ENSMUST00000054607.15	ENSMUSG00000027597.15	Ahcy	protein_coding	2543	716.137	1.28438	1.03e-14	1069.84	1.65686	1.48e-42	1419.24	1.20864	0.00532283	759.299	1.90459	4.97e-18
G13414	TU36404	chr2	155941022	155945367	-	2	2320	TSS28079	annotated	protein_coding	exonic_overlap	same_strand	ENSMUST00000040162.2	ENSMUSG00000038259.4	Gdf5	protein_coding	2320	241.384	11.1681	4.05e-13	12.9746	3.01303	0.00118477	150.465	10.4922	0.00765571	12.0038	3.57388	0.0385288
G1445	TU3726	chr1	155776028	155812889	-	13	4611	TSS2872	annotated	protein_coding	exonic_overlap	same_strand	ENSMUST00000194632.1	ENSMUSG00000033684.14	Qsox1	protein_coding	2433	1185.85	3.1043	2.01e-100	796.224	1.25445	7.95e-12	1155.17	2.20016	4.39e-16	621.491	1.92217	2.69e-21
G1445	TU3737	chr1	155776028	155812889	-	12	5477	TSS2872	annotated	protein_coding	exonic_overlap	same_strand	ENSMUST00000035325.14	ENSMUSG00000033684.14	Qsox1	protein_coding	3348	1185.85	3.1043	2.01e-100	796.224	1.25445	7.95e-12	1155.17	2.20016	4.39e-16	621.491	1.92217	2.69e-21
G1445	TU3738	chr1	155776028	155795001	-	9	5319	TSS2873	annotated	protein_coding	exonic_overlap	same_strand	ENSMUST00000035325.14	ENSMUSG00000033684.14	Qsox1	protein_coding	3348	1185.85	3.1043	2.01e-100	796.224	1.25445	7.95e-12	1155.17	2.20016	4.39e-16	621.491	1.92217	2.69e-21
G1445	TU3740	chr1	155795195	155812889	-	3	666	TSS2872	annotated	protein_coding	exonic_overlap	same_strand	ENSMUST00000151368.1	ENSMUSG00000033684.14	Qsox1	protein_coding	922	1185.85	3.1043	2.01e-100	796.224	1.25445	7.95e-12	1155.17	2.20016	4.39e-16	621.491	1.92217	2.69e-21
G14547	TU39396	chr3	98423626	98432023	+	2	6736	TSS30361	annotated	protein_coding	exonic_overlap	same_strand	ENSMUST00000056096.14	ENSMUSG00000050064.14	Zfp697	protein_coding	5166	311.781	4.10994	2.22e-44	73.8682	1.27821	0.00156233	259.584	2.61955	7.45e-07	285.127	3.54563	2.93e-19
G14547	TU39397	chr3	98382348	98432023	+	4	6182	TSS30362	annotated	protein_coding	exonic_overlap	same_strand	ENSMUST00000196194.4	ENSMUSG00000050064.14	Zfp697	protein_coding	2351	311.781	4.10994	2.22e-44	73.8682	1.27821	0.00156233	259.584	2.61955	7.45e-07	285.127	3.54563	2.93e-19
G14547	TU39398	chr3	98382348	98432023	+	3	5324	TSS30362	annotated	protein_coding	exonic_overlap	same_strand	ENSMUST00000056096.14	ENSMUSG00000050064.14	Zfp697	protein_coding	5166	311.781	4.10994	2.22e-44	73.8682	1.27821	0.00156233	259.584	2.61955	7.45e-07	285.127	3.54563	2.93e-19
G14547	TU39399	chr3	98382348	98753805	+	4	899	TSS30362	annotated	protein_coding	exonic_overlap	same_strand	ENSMUST00000196741.1	ENSMUSG00000050064.14	Zfp697	protein_coding	955	311.781	4.10994	2.22e-44	73.8682	1.27821	0.00156233	259.584	2.61955	7.45e-07	285.127	3.54563	2.93e-19
G14547	TU39400	chr3	98382348	98412743	+	2	2483	TSS30362	annotated	protein_coding	exonic_overlap	same_strand	ENSMUST00000196194.4	ENSMUSG00000050064.14	Zfp697	protein_coding	2351	311.781	4.10994	2.22e-44	73.8682	1.27821	0.00156233	259.584	2.61955	7.45e-07	285.127	3.54563	2.93e-19
G14547	TU39401	chr3	98382348	98432023	+	3	5370	TSS30362	annotated	protein_coding	exonic_overlap	same_strand	ENSMUST00000056096.14	ENSMUSG00000050064.14	Zfp697	protein_coding	5166	311.781	4.10994	2.22e-44	73.8682	1.27821	0.00156233	259.584	2.61955	7.45e-07	285.127	3.54563	2.93e-19
G14547	TU39402	chr3	98382348	98753805	+	5	951	TSS30362	annotated	protein_coding	exonic_overlap	same_strand	ENSMUST00000196741.1	ENSMUSG00000050064.14	Zfp697	protein_coding	955	311.781	4.10994	2.22e-44	73.8682	1.27821	0.00156233	259.584	2.61955	7.45e-07	285.127	3.54563	2.93e-19
G15467	TU41627	chr4	58353863	58377848	+	7	5902	TSS32165	annotated	protein_coding	exonic_overlap	same_strand	ENSMUST00000081919.11	ENSMUSG00000057280.15	Musk	protein_coding	3348	2204.05	4.08825	3.53e-217	2428.19	1.40569	6.09e-33	1953.74	2.82304	8.81e-11	688.876	3.21996	7.92e-33
G15467	TU41628	chr4	58373028	58377848	+	1	4820	TSS32166	annotated	protein_coding	exonic_overlap	same_strand	ENSMUST00000102893.9	ENSMUSG00000057280.15	Musk	protein_coding	3323	2204.05	4.08825	3.53e-217	2428.19	1.40569	6.09e-33	1953.74	2.82304	8.81e-11	688.876	3.21996	7.92e-33
G15467	TU41629	chr4	58353863	58369023	+	6	1086	TSS32165	annotated	protein_coding	exonic_overlap	same_strand	ENSMUST00000081919.11	ENSMUSG00000057280.15	Musk	protein_coding	3348	2204.05	4.08825	3.53e-217	2428.19	1.40569	6.09e-33	1953.74	2.82304	8.81e-11	688.876	3.21996	7.92e-33
G15473	TU41646	chr4	58285756	58344435	+	7	1392	TSS32178	annotated	protein_coding	exonic_overlap	same_strand	ENSMUST00000135879.1	ENSMUSG00000057280.15	Musk	protein_coding	903	285.661	3.6033	3.24e-35	404.608	1.53274	5.1e-18	269.081	2.97582	2.12e-06	91.3607	3.28492	1.27e-08
G15473	TU41647	chr4	58285756	58344435	+	8	1422	TSS32178	annotated	protein_coding	exonic_overlap	same_strand	ENSMUST00000135879.1	ENSMUSG00000057280.15	Musk	protein_coding	903	285.661	3.6033	3.24e-35	404.608	1.53274	5.1e-18	269.081	2.97582	2.12e-06	91.3607	3.28492	1.27e-08
G15473	TU41648	chr4	58285756	58344435	+	9	1452	TSS32178	annotated	protein_coding	exonic_overlap	same_strand	ENSMUST00000135879.1	ENSMUSG00000057280.15	Musk	protein_coding	903	285.661	3.6033	3.24e-35	404.608	1.53274	5.1e-18	269.081	2.97582	2.12e-06	91.3607	3.28492	1.27e-08
G15473	TU41649	chr4	58285756	58304324	+	5	1321	TSS32178	annotated	protein_coding	exonic_overlap	same_strand	ENSMUST00000135879.1	ENSMUSG00000057280.15	Musk	protein_coding	903	285.661	3.6033	3.24e-35	404.608	1.53274	5.1e-18	269.081	2.97582	2.12e-06	91.3607	3.28492	1.27e-08
G15473	TU41650	chr4	58313086	58344435	+	4	470	TSS32179	annotated	protein_coding	exonic_overlap	same_strand	ENSMUST00000098059.9	ENSMUSG00000057280.15	Musk	protein_coding	3352	285.661	3.6033	3.24e-35	404.608	1.53274	5.1e-18	269.081	2.97582	2.12e-06	91.3607	3.28492	1.27e-08
G16139	TU43470	chr4	134243288	134245592	-	3	1994	TSS33591	annotated	protein_coding	exonic_overlap	same_strand	ENSMUST00000030644.7	ENSMUSG00000028840.10	Zfp593	protein_coding	1994	217.919	2.19601	3.84e-13	260.169	1.69627	3.1e-12	254.127	1.46732	0.000999644	147.211	1.18175	0.00499596
G16273	TU43842	chr4	141420778	141425316	+	3	2774	TSS33859	annotated	protein_coding	exonic_overlap	same_strand	ENSMUST00000102486.4	ENSMUSG00000006221.7	Hspb7	protein_coding	2769	23740.6	2.23623	6.02e-07	27368.8	1.95246	4.57e-21	22184.4	2.92126	2.03e-16	38923.3	1.87492	7.15e-43
G16277	TU43860	chr4	141613143	141618719	-	5	4309	TSS33877	annotated	protein_coding	exonic_overlap	same_strand	ENSMUST00000156246.1	ENSMUSG00000043085.14	Tmem82	protein_coding	2478	31.4625	4.35282	5.34e-05	33.3632	2.24247	2.77e-05	60.6441	2.50352	0.00753644	75.2387	2.64315	3.6e-06
G16412	TU44199	chr4	149896282	149955046	-	3	3088	TSS34111	annotated	protein_coding	exonic_overlap	same_strand	ENSMUST00000105684.1	ENSMUSG00000039911.13	Spsb1	protein_coding	1002	247.984	1.65682	5.21e-09	935.638	3.32442	1.19e-26	438.673	1.38707	0.000169622	1285.07	4.94824	4.95e-90
G16734	TU44972	chr5	24593486	24594556	+	2	404	TSS34711	annotated	protein_coding	exonic_overlap	same_strand	ENSMUST00000197933.1	ENSMUSG00000038181.16	Chpf2	protein_coding	404	425.025	1.15741	3.98e-07	509.22	1.38683	7.51e-11	856.748	1.36777	3.3e-06	496.032	1.76061	5.15e-15
G16884	TU45394	chr5	34525812	34563584	+	13	2787	TSS35034	annotated	protein_coding	exonic_overlap	same_strand	ENSMUST00000067638.13	ENSMUSG00000054520.15	Sh3bp2	protein_coding	2885	63.8784	1.63464	0.00584807	165.102	1.68913	2.16e-06	170.767	1.85496	0.00893626	162.711	3.39423	4.41e-17
G16884	TU45395	chr5	34551544	34563584	+	12	2714	TSS35035	annotated	protein_coding	exonic_overlap	same_strand	ENSMUST00000067638.13	ENSMUSG00000054520.15	Sh3bp2	protein_coding	2885	63.8784	1.63464	0.00584807	165.102	1.68913	2.16e-06	170.767	1.85496	0.00893626	162.711	3.39423	4.41e-17
G16884	TU45396	chr5	34561300	34563584	+	2	1588	TSS35036	annotated	protein_coding	exonic_overlap	same_strand	ENSMUST00000067638.13	ENSMUSG00000054520.15	Sh3bp2	protein_coding	2885	63.8784	1.63464	0.00584807	165.102	1.68913	2.16e-06	170.767	1.85496	0.00893626	162.711	3.39423	4.41e-17
G16884	TU45397	chr5	34555939	34561239	+	7	1259	TSS35037	annotated	protein_coding	exonic_overlap	same_strand	ENSMUST00000067638.13	ENSMUSG00000054520.15	Sh3bp2	protein_coding	2885	63.8784	1.63464	0.00584807	165.102	1.68913	2.16e-06	170.767	1.85496	0.00893626	162.711	3.39423	4.41e-17
G16884	TU45398	chr5	34549575	34563584	+	13	2919	TSS35038	annotated	protein_coding	exonic_overlap	same_strand	ENSMUST00000118545.7	ENSMUSG00000054520.15	Sh3bp2	protein_coding	3034	63.8784	1.63464	0.00584807	165.102	1.68913	2.16e-06	170.767	1.85496	0.00893626	162.711	3.39423	4.41e-17
G16884	TU45399	chr5	34532009	34558306	+	8	675	TSS35039	annotated	protein_coding	exonic_overlap	same_strand	ENSMUST00000153750.2	ENSMUSG00000054520.15	Sh3bp2	protein_coding	1481	63.8784	1.63464	0.00584807	165.102	1.68913	2.16e-06	170.767	1.85496	0.00893626	162.711	3.39423	4.41e-17
G16884	TU45400	chr5	34558998	34563584	+	6	2184	TSS35040	annotated	protein_coding	exonic_overlap	same_strand	ENSMUST00000067638.13	ENSMUSG00000054520.15	Sh3bp2	protein_coding	2885	63.8784	1.63464	0.00584807	165.102	1.68913	2.16e-06	170.767	1.85496	0.00893626	162.711	3.39423	4.41e-17
G17808	TU48030	chr5	134932309	134942637	+	5	3077	TSS37115	annotated	protein_coding	exonic_overlap	same_strand	ENSMUST00000047196.13	ENSMUSG00000040557.14	Mettl27	protein_coding	2808	75.6855	2.82641	1.38e-07	88.5536	1.15555	7.74e-05	116.136	2.7551	4.01e-06	46.0873	2.58293	0.0003414
G17808	TU48031	chr5	134932309	134942637	+	6	2866	TSS37115	annotated	protein_coding	exonic_overlap	same_strand	ENSMUST00000047196.13	ENSMUSG00000040557.14	Mettl27	protein_coding	2808	75.6855	2.82641	1.38e-07	88.5536	1.15555	7.74e-05	116.136	2.7551	4.01e-06	46.0873	2.58293	0.0003414
G17808	TU48032	chr5	134935776	134942637	+	2	2276	TSS37116	annotated	protein_coding	exonic_overlap	same_strand	ENSMUST00000047196.13	ENSMUSG00000040557.14	Mettl27	protein_coding	2808	75.6855	2.82641	1.38e-07	88.5536	1.15555	7.74e-05	116.136	2.7551	4.01e-06	46.0873	2.58293	0.0003414
G17808	TU48033	chr5	134932309	134942637	+	5	2674	TSS37115	annotated	protein_coding	exonic_overlap	same_strand	ENSMUST00000068617.11	ENSMUSG00000040557.14	Mettl27	protein_coding	1685	75.6855	2.82641	1.38e-07	88.5536	1.15555	7.74e-05	116.136	2.7551	4.01e-06	46.0873	2.58293	0.0003414
G17808	TU48034	chr5	134932309	134942637	+	5	2811	TSS37115	annotated	protein_coding	exonic_overlap	same_strand	ENSMUST00000111221.8	ENSMUSG00000040557.14	Mettl27	protein_coding	1796	75.6855	2.82641	1.38e-07	88.5536	1.15555	7.74e-05	116.136	2.7551	4.01e-06	46.0873	2.58293	0.0003414
G18256	TU49174	chr6	24583919	24605781	+	4	2505	TSS38001	annotated	protein_coding	exonic_overlap	same_strand	ENSMUST00000031694.7	ENSMUSG00000029683.7	Lmod2	protein_coding	1976	4289.23	1.85146	1.39e-46	14290.5	1.36212	1.08e-06	5658.86	2.03324	1.8e-10	9664.36	2.66904	3.42e-121
G1844	TU4787	chr1	191170256	191183340	-	4	2023	TSS3713	annotated	protein_coding	exonic_overlap	same_strand	ENSMUST00000027941.13	ENSMUSG00000026628.13	Atf3	protein_coding	1984	272.886	1.85171	8.09e-10	661.281	3.13447	3.33e-29	261.451	1.84937	1.21e-05	764.959	2.25724	1.99e-14
G1844	TU4788	chr1	191170256	191218039	-	4	1945	TSS3714	annotated	protein_coding	exonic_overlap	same_strand	ENSMUST00000195117.1	ENSMUSG00000026628.13	Atf3	protein_coding	1906	272.886	1.85171	8.09e-10	661.281	3.13447	3.33e-29	261.451	1.84937	1.21e-05	764.959	2.25724	1.99e-14
G1844	TU4789	chr1	191170256	191218039	-	5	2155	TSS3714	annotated	protein_coding	exonic_overlap	same_strand	ENSMUST00000195117.1	ENSMUSG00000026628.13	Atf3	protein_coding	1906	272.886	1.85171	8.09e-10	661.281	3.13447	3.33e-29	261.451	1.84937	1.21e-05	764.959	2.25724	1.99e-14
G18506	TU49843	chr6	49036593	49058182	+	11	3722	TSS38516	annotated	protein_coding	exonic_overlap	same_strand	ENSMUST00000031840.9	ENSMUSG00000029816.10	Gpnmb	protein_coding	3701	159.345	2.93897	1.29e-15	216.863	3.49628	2.82e-14	998.428	4.24387	3.39e-19	291.312	4.42621	2e-27
G18506	TU49847	chr6	49036233	49058182	+	12	3768	TSS38517	annotated	protein_coding	exonic_overlap	same_strand	ENSMUST00000031840.9	ENSMUSG00000029816.10	Gpnmb	protein_coding	3701	159.345	2.93897	1.29e-15	216.863	3.49628	2.82e-14	998.428	4.24387	3.39e-19	291.312	4.42621	2e-27
G18506	TU49851	chr6	49045173	49058182	+	8	3357	TSS38518	annotated	protein_coding	exonic_overlap	same_strand	ENSMUST00000031840.9	ENSMUSG00000029816.10	Gpnmb	protein_coding	3701	159.345	2.93897	1.29e-15	216.863	3.49628	2.82e-14	998.428	4.24387	3.39e-19	291.312	4.42621	2e-27
G18636	TU50168	chr6	67035095	67037457	-	4	1274	TSS38769	annotated	protein_coding	exonic_overlap	same_strand	ENSMUST00000043098.8	ENSMUSG00000036390.8	Gadd45a	protein_coding	1223	9234.14	5.56015	3.78e-64	769.086	1.32809	2.34e-06	4278.56	3.00337	3.42e-09	1148.65	3.14472	2.49e-76
G19551	TU52470	chr7	6703891	6730489	-	9	8762	TSS40571	annotated	protein_coding	exonic_overlap	same_strand	ENSMUST00000051209.10	ENSMUSG00000002265.17	Peg3	protein_coding	8694	3975.86	2.2537	6.84e-150	697.586	1.75294	6.55e-09	4958.48	2.27327	4.59e-14	2790.2	2.26837	6.26e-41
G19551	TU52473	chr7	6703891	6730489	-	10	10504	TSS40571	annotated	protein_coding	exonic_overlap	same_strand	ENSMUST00000051209.10	ENSMUSG00000002265.17	Peg3	protein_coding	8694	3975.86	2.2537	6.84e-150	697.586	1.75294	6.55e-09	4958.48	2.27327	4.59e-14	2790.2	2.26837	6.26e-41
G19551	TU52476	chr7	6703891	6730489	-	12	9675	TSS40571	annotated	protein_coding	exonic_overlap	same_strand	ENSMUST00000051209.10	ENSMUSG00000002265.17	Peg3	protein_coding	8694	3975.86	2.2537	6.84e-150	697.586	1.75294	6.55e-09	4958.48	2.27327	4.59e-14	2790.2	2.26837	6.26e-41
G19773	TU53049	chr7	27232999	27257950	+	15	2204	TSS41021	annotated	protein_coding	exonic_overlap	read_through	ENSMUST00000003860.12,ENSMUST00000152342.2	ENSMUSG00000003762.13,ENSMUSG00000108378.1	Gm44641,Coq8b	processed_transcript,protein_coding	2181323	127.601	2.21849	2.19e-08	140.419	1.28004	9.34e-07	217.118	2.18207	1.1e-06	105.626	2.16249	8.79e-06
G19773	TU53050	chr7	27239775	27257950	+	10	1678	TSS41022	annotated	protein_coding	exonic_overlap	read_through	ENSMUST00000108378.9,ENSMUST00000152342.2	ENSMUSG00000003762.13,ENSMUSG00000108378.1	Gm44641,Coq8b	processed_transcript,protein_coding	2276323	127.601	2.21849	2.19e-08	140.419	1.28004	9.34e-07	217.118	2.18207	1.1e-06	105.626	2.16249	8.79e-06
G19773	TU53051	chr7	27237376	27257950	+	11	1732	TSS41023	annotated	protein_coding	exonic_overlap	read_through	ENSMUST00000108378.9,ENSMUST00000152342.2	ENSMUSG00000003762.13,ENSMUSG00000108378.1	Gm44641,Coq8b	processed_transcript,protein_coding	2276323	127.601	2.21849	2.19e-08	140.419	1.28004	9.34e-07	217.118	2.18207	1.1e-06	105.626	2.16249	8.79e-06
G19773	TU53052	chr7	27250182	27256699	+	4	508	TSS41024	annotated	protein_coding	exonic_overlap	read_through	ENSMUST00000142910.7,ENSMUST00000152342.2	ENSMUSG00000003762.13,ENSMUSG00000108378.1	Gm44641,Coq8b	processed_transcript,protein_coding	1228323	127.601	2.21849	2.19e-08	140.419	1.28004	9.34e-07	217.118	2.18207	1.1e-06	105.626	2.16249	8.79e-06
G19773	TU53053	chr7	27233212	27242294	+	8	1058	TSS41025	annotated	protein_coding	exonic_overlap	same_strand	ENSMUST00000128090.7	ENSMUSG00000003762.13	Coq8b	protein_coding	1987	127.601	2.21849	2.19e-08	140.419	1.28004	9.34e-07	217.118	2.18207	1.1e-06	105.626	2.16249	8.79e-06
G19773	TU53054	chr7	27257197	27257950	+	1	753	TSS41026	annotated	protein_coding	exonic_overlap	same_strand	ENSMUST00000142910.7	ENSMUSG00000003762.13	Coq8b	protein_coding	1228	127.601	2.21849	2.19e-08	140.419	1.28004	9.34e-07	217.118	2.18207	1.1e-06	105.626	2.16249	8.79e-06
G19773	TU53055	chr7	27243301	27257950	+	6	1226	TSS41027	annotated	protein_coding	exonic_overlap	read_through	ENSMUST00000142910.7,ENSMUST00000152342.2	ENSMUSG00000003762.13,ENSMUSG00000108378.1	Gm44641,Coq8b	processed_transcript,protein_coding	1228323	127.601	2.21849	2.19e-08	140.419	1.28004	9.34e-07	217.118	2.18207	1.1e-06	105.626	2.16249	8.79e-06
G19790	TU53093	chr7	27207048	27228661	-	7	3403	TSS41055	annotated	protein_coding	exonic_overlap	same_strand	ENSMUST00000003850.7	ENSMUSG00000003752.9	Itpkc	protein_coding	3247	111.854	1.50127	0.000572684	712.603	3.92244	4.05e-10	200.415	1.45759	0.0193772	902.726	4.76788	3.88e-69
G1987	TU5135	chr10	18128387	18146399	-	10	2792	TSS4009	annotated	protein_coding	exonic_overlap	same_strand	ENSMUST00000209178.1	ENSMUSG00000071392.6	Ect2l	protein_coding	2586	37.6065	3.60725	1.67e-05	13.42	3.05508	0.0066596	115.716	6.57564	9.21e-09	15.9332	7.52553	0.000158214
G1987	TU5136	chr10	18128387	18147279	-	11	2206	TSS4013	annotated	protein_coding	exonic_overlap	same_strand	ENSMUST00000209178.1	ENSMUSG00000071392.6	Ect2l	protein_coding	2586	37.6065	3.60725	1.67e-05	13.42	3.05508	0.0066596	115.716	6.57564	9.21e-09	15.9332	7.52553	0.000158214
G1987	TU5138	chr10	18130132	18140418	-	4	947	TSS4018	annotated	protein_coding	exonic_overlap	same_strand	ENSMUST00000215232.1	ENSMUSG00000071392.6	Ect2l	protein_coding	682	37.6065	3.60725	1.67e-05	13.42	3.05508	0.0066596	115.716	6.57564	9.21e-09	15.9332	7.52553	0.000158214
G1987	TU5139	chr10	18128387	18136995	-	3	1022	TSS4023	annotated	protein_coding	exonic_overlap	same_strand	ENSMUST00000215232.1	ENSMUSG00000071392.6	Ect2l	protein_coding	682	37.6065	3.60725	1.67e-05	13.42	3.05508	0.0066596	115.716	6.57564	9.21e-09	15.9332	7.52553	0.000158214
G1987	TU5140	chr10	18130132	18136995	-	2	723	TSS4023	annotated	protein_coding	exonic_overlap	same_strand	ENSMUST00000215232.1	ENSMUSG00000071392.6	Ect2l	protein_coding	682	37.6065	3.60725	1.67e-05	13.42	3.05508	0.0066596	115.716	6.57564	9.21e-09	15.9332	7.52553	0.000158214
G19899	TU53369	chr7	30240137	30280419	-	33	4733	TSS41272	annotated	protein_coding	exonic_overlap	same_strand	ENSMUST00000108190.7	ENSMUSG00000037020.16	Wdr62	protein_coding	4742	131.151	1.97307	4.13e-07	414.439	3.93378	1.56e-49	179.737	1.57363	0.00140174	442.491	4.04278	9.48e-42
G19899	TU53370	chr7	30240137	30258149	-	22	3098	TSS41273	annotated	protein_coding	exonic_overlap	same_strand	ENSMUST00000134570.7	ENSMUSG00000037020.16	Wdr62	protein_coding	3245	131.151	1.97307	4.13e-07	414.439	3.93378	1.56e-49	179.737	1.57363	0.00140174	442.491	4.04278	9.48e-42
G19899	TU53371	chr7	30240137	30252393	-	18	2693	TSS41274	annotated	protein_coding	exonic_overlap	same_strand	ENSMUST00000134570.7	ENSMUSG00000037020.16	Wdr62	protein_coding	3245	131.151	1.97307	4.13e-07	414.439	3.93378	1.56e-49	179.737	1.57363	0.00140174	442.491	4.04278	9.48e-42
G19899	TU53372	chr7	30253981	30270818	-	10	1400	TSS41275	annotated	protein_coding	exonic_overlap	same_strand	ENSMUST00000108190.7	ENSMUSG00000037020.16	Wdr62	protein_coding	4742	131.151	1.97307	4.13e-07	414.439	3.93378	1.56e-49	179.737	1.57363	0.00140174	442.491	4.04278	9.48e-42
G19899	TU53373	chr7	30240137	30242880	-	7	1570	TSS41276	annotated	protein_coding	exonic_overlap	same_strand	ENSMUST00000133347.1	ENSMUSG00000037020.16	Wdr62	protein_coding	374	131.151	1.97307	4.13e-07	414.439	3.93378	1.56e-49	179.737	1.57363	0.00140174	442.491	4.04278	9.48e-42
G19899	TU53374	chr7	30261286	30272385	-	8	1220	TSS41277	annotated	protein_coding	exonic_overlap	same_strand	ENSMUST00000108190.7	ENSMUSG00000037020.16	Wdr62	protein_coding	4742	131.151	1.97307	4.13e-07	414.439	3.93378	1.56e-49	179.737	1.57363	0.00140174	442.491	4.04278	9.48e-42
G19899	TU53375	chr7	30240137	30270333	-	26	3892	TSS41278	annotated	protein_coding	exonic_overlap	same_strand	ENSMUST00000134570.7	ENSMUSG00000037020.16	Wdr62	protein_coding	3245	131.151	1.97307	4.13e-07	414.439	3.93378	1.56e-49	179.737	1.57363	0.00140174	442.491	4.04278	9.48e-42
G19899	TU53377	chr7	30240137	30254254	-	19	2870	TSS41279	annotated	protein_coding	exonic_overlap	same_strand	ENSMUST00000134570.7	ENSMUSG00000037020.16	Wdr62	protein_coding	3245	131.151	1.97307	4.13e-07	414.439	3.93378	1.56e-49	179.737	1.57363	0.00140174	442.491	4.04278	9.48e-42
G20086	TU53840	chr7	44605802	44670848	-	41	6438	TSS41606	annotated	protein_coding	exonic_overlap	same_strand	ENSMUST00000107899.9	ENSMUSG00000030739.18	Myh14	protein_coding	6390	1993.67	1.54781	7.92e-39	3177.65	2.09369	9.48e-19	3197.08	1.20799	0.0138662	1970.37	1.5027	3.82e-26
G20086	TU53841	chr7	44605802	44669653	-	41	6800	TSS41607	annotated	protein_coding	exonic_overlap	same_strand	ENSMUST00000107899.9	ENSMUSG00000030739.18	Myh14	protein_coding	6390	1993.67	1.54781	7.92e-39	3177.65	2.09369	9.48e-19	3197.08	1.20799	0.0138662	1970.37	1.5027	3.82e-26
G20086	TU53849	chr7	44605802	44608545	-	3	845	TSS41608	annotated	protein_coding	exonic_overlap	same_strand	ENSMUST00000208044.1	ENSMUSG00000030739.18	Myh14	protein_coding	1438	1993.67	1.54781	7.92e-39	3177.65	2.09369	9.48e-19	3197.08	1.20799	0.0138662	1970.37	1.5027	3.82e-26
G20086	TU53850	chr7	44611424	44637881	-	24	3849	TSS41609	annotated	protein_coding	exonic_overlap	same_strand	ENSMUST00000107899.9	ENSMUSG00000030739.18	Myh14	protein_coding	6390	1993.67	1.54781	7.92e-39	3177.65	2.09369	9.48e-19	3197.08	1.20799	0.0138662	1970.37	1.5027	3.82e-26
G20086	TU53851	chr7	44638287	44665501	-	13	1800	TSS41610	annotated	protein_coding	exonic_overlap	same_strand	ENSMUST00000107899.9	ENSMUSG00000030739.18	Myh14	protein_coding	6390	1993.67	1.54781	7.92e-39	3177.65	2.09369	9.48e-19	3197.08	1.20799	0.0138662	1970.37	1.5027	3.82e-26
G20086	TU53852	chr7	44611424	44670848	-	39	5717	TSS41606	annotated	protein_coding	exonic_overlap	same_strand	ENSMUST00000048102.14	ENSMUSG00000030739.18	Myh14	protein_coding	6457	1993.67	1.54781	7.92e-39	3177.65	2.09369	9.48e-19	3197.08	1.20799	0.0138662	1970.37	1.5027	3.82e-26
G20086	TU53853	chr7	44638287	44670406	-	15	2348	TSS41611	annotated	protein_coding	exonic_overlap	same_strand	ENSMUST00000107899.9	ENSMUSG00000030739.18	Myh14	protein_coding	6390	1993.67	1.54781	7.92e-39	3177.65	2.09369	9.48e-19	3197.08	1.20799	0.0138662	1970.37	1.5027	3.82e-26
G20191	TU54113	chr7	46104529	46116450	-	14	2005	TSS41798	annotated	protein_coding	exonic_overlap	same_strand	ENSMUST00000210637.1	ENSMUSG00000040136.10	Abcc8	protein_coding	4005	118.996	2.17217	1.08e-07	538.148	4.29174	6.96e-96	136.386	2.08858	0.0044204	85.747	1.21956	0.0377251
G20191	TU54114	chr7	46104529	46180033	-	39	4927	TSS41799	annotated	protein_coding	exonic_overlap	same_strand	ENSMUST00000033123.7	ENSMUSG00000040136.10	Abcc8	protein_coding	4877	118.996	2.17217	1.08e-07	538.148	4.29174	6.96e-96	136.386	2.08858	0.0044204	85.747	1.21956	0.0377251
G20191	TU54115	chr7	46104529	46116450	-	14	1887	TSS41798	annotated	protein_coding	exonic_overlap	same_strand	ENSMUST00000210637.1	ENSMUSG00000040136.10	Abcc8	protein_coding	4005	118.996	2.17217	1.08e-07	538.148	4.29174	6.96e-96	136.386	2.08858	0.0044204	85.747	1.21956	0.0377251
G20191	TU54116	chr7	46117170	46122190	-	5	689	TSS41800	annotated	protein_coding	exonic_overlap	same_strand	ENSMUST00000210655.1	ENSMUSG00000040136.10	Abcc8	protein_coding	2832	118.996	2.17217	1.08e-07	538.148	4.29174	6.96e-96	136.386	2.08858	0.0044204	85.747	1.21956	0.0377251
G20191	TU54117	chr7	46136511	46180033	-	14	2220	TSS41799	annotated	protein_coding	exonic_overlap	same_strand	ENSMUST00000210986.1	ENSMUSG00000040136.10	Abcc8	protein_coding	1845	118.996	2.17217	1.08e-07	538.148	4.29174	6.96e-96	136.386	2.08858	0.0044204	85.747	1.21956	0.0377251
G20191	TU54118	chr7	46122856	46180033	-	20	2581	TSS41799	annotated	protein_coding	exonic_overlap	same_strand	ENSMUST00000033123.7	ENSMUSG00000040136.10	Abcc8	protein_coding	4877	118.996	2.17217	1.08e-07	538.148	4.29174	6.96e-96	136.386	2.08858	0.0044204	85.747	1.21956	0.0377251
G20191	TU54119	chr7	46150595	46180033	-	10	1845	TSS41799	annotated	protein_coding	exonic_overlap	same_strand	ENSMUST00000210986.1	ENSMUSG00000040136.10	Abcc8	protein_coding	1845	118.996	2.17217	1.08e-07	538.148	4.29174	6.96e-96	136.386	2.08858	0.0044204	85.747	1.21956	0.0377251
G20191	TU54120	chr7	46105731	46117074	-	9	2757	TSS41801	annotated	protein_coding	exonic_overlap	same_strand	ENSMUST00000210637.1	ENSMUSG00000040136.10	Abcc8	protein_coding	4005	118.996	2.17217	1.08e-07	538.148	4.29174	6.96e-96	136.386	2.08858	0.0044204	85.747	1.21956	0.0377251
G20191	TU54121	chr7	46117170	46123995	-	7	876	TSS41802	annotated	protein_coding	exonic_overlap	same_strand	ENSMUST00000210655.1	ENSMUSG00000040136.10	Abcc8	protein_coding	2832	118.996	2.17217	1.08e-07	538.148	4.29174	6.96e-96	136.386	2.08858	0.0044204	85.747	1.21956	0.0377251
G20191	TU54122	chr7	46117170	46119098	-	3	486	TSS41803	annotated	protein_coding	exonic_overlap	same_strand	ENSMUST00000210655.1	ENSMUSG00000040136.10	Abcc8	protein_coding	2832	118.996	2.17217	1.08e-07	538.148	4.29174	6.96e-96	136.386	2.08858	0.0044204	85.747	1.21956	0.0377251
G20191	TU54123	chr7	46116850	46118070	-	3	565	TSS41804	annotated	protein_coding	exonic_overlap	same_strand	ENSMUST00000210655.1	ENSMUSG00000040136.10	Abcc8	protein_coding	2832	118.996	2.17217	1.08e-07	538.148	4.29174	6.96e-96	136.386	2.08858	0.0044204	85.747	1.21956	0.0377251
G20191	TU54125	chr7	46104916	46116450	-	12	1572	TSS41798	annotated	protein_coding	exonic_overlap	same_strand	ENSMUST00000210637.1	ENSMUSG00000040136.10	Abcc8	protein_coding	4005	118.996	2.17217	1.08e-07	538.148	4.29174	6.96e-96	136.386	2.08858	0.0044204	85.747	1.21956	0.0377251
G20197	TU54132	chr7	48830398	48848060	-	6	905	TSS41812	annotated	protein_coding	exonic_overlap	same_strand	ENSMUST00000032658.13	ENSMUSG00000030470.15	Csrp3	protein_coding	877	4698.07	3.12499	0.000810822	7352.59	2.183	2.19e-15	1868.89	3.45797	5.84e-19	11180.1	1.63902	0.0164085
G20857	TU56007	chr7	125552119	125579486	+	11	5268	TSS43270	annotated	protein_coding	exonic_overlap	same_strand	ENSMUST00000033004.7	ENSMUSG00000030748.9	Il4ra	protein_coding	5256	219.594	1.06023	0.000525704	462.272	2.48876	9.92e-32	984.334	1.86593	0.0101407	273.125	1.45813	6.81e-05
G20857	TU56008	chr7	125552119	125579486	+	12	5382	TSS43270	annotated	protein_coding	exonic_overlap	same_strand	ENSMUST00000206846.1	ENSMUSG00000030748.9	Il4ra	protein_coding	3696	219.594	1.06023	0.000525704	462.272	2.48876	9.92e-32	984.334	1.86593	0.0101407	273.125	1.45813	6.81e-05
G20857	TU56009	chr7	125564445	125572280	+	6	1663	TSS43274	annotated	protein_coding	exonic_overlap	same_strand	ENSMUST00000206681.1	ENSMUSG00000030748.9	Il4ra	protein_coding	1615	219.594	1.06023	0.000525704	462.272	2.48876	9.92e-32	984.334	1.86593	0.0101407	273.125	1.45813	6.81e-05
G21449	TU57547	chr8	34807296	34819894	+	4	2740	TSS44427	annotated	protein_coding	exonic_overlap	same_strand	ENSMUST00000033930.4	ENSMUSG00000031530.6	Dusp4	protein_coding	2740	370.375	4.10369	1.22e-49	30.714	1.32286	0.020895	296.168	3.31912	5.04e-07	473.074	4.40047	1.67e-47
G21554	TU57820	chr8	57482706	57487860	-	4	1174	TSS44637	annotated	protein_coding	exonic_overlap	same_strand	ENSMUST00000034022.3	ENSMUSG00000031609.3	Sap30	protein_coding	1178	172.674	1.77603	9.52e-07	295.16	2.00768	6.74e-08	235.142	1.30117	0.00395866	282.188	2.22964	5.91e-15
G21756	TU58378	chr8	75093620	75100589	+	5	1569	TSS45045	annotated	protein_coding	exonic_overlap	same_strand	ENSMUST00000005548.7	ENSMUSG00000005413.8	Hmox1	protein_coding	1569	147.443	1.78094	1.44e-06	292.021	1.67604	4.72e-17	590.978	2.1655	0.00290023	439.101	3.60698	9.88e-41
G21756	TU58379	chr8	75095828	75100589	+	4	1444	TSS45046	annotated	protein_coding	exonic_overlap	same_strand	ENSMUST00000005548.7	ENSMUSG00000005413.8	Hmox1	protein_coding	1569	147.443	1.78094	1.44e-06	292.021	1.67604	4.72e-17	590.978	2.1655	0.00290023	439.101	3.60698	9.88e-41
G21870	TU58685	chr8	84976909	84978718	-	1	1809	TSS45270	annotated	protein_coding	exonic_overlap	same_strand	ENSMUST00000064922.6	ENSMUSG00000052837.7	Junb	protein_coding	1809	1040.55	2.66022	4.16e-07	596.11	2.82826	2.72e-25	1058.94	2.22353	1.86e-18	338.721	2.47988	1.81e-14
G21986	TU58998	chr8	94179081	94180327	+	3	549	TSS45508	annotated	protein_coding	exonic_overlap	same_strand	ENSMUST00000034215.7	ENSMUSG00000031765.8	Mt1	protein_coding	549	321.241	2.10872	1.71e-17	15198.8	6.97243	0	2499.96	2.26516	2.14e-14	6898.68	6.21945	0
G21987	TU58999	chr8	94172663	94173568	+	3	511	TSS45509	annotated	protein_coding	exonic_overlap	same_strand	ENSMUST00000034214.7	ENSMUSG00000031762.7	Mt2	protein_coding	511	334.898	3.70255	3.34e-37	9202.59	7.71656	0	3495.89	4.10004	9.41e-46	6770.26	8.27673	2.82e-64
G22284	TU59766	chr8	121881149	121907694	-	10	3517	TSS46096	annotated	protein_coding	exonic_overlap	same_strand	ENSMUST00000045557.9	ENSMUSG00000040010.10	Slc7a5	protein_coding	3517	198.577	3.31639	5.35e-22	130.36	1.43226	4.69e-07	356.912	3.68808	5.43e-09	105.176	1.65084	0.000991365
G22284	TU59768	chr8	121881149	121886984	-	6	2602	TSS46097	annotated	protein_coding	exonic_overlap	same_strand	ENSMUST00000045557.9	ENSMUSG00000040010.10	Slc7a5	protein_coding	3517	198.577	3.31639	5.35e-22	130.36	1.43226	4.69e-07	356.912	3.68808	5.43e-09	105.176	1.65084	0.000991365
G22284	TU59769	chr8	121881149	121883914	-	2	2270	TSS46098	annotated	protein_coding	exonic_overlap	same_strand	ENSMUST00000182165.1	ENSMUSG00000040010.10	Slc7a5	protein_coding	618	198.577	3.31639	5.35e-22	130.36	1.43226	4.69e-07	356.912	3.68808	5.43e-09	105.176	1.65084	0.000991365
G22697	TU60970	chr9	40293151	40456253	-	20	8058	TSS47004	annotated	protein_coding	exonic_overlap	same_strand	ENSMUST00000045682.6	ENSMUSG00000040111.17	Gramd1b	protein_coding	7488	761.207	2.30128	1.01e-43	450.994	1.54047	2.6e-12	1067.85	1.74974	0.000361259	293.11	1.0806	0.000815641
G22697	TU60971	chr9	40293151	40321553	-	17	7798	TSS47005	annotated	protein_coding	exonic_overlap	same_strand	ENSMUST00000216821.1	ENSMUSG00000040111.17	Gramd1b	protein_coding	7445	761.207	2.30128	1.01e-43	450.994	1.54047	2.6e-12	1067.85	1.74974	0.000361259	293.11	1.0806	0.000815641
G22697	TU60972	chr9	40293151	40305174	-	6	5558	TSS47006	annotated	protein_coding	exonic_overlap	same_strand	ENSMUST00000137454.7	ENSMUSG00000040111.17	Gramd1b	protein_coding	2667	761.207	2.30128	1.01e-43	450.994	1.54047	2.6e-12	1067.85	1.74974	0.000361259	293.11	1.0806	0.000815641
G22697	TU60973	chr9	40306330	40306995	-	2	400	TSS47007	annotated	protein_coding	exonic_overlap	same_strand	ENSMUST00000155265.1	ENSMUSG00000040111.17	Gramd1b	protein_coding	865	761.207	2.30128	1.01e-43	450.994	1.54047	2.6e-12	1067.85	1.74974	0.000361259	293.11	1.0806	0.000815641
G22697	TU60974	chr9	40306330	40311875	-	6	872	TSS47008	annotated	protein_coding	exonic_overlap	same_strand	ENSMUST00000137454.7	ENSMUSG00000040111.17	Gramd1b	protein_coding	2667	761.207	2.30128	1.01e-43	450.994	1.54047	2.6e-12	1067.85	1.74974	0.000361259	293.11	1.0806	0.000815641
G22697	TU60975	chr9	40307650	40315049	-	5	895	TSS47009	annotated	protein_coding	exonic_overlap	same_strand	ENSMUST00000216821.1	ENSMUSG00000040111.17	Gramd1b	protein_coding	7445	761.207	2.30128	1.01e-43	450.994	1.54047	2.6e-12	1067.85	1.74974	0.000361259	293.11	1.0806	0.000815641
G22697	TU60976	chr9	40293151	40333657	-	19	6972	TSS47010	annotated	protein_coding	exonic_overlap	same_strand	ENSMUST00000216821.1	ENSMUSG00000040111.17	Gramd1b	protein_coding	7445	761.207	2.30128	1.01e-43	450.994	1.54047	2.6e-12	1067.85	1.74974	0.000361259	293.11	1.0806	0.000815641
G2611	TU6790	chr10	80665150	80676422	-	14	3702	TSS5328	annotated	protein_coding	exonic_overlap	same_strand	ENSMUST00000200082.4	ENSMUSG00000020190.13	Mknk2	protein_coding	3439	15952	2.28117	3.13e-246	28033.5	3.03045	1.14e-105	22119.6	1.40915	0.00303154	17819.5	2.07491	3.52e-57
G2611	TU6795	chr10	80665150	80676422	-	14	3744	TSS5328	annotated	protein_coding	exonic_overlap	same_strand	ENSMUST00000200082.4	ENSMUSG00000020190.13	Mknk2	protein_coding	3439	15952	2.28117	3.13e-246	28033.5	3.03045	1.14e-105	22119.6	1.40915	0.00303154	17819.5	2.07491	3.52e-57
G3815	TU9916	chr11	69664212	69666153	-	6	1230	TSS7716	annotated	protein_coding	exonic_overlap	same_strand	ENSMUST00000018918.11	ENSMUSG00000018774.13	Cd68	protein_coding	1230	344.369	4.19211	6.11e-49	318.396	3.92417	3.61e-33	392.549	3.71772	3.92e-15	152.821	3.24444	1.35e-14
G3815	TU9917	chr11	69664212	69666153	-	5	796	TSS7716	annotated	protein_coding	exonic_overlap	same_strand	ENSMUST00000154124.1	ENSMUSG00000018774.13	Cd68	protein_coding	612	344.369	4.19211	6.11e-49	318.396	3.92417	3.61e-33	392.549	3.71772	3.92e-15	152.821	3.24444	1.35e-14
G3819	TU9929	chr11	69666821	69672541	-	10	3414	TSS7723	annotated	protein_coding	exonic_overlap	same_strand	ENSMUST00000163666.2	ENSMUSG00000059796.16	Eif4a1	protein_coding	1774	3281.95	1.97078	1.05e-80	3316.87	1.54452	4.4e-27	4463.15	1.39248	1.73e-05	2142.15	1.37537	9.03e-25
G3819	TU9930	chr11	69666821	69672541	-	11	2112	TSS7723	annotated	protein_coding	exonic_overlap	same_strand	ENSMUST00000163666.2	ENSMUSG00000059796.16	Eif4a1	protein_coding	1774	3281.95	1.97078	1.05e-80	3316.87	1.54452	4.4e-27	4463.15	1.39248	1.73e-05	2142.15	1.37537	9.03e-25
G3908	TU10230	chr11	72344718	72362172	-	8	1699	TSS7928	annotated	protein_coding	exonic_overlap	same_strand	ENSMUST00000108503.8	ENSMUSG00000020799.16	Tekt1	protein_coding	1397	196.986	4.56896	2.41e-30	87.3725	1.83864	4.11e-05	181.256	2.84164	2.85e-07	63.6082	2.4105	0.000126808
G3955	TU10383	chr11	75531680	75577744	+	14	7114	TSS8055	annotated	protein_coding	exonic_overlap	same_strand	ENSMUST00000108433.7	ENSMUSG00000038178.16	Slc43a2	protein_coding	3236	851.359	1.08604	3.37e-12	1831.27	2.05942	2.15e-17	1576.11	1.34373	9.35e-08	1639.9	2.42233	9.09e-52
G3955	TU10384	chr11	75562769	75577744	+	8	6383	TSS8056	annotated	protein_coding	exonic_overlap	same_strand	ENSMUST00000134112.7	ENSMUSG00000038178.16	Slc43a2	protein_coding	841	851.359	1.08604	3.37e-12	1831.27	2.05942	2.15e-17	1576.11	1.34373	9.35e-08	1639.9	2.42233	9.09e-52
G3955	TU10385	chr11	75531680	75577744	+	14	7750	TSS8055	annotated	protein_coding	exonic_overlap	same_strand	ENSMUST00000169547.8	ENSMUSG00000038178.16	Slc43a2	protein_coding	7145	851.359	1.08604	3.37e-12	1831.27	2.05942	2.15e-17	1576.11	1.34373	9.35e-08	1639.9	2.42233	9.09e-52
G3955	TU10386	chr11	75531680	75577744	+	14	7077	TSS8055	annotated	protein_coding	exonic_overlap	same_strand	ENSMUST00000042561.13	ENSMUSG00000038178.16	Slc43a2	protein_coding	6891	851.359	1.08604	3.37e-12	1831.27	2.05942	2.15e-17	1576.11	1.34373	9.35e-08	1639.9	2.42233	9.09e-52
G3955	TU10387	chr11	75530980	75577744	+	14	7139	TSS8057	annotated	protein_coding	exonic_overlap	same_strand	ENSMUST00000042561.13	ENSMUSG00000038178.16	Slc43a2	protein_coding	6891	851.359	1.08604	3.37e-12	1831.27	2.05942	2.15e-17	1576.11	1.34373	9.35e-08	1639.9	2.42233	9.09e-52
G3955	TU10388	chr11	75531680	75577744	+	13	7065	TSS8055	annotated	protein_coding	exonic_overlap	same_strand	ENSMUST00000042561.13	ENSMUSG00000038178.16	Slc43a2	protein_coding	6891	851.359	1.08604	3.37e-12	1831.27	2.05942	2.15e-17	1576.11	1.34373	9.35e-08	1639.9	2.42233	9.09e-52
G3955	TU10389	chr11	75565900	75577744	+	6	6299	TSS8058	annotated	protein_coding	exonic_overlap	same_strand	ENSMUST00000134112.7	ENSMUSG00000038178.16	Slc43a2	protein_coding	841	851.359	1.08604	3.37e-12	1831.27	2.05942	2.15e-17	1576.11	1.34373	9.35e-08	1639.9	2.42233	9.09e-52
G4828	TU13050	chr11	120467634	120484019	+	22	2940	TSS10070	annotated	protein_coding	exonic_overlap	same_strand	ENSMUST00000106205.8	ENSMUSG00000025793.17	Hgs	protein_coding	2900	815.275	2.0112	6.24e-37	2742.31	3.55808	3.43e-117	1231.1	1.19669	0.00151663	1416.38	2.96242	7.92e-85
G4828	TU13051	chr11	120480021	120484019	+	5	1149	TSS10071	annotated	protein_coding	exonic_overlap	same_strand	ENSMUST00000106205.8	ENSMUSG00000025793.17	Hgs	protein_coding	2900	815.275	2.0112	6.24e-37	2742.31	3.55808	3.43e-117	1231.1	1.19669	0.00151663	1416.38	2.96242	7.92e-85
G4828	TU13052	chr11	120467634	120484019	+	22	2943	TSS10070	annotated	protein_coding	exonic_overlap	same_strand	ENSMUST00000106203.8	ENSMUSG00000025793.17	Hgs	protein_coding	2903	815.275	2.0112	6.24e-37	2742.31	3.55808	3.43e-117	1231.1	1.19669	0.00151663	1416.38	2.96242	7.92e-85
G4996	TU13486	chr12	17544792	17551573	+	12	2698	TSS10393	annotated	protein_coding	exonic_overlap	same_strand	ENSMUST00000171737.2	ENSMUSG00000011179.8	Odc1	protein_coding	2208	2876.71	1.77282	1.1e-55	2617.07	1.44662	1.78e-15	3365.85	1.0456	0.0138087	3325.09	2.02949	3.43e-31
G4996	TU13487	chr12	17549375	17551573	+	4	1506	TSS10394	annotated	protein_coding	exonic_overlap	same_strand	ENSMUST00000221354.1	ENSMUSG00000011179.8	Odc1	protein_coding	561	2876.71	1.77282	1.1e-55	2617.07	1.44662	1.78e-15	3365.85	1.0456	0.0138087	3325.09	2.02949	3.43e-31
G4996	TU13488	chr12	17544792	17548965	+	7	1478	TSS10393	annotated	protein_coding	exonic_overlap	same_strand	ENSMUST00000171737.2	ENSMUSG00000011179.8	Odc1	protein_coding	2208	2876.71	1.77282	1.1e-55	2617.07	1.44662	1.78e-15	3365.85	1.0456	0.0138087	3325.09	2.02949	3.43e-31
G510	TU1276	chr1	36710017	36758040	+	9	1162	TSS955	annotated	protein_coding	exonic_overlap	same_strand	ENSMUST00000208994.1	ENSMUSG00000102416.4	4933424G06Rik	protein_coding	1120	95.8516	3.59913	5.25e-12	22.5135	1.83846	0.00269383	56.3117	2.55516	0.00623946	53.0039	1.5934	0.0287783
G510	TU1277	chr1	36778983	36782815	+	6	1338	TSS956	annotated	protein_coding	exonic_overlap	same_strand	ENSMUST00000190128.1	ENSMUSG00000026117.10	Zap70	protein_coding	1338	95.8516	3.59913	5.25e-12	22.5135	1.83846	0.00269383	56.3117	2.55516	0.00623946	53.0039	1.5934	0.0287783
G510	TU1278	chr1	36708970	36782815	+	22	3353	TSS957	annotated	protein_coding	exonic_overlap	read_through	ENSMUST00000208994.1,ENSMUST00000027291.6	ENSMUSG00000102416.4,ENSMUSG00000026117.10	Zap70,4933424G06Rik	protein_coding	11202245	95.8516	3.59913	5.25e-12	22.5135	1.83846	0.00269383	56.3117	2.55516	0.00623946	53.0039	1.5934	0.0287783
G510	TU1279	chr1	36744783	36782815	+	16	2569	TSS958	annotated	protein_coding	exonic_overlap	read_through	ENSMUST00000193459.2,ENSMUST00000027291.6	ENSMUSG00000102416.4,ENSMUSG00000026117.10	Zap70,4933424G06Rik	protein_coding	4382245	95.8516	3.59913	5.25e-12	22.5135	1.83846	0.00269383	56.3117	2.55516	0.00623946	53.0039	1.5934	0.0287783
G510	TU1280	chr1	36710017	36734145	+	5	647	TSS955	annotated	protein_coding	exonic_overlap	same_strand	ENSMUST00000192873.2	ENSMUSG00000102416.4	4933424G06Rik	protein_coding	611	95.8516	3.59913	5.25e-12	22.5135	1.83846	0.00269383	56.3117	2.55516	0.00623946	53.0039	1.5934	0.0287783
G510	TU1281	chr1	36767490	36772375	+	3	1070	TSS959	annotated	protein_coding	exonic_overlap	same_strand	ENSMUST00000186624.1	ENSMUSG00000026117.10	Zap70	protein_coding	808	95.8516	3.59913	5.25e-12	22.5135	1.83846	0.00269383	56.3117	2.55516	0.00623946	53.0039	1.5934	0.0287783
G510	TU1282	chr1	36780741	36782815	+	4	897	TSS960	annotated	protein_coding	exonic_overlap	same_strand	ENSMUST00000190128.1	ENSMUSG00000026117.10	Zap70	protein_coding	1338	95.8516	3.59913	5.25e-12	22.5135	1.83846	0.00269383	56.3117	2.55516	0.00623946	53.0039	1.5934	0.0287783
G510	TU1283	chr1	36761171	36782815	+	13	2868	TSS961	annotated	protein_coding	exonic_overlap	same_strand	ENSMUST00000027291.6	ENSMUSG00000026117.10	Zap70	protein_coding	2245	95.8516	3.59913	5.25e-12	22.5135	1.83846	0.00269383	56.3117	2.55516	0.00623946	53.0039	1.5934	0.0287783
G510	TU1284	chr1	36744100	36746572	+	3	527	TSS962	annotated	protein_coding	exonic_overlap	same_strand	ENSMUST00000193459.2	ENSMUSG00000102416.4	4933424G06Rik	protein_coding	438	95.8516	3.59913	5.25e-12	22.5135	1.83846	0.00269383	56.3117	2.55516	0.00623946	53.0039	1.5934	0.0287783
G510	TU1285	chr1	36708970	36719447	+	3	420	TSS957	annotated	protein_coding	exonic_overlap	same_strand	ENSMUST00000192873.2	ENSMUSG00000102416.4	4933424G06Rik	protein_coding	611	95.8516	3.59913	5.25e-12	22.5135	1.83846	0.00269383	56.3117	2.55516	0.00623946	53.0039	1.5934	0.0287783
G510	TU1286	chr1	36708970	36725562	+	4	773	TSS957	annotated	protein_coding	exonic_overlap	same_strand	ENSMUST00000192873.2	ENSMUSG00000102416.4	4933424G06Rik	protein_coding	611	95.8516	3.59913	5.25e-12	22.5135	1.83846	0.00269383	56.3117	2.55516	0.00623946	53.0039	1.5934	0.0287783
G510	TU1287	chr1	36761171	36761987	+	1	816	TSS961	annotated	protein_coding	exonic_overlap	same_strand	ENSMUST00000027291.6	ENSMUSG00000026117.10	Zap70	protein_coding	2245	95.8516	3.59913	5.25e-12	22.5135	1.83846	0.00269383	56.3117	2.55516	0.00623946	53.0039	1.5934	0.0287783
G510	TU1288	chr1	36708970	36734145	+	5	807	TSS957	annotated	protein_coding	exonic_overlap	same_strand	ENSMUST00000192873.2	ENSMUSG00000102416.4	4933424G06Rik	protein_coding	611	95.8516	3.59913	5.25e-12	22.5135	1.83846	0.00269383	56.3117	2.55516	0.00623946	53.0039	1.5934	0.0287783
G5642	TU15115	chr12	104406705	104414355	+	5	2113	TSS11706	annotated	protein_coding	exonic_overlap	same_strand	ENSMUST00000021506.5	ENSMUSG00000021091.8	Serpina3n	protein_coding	2064	218.948	2.93909	2.13e-21	2433.68	5.91741	8.94e-232	5918.31	5.60545	0.000859644	98.887	3.12862	1.49e-08
G5642	TU15116	chr12	104413384	104414355	+	1	971	TSS11707	annotated	protein_coding	exonic_overlap	same_strand	ENSMUST00000021506.5	ENSMUSG00000021091.8	Serpina3n	protein_coding	2064	218.948	2.93909	2.13e-21	2433.68	5.91741	8.94e-232	5918.31	5.60545	0.000859644	98.887	3.12862	1.49e-08
G5642	TU15117	chr12	104406705	104414355	+	5	2172	TSS11706	annotated	protein_coding	exonic_overlap	same_strand	ENSMUST00000021506.5	ENSMUSG00000021091.8	Serpina3n	protein_coding	2064	218.948	2.93909	2.13e-21	2433.68	5.91741	8.94e-232	5918.31	5.60545	0.000859644	98.887	3.12862	1.49e-08
G5642	TU15118	chr12	104406705	104412486	+	4	1167	TSS11706	annotated	protein_coding	exonic_overlap	same_strand	ENSMUST00000021506.5	ENSMUSG00000021091.8	Serpina3n	protein_coding	2064	218.948	2.93909	2.13e-21	2433.68	5.91741	8.94e-232	5918.31	5.60545	0.000859644	98.887	3.12862	1.49e-08
G5731	TU15378	chr12	112772193	112788178	-	7	11644	TSS11908	annotated	protein_coding	exonic_overlap	same_strand	ENSMUST00000124526.1	ENSMUSG00000072812.4	Ahnak2	protein_coding	5347	282.686	2.28758	4.17e-18	129.429	1.56678	0.000151303	487.049	2.86984	2.13e-15	199.357	2.51289	2.11e-12
G6232	TU16477	chr13	55105276	55134962	+	7	3520	TSS12794	annotated	protein_coding	exonic_overlap	same_strand	ENSMUST00000021937.11	ENSMUSG00000021481.11	Zfp346	protein_coding	3333	892.005	2.01936	2.66e-33	2528.53	2.91821	2.52e-34	1330.73	1.53318	0.00266266	601.437	1.51385	1.12e-13
G6232	TU16478	chr13	55105276	55134962	+	7	3568	TSS12794	annotated	protein_coding	exonic_overlap	same_strand	ENSMUST00000021937.11	ENSMUSG00000021481.11	Zfp346	protein_coding	3333	892.005	2.01936	2.66e-33	2528.53	2.91821	2.52e-34	1330.73	1.53318	0.00266266	601.437	1.51385	1.12e-13
G6347	TU16749	chr13	64363213	64370306	-	8	1803	TSS13007	annotated	protein_coding	exonic_overlap	same_strand	ENSMUST00000021933.7	ENSMUSG00000021477.9	Ctsl	protein_coding	1971	5615.56	2.72387	7.94e-217	8497.87	2.54097	1.44e-85	6586.33	1.66482	9.81e-10	2897.41	1.92899	3.14e-54
G6703	TU17655	chr13	103818790	103923343	-	26	9272	TSS13722	annotated	protein_coding	exonic_overlap	same_strand	ENSMUST00000091269.10	ENSMUSG00000021709.14	Erbin	protein_coding	6224	2829.02	1.48934	6.4e-54	4322.27	1.06578	3.43e-10	3576.45	1.02404	0.0118149	2841.39	2.09421	1.34e-42
G6703	TU17656	chr13	103818790	103886339	-	22	5803	TSS13723	annotated	protein_coding	exonic_overlap	same_strand	ENSMUST00000188997.6	ENSMUSG00000021709.14	Erbin	protein_coding	5084	2829.02	1.48934	6.4e-54	4322.27	1.06578	3.43e-10	3576.45	1.02404	0.0118149	2841.39	2.09421	1.34e-42
G6883	TU18074	chr14	20140056	20181809	-	5	3392	TSS14068	annotated	protein_coding	exonic_overlap	same_strand	ENSMUST00000024011.9	ENSMUSG00000023243.9	Kcnk5	protein_coding	3392	587.72	5.62024	6.12e-85	131.631	3.66136	4.1e-20	490.197	4.64212	1.17e-10	31.7667	1.87209	0.0381082
G6909	TU18140	chr14	20455259	20480148	-	14	2932	TSS14110	annotated	protein_coding	exonic_overlap	same_strand	ENSMUST00000100844.5	ENSMUSG00000021814.17	Anxa7	protein_coding	2904	1383.91	1.66336	5.68e-38	4377.43	1.01646	8.96e-12	2252.56	1.40827	3.53e-07	1383.36	2.00116	2.31e-38
G6909	TU18143	chr14	20455259	20480148	-	13	2981	TSS14110	annotated	protein_coding	exonic_overlap	same_strand	ENSMUST00000224975.1	ENSMUSG00000021814.17	Anxa7	protein_coding	2727	1383.91	1.66336	5.68e-38	4377.43	1.01646	8.96e-12	2252.56	1.40827	3.53e-07	1383.36	2.00116	2.31e-38
G6948	TU18253	chr14	24133969	24245920	-	32	7836	TSS14179	annotated	protein_coding	exonic_overlap	read_through	ENSMUST00000224920.1,ENSMUST00000090398.10	ENSMUSG00000114880.1,ENSMUSG00000021782.14	Gm49098,Dlg5	TEC,protein_coding	8277851	230.394	1.12682	0.000204558	300.047	1.98693	8.39e-18	404.236	1.46973	4.51e-05	246.54	1.4665	0.000225836
G6948	TU18254	chr14	24133969	24176710	-	26	6244	TSS14180	annotated	protein_coding	exonic_overlap	read_through	ENSMUST00000224920.1,ENSMUST00000042009.12	ENSMUSG00000114880.1,ENSMUSG00000021782.14	Gm49098,Dlg5	TEC,protein_coding	8276336	230.394	1.12682	0.000204558	300.047	1.98693	8.39e-18	404.236	1.46973	4.51e-05	246.54	1.4665	0.000225836
G6948	TU18257	chr14	24133969	24157302	-	17	4197	TSS14181	annotated	protein_coding	exonic_overlap	same_strand	ENSMUST00000042009.12	ENSMUSG00000021782.14	Dlg5	protein_coding	6336	230.394	1.12682	0.000204558	300.047	1.98693	8.39e-18	404.236	1.46973	4.51e-05	246.54	1.4665	0.000225836
G6948	TU18258	chr14	24133969	24138824	-	5	2269	TSS14182	annotated	protein_coding	exonic_overlap	same_strand	ENSMUST00000166007.7	ENSMUSG00000021782.14	Dlg5	protein_coding	2334	230.394	1.12682	0.000204558	300.047	1.98693	8.39e-18	404.236	1.46973	4.51e-05	246.54	1.4665	0.000225836
G6948	TU18259	chr14	24133969	24154383	-	13	3494	TSS14183	annotated	protein_coding	exonic_overlap	same_strand	ENSMUST00000042009.12	ENSMUSG00000021782.14	Dlg5	protein_coding	6336	230.394	1.12682	0.000204558	300.047	1.98693	8.39e-18	404.236	1.46973	4.51e-05	246.54	1.4665	0.000225836
G6948	TU18260	chr14	24177725	24245920	-	5	1527	TSS14179	annotated	protein_coding	exonic_overlap	same_strand	ENSMUST00000169880.2	ENSMUSG00000021782.14	Dlg5	protein_coding	614	230.394	1.12682	0.000204558	300.047	1.98693	8.39e-18	404.236	1.46973	4.51e-05	246.54	1.4665	0.000225836
G6948	TU18261	chr14	24160178	24172206	-	7	1013	TSS14184	annotated	protein_coding	exonic_overlap	read_through	ENSMUST00000224920.1,ENSMUST00000073687.12	ENSMUSG00000114880.1,ENSMUSG00000021782.14	Gm49098,Dlg5	TEC,protein_coding	8277784	230.394	1.12682	0.000204558	300.047	1.98693	8.39e-18	404.236	1.46973	4.51e-05	246.54	1.4665	0.000225836
G6948	TU18262	chr14	24170425	24191293	-	6	1218	TSS14185	annotated	protein_coding	exonic_overlap	read_through	ENSMUST00000224920.1,ENSMUST00000073687.12	ENSMUSG00000114880.1,ENSMUSG00000021782.14	Gm49098,Dlg5	TEC,protein_coding	8277784	230.394	1.12682	0.000204558	300.047	1.98693	8.39e-18	404.236	1.46973	4.51e-05	246.54	1.4665	0.000225836
G6948	TU18264	chr14	24133969	24150274	-	11	3180	TSS14186	annotated	protein_coding	exonic_overlap	same_strand	ENSMUST00000042009.12	ENSMUSG00000021782.14	Dlg5	protein_coding	6336	230.394	1.12682	0.000204558	300.047	1.98693	8.39e-18	404.236	1.46973	4.51e-05	246.54	1.4665	0.000225836
G6948	TU18266	chr14	24133969	24202367	-	31	7063	TSS14187	annotated	protein_coding	exonic_overlap	read_through	ENSMUST00000224920.1,ENSMUST00000090398.10	ENSMUSG00000114880.1,ENSMUSG00000021782.14	Gm49098,Dlg5	TEC,protein_coding	8277851	230.394	1.12682	0.000204558	300.047	1.98693	8.39e-18	404.236	1.46973	4.51e-05	246.54	1.4665	0.000225836
G6948	TU18268	chr14	24133969	24137241	-	3	1926	TSS14188	annotated	protein_coding	exonic_overlap	same_strand	ENSMUST00000166007.7	ENSMUSG00000021782.14	Dlg5	protein_coding	2334	230.394	1.12682	0.000204558	300.047	1.98693	8.39e-18	404.236	1.46973	4.51e-05	246.54	1.4665	0.000225836
G6948	TU18269	chr14	24133969	24149516	-	10	3048	TSS14189	annotated	protein_coding	exonic_overlap	same_strand	ENSMUST00000166007.7	ENSMUSG00000021782.14	Dlg5	protein_coding	2334	230.394	1.12682	0.000204558	300.047	1.98693	8.39e-18	404.236	1.46973	4.51e-05	246.54	1.4665	0.000225836
G6948	TU18270	chr14	24133969	24155256	-	15	3695	TSS14190	annotated	protein_coding	exonic_overlap	same_strand	ENSMUST00000042009.12	ENSMUSG00000021782.14	Dlg5	protein_coding	6336	230.394	1.12682	0.000204558	300.047	1.98693	8.39e-18	404.236	1.46973	4.51e-05	246.54	1.4665	0.000225836
G6948	TU18271	chr14	24133969	24135676	-	1	1707	TSS14191	annotated	protein_coding	exonic_overlap	same_strand	ENSMUST00000166007.7	ENSMUSG00000021782.14	Dlg5	protein_coding	2334	230.394	1.12682	0.000204558	300.047	1.98693	8.39e-18	404.236	1.46973	4.51e-05	246.54	1.4665	0.000225836
G7000	TU18417	chr14	30879199	30881670	+	3	1296	TSS14319	annotated	protein_coding	exonic_overlap	same_strand	ENSMUST00000040715.7	ENSMUSG00000042485.7	Mustn1	protein_coding	1236	1354.37	1.29865	8.38e-13	7843.51	3.75316	1.16e-67	3309.92	3.03108	1.83e-08	11671.4	4.09542	9.77e-16
G7146	TU18829	chr14	47373812	47386160	+	6	1446	TSS14627	annotated	protein_coding	exonic_overlap	same_strand	ENSMUST00000150290.8	ENSMUSG00000050335.17	Lgals3	protein_coding	1298	234.11	2.97292	9.15e-22	269.876	1.99067	1.99e-14	1434.3	5.39952	1.92e-21	120.509	1.43637	0.0044829
G7146	TU18830	chr14	47373812	47386160	+	6	1419	TSS14627	annotated	protein_coding	exonic_overlap	same_strand	ENSMUST00000142734.7	ENSMUSG00000050335.17	Lgals3	protein_coding	1419	234.11	2.97292	9.15e-22	269.876	1.99067	1.99e-14	1434.3	5.39952	1.92e-21	120.509	1.43637	0.0044829
G7146	TU18831	chr14	47373812	47386160	+	6	1463	TSS14627	annotated	protein_coding	exonic_overlap	same_strand	ENSMUST00000142734.7	ENSMUSG00000050335.17	Lgals3	protein_coding	1419	234.11	2.97292	9.15e-22	269.876	1.99067	1.99e-14	1434.3	5.39952	1.92e-21	120.509	1.43637	0.0044829
G7503	TU19726	chr14	70303514	70331585	-	9	4953	TSS15293	annotated	protein_coding	exonic_overlap	same_strand	ENSMUST00000068044.13	ENSMUSG00000022094.15	Slc39a14	protein_coding	4926	435.312	1.0518	1.9e-06	4201.72	4.65971	2.29e-147	1495.29	2.19935	1.79e-18	2423.02	4.21075	9.95e-107
G7503	TU19727	chr14	70303514	70351425	-	10	4880	TSS15294	annotated	protein_coding	exonic_overlap	same_strand	ENSMUST00000068044.13	ENSMUSG00000022094.15	Slc39a14	protein_coding	4926	435.312	1.0518	1.9e-06	4201.72	4.65971	2.29e-147	1495.29	2.19935	1.79e-18	2423.02	4.21075	9.95e-107
G8323	TU21862	chr15	83299736	83350273	-	16	2650	TSS16996	annotated	protein_coding	exonic_overlap	same_strand	ENSMUST00000067215.8	ENSMUSG00000054277.8	Arfgap3	protein_coding	2619	518.454	2.99568	7.24e-49	465.269	2.13916	1.97e-18	576.42	2.38199	1.35e-10	400.902	2.77149	2.09e-25
G8323	TU21863	chr15	83299736	83350273	-	16	2647	TSS16996	annotated	protein_coding	exonic_overlap	same_strand	ENSMUST00000067215.8	ENSMUSG00000054277.8	Arfgap3	protein_coding	2619	518.454	2.99568	7.24e-49	465.269	2.13916	1.97e-18	576.42	2.38199	1.35e-10	400.902	2.77149	2.09e-25
G8323	TU21864	chr15	83299736	83350273	-	16	2644	TSS16996	annotated	protein_coding	exonic_overlap	same_strand	ENSMUST00000226124.1	ENSMUSG00000054277.8	Arfgap3	protein_coding	2461	518.454	2.99568	7.24e-49	465.269	2.13916	1.97e-18	576.42	2.38199	1.35e-10	400.902	2.77149	2.09e-25
G8323	TU21865	chr15	83299736	83308180	-	4	1307	TSS16997	annotated	protein_coding	exonic_overlap	same_strand	ENSMUST00000226411.1	ENSMUSG00000054277.8	Arfgap3	protein_coding	493	518.454	2.99568	7.24e-49	465.269	2.13916	1.97e-18	576.42	2.38199	1.35e-10	400.902	2.77149	2.09e-25
G8323	TU21866	chr15	83310248	83324155	-	5	601	TSS16998	annotated	protein_coding	exonic_overlap	same_strand	ENSMUST00000067215.8	ENSMUSG00000054277.8	Arfgap3	protein_coding	2619	518.454	2.99568	7.24e-49	465.269	2.13916	1.97e-18	576.42	2.38199	1.35e-10	400.902	2.77149	2.09e-25
G8344	TU21906	chr15	85336244	85463212	+	12	1937	TSS17030	annotated	protein_coding	exonic_overlap	same_strand	ENSMUST00000163242.2	ENSMUSG00000016541.10	Atxn10	protein_coding	1937	614.014	1.08052	4.06e-09	1444.5	1.16739	1.88e-07	1003.55	1.00852	0.000313791	630.126	1.28351	8.76e-08
G8570	TU22636	chr15	101348314	101370162	-	9	3067	TSS17618	annotated	protein_coding	exonic_overlap	same_strand	ENSMUST00000077196.5	ENSMUSG00000037185.9	Krt80	protein_coding	3067	284.22	3.5079	4.99e-30	522.802	4.72856	3.92e-31	419.758	3.29655	4.57e-08	437.681	4.61619	4.85e-36
G8570	TU22637	chr15	101348314	101364578	-	8	2819	TSS17619	annotated	protein_coding	exonic_overlap	same_strand	ENSMUST00000230909.1	ENSMUSG00000037185.9	Krt80	protein_coding	2811	284.22	3.5079	4.99e-30	522.802	4.72856	3.92e-31	419.758	3.29655	4.57e-08	437.681	4.61619	4.85e-36
G9113	TU24204	chr16	46152984	46155077	-	1	2093	TSS18813	annotated	protein_coding	exonic_overlap	same_strand	ENSMUST00000059524.6	ENSMUSG00000048087.6	Gm4737	protein_coding	2093	240.926	1.18757	5.62e-05	868.99	1.4495	2.5e-33	466.347	1.23939	0.0130175	270.597	1.76388	3.06e-08
G9323	TU24770	chr16	92601465	92699160	-	5	8760	TSS19255	annotated	protein_coding	exonic_overlap	same_strand	ENSMUST00000113956.9	ENSMUSG00000022952.17	Runx1	protein_coding	4738	3644.7	6.75177	0	125.864	1.78886	1.03e-08	2252.71	5.11851	2.88e-36	157.787	1.93857	1.26e-06
G9323	TU24771	chr16	92601465	92699160	-	6	8952	TSS19255	annotated	protein_coding	exonic_overlap	same_strand	ENSMUST00000168195.7	ENSMUSG00000022952.17	Runx1	protein_coding	1985	3644.7	6.75177	0	125.864	1.78886	1.03e-08	2252.71	5.11851	2.88e-36	157.787	1.93857	1.26e-06
G9323	TU24772	chr16	92601465	92826149	-	7	5699	TSS19256	annotated	protein_coding	exonic_overlap	same_strand	ENSMUST00000023673.13	ENSMUSG00000022952.17	Runx1	protein_coding	5861	3644.7	6.75177	0	125.864	1.78886	1.03e-08	2252.71	5.11851	2.88e-36	157.787	1.93857	1.26e-06
G9323	TU24773	chr16	92601465	92699160	-	6	8241	TSS19255	annotated	protein_coding	exonic_overlap	same_strand	ENSMUST00000168195.7	ENSMUSG00000022952.17	Runx1	protein_coding	1985	3644.7	6.75177	0	125.864	1.78886	1.03e-08	2252.71	5.11851	2.88e-36	157.787	1.93857	1.26e-06
G9801	TU26152	chr17	29093768	29100722	+	3	1913	TSS20230	annotated	protein_coding	exonic_overlap	same_strand	ENSMUST00000023829.7	ENSMUSG00000023067.14	Cdkn1a	protein_coding	1913	7348.85	5.21641	0	4680.89	4.84764	5.67e-96	4536.29	2.54739	1.26e-16	3962.72	3.88158	2.9e-108
G9859	TU26310	chr17	31844216	31855804	-	14	4554	TSS20358	annotated	protein_coding	exonic_overlap	same_strand	ENSMUST00000024839.5	ENSMUSG00000024042.7	Sik1	protein_coding	4521	1368.01	2.03874	1.97e-37	1918.35	3.70836	6.07e-68	2842.12	2.24814	0.000102082	2851.47	4.36584	1.54e-17
G9859	TU26315	chr17	31844216	31851068	-	9	3910	TSS20359	annotated	protein_coding	exonic_overlap	same_strand	ENSMUST00000024839.5	ENSMUSG00000024042.7	Sik1	protein_coding	4521	1368.01	2.03874	1.97e-37	1918.35	3.70836	6.07e-68	2842.12	2.24814	0.000102082	2851.47	4.36584	1.54e-17
G9995	TU26757	chr17	35000892	35016328	+	30	4237	TSS20674	annotated	protein_coding	exonic_overlap	same_strand	ENSMUST00000087315.13	ENSMUSG00000007029.16	Vars	protein_coding	4137	1395.94	1.49531	1.44e-33	2381.35	2.38942	1.39e-54	2732.26	1.1183	0.0187023	1137.03	1.2632	6.69e-15
G9995	TU26758	chr17	35000892	35016328	+	29	4323	TSS20674	annotated	protein_coding	exonic_overlap	same_strand	ENSMUST00000087315.13	ENSMUSG00000007029.16	Vars	protein_coding	4137	1395.94	1.49531	1.44e-33	2381.35	2.38942	1.39e-54	2732.26	1.1183	0.0187023	1137.03	1.2632	6.69e-15
G9995	TU26759	chr17	35000892	35016030	+	28	4292	TSS20674	annotated	protein_coding	exonic_overlap	same_strand	ENSMUST00000173584.7	ENSMUSG00000007029.16	Vars	protein_coding	4048	1395.94	1.49531	1.44e-33	2381.35	2.38942	1.39e-54	2732.26	1.1183	0.0187023	1137.03	1.2632	6.69e-15

## Sheet: down_mRNAs
gene_id	transcript_id	chrom	start	end	strand	num_exons	transcript_length	tss_id	annotation	category	category_relative	category_relative_detail	ref_transcript_id	ref_gene_id	ref_gene_name	ref_gene_type	ref_length	dev_baseMean	dev_log2Fold	dev_padj	tumor_baseMean	tumor_log2Fold	tumor_padj	cast_baseMean	cast_log2Fold	cast_padj	fast_baseMean	fast_log2Fold	fast_padj
G1017	TU2660	chr1	89949161	90014612	-	5	4832	TSS1997	annotated	protein_coding	exonic_overlap	same_strand	ENSMUST00000238685.1	ENSMUSG00000067081.13	Asb18	protein_coding	3775	496.959	-3.02836	6.9e-47	433.477	-3.48309	1.15e-05	772.711	-1.5984	6.22e-09	278.899	-3.61187	7.36e-19
G10427	TU27856	chr17	75435790	75529098	+	17	4834	TSS21524	annotated	protein_coding	exonic_overlap	same_strand	ENSMUST00000164192.8	ENSMUSG00000071042.12	Rasgrp3	protein_coding	4655	890.32	-2.04455	5.98e-37	1236.01	-3.06291	1.06e-56	1263.51	-1.50296	4.39e-07	594.15	-2.71631	2.92e-32
G10427	TU27857	chr17	75435790	75529098	+	18	4967	TSS21524	annotated	protein_coding	exonic_overlap	same_strand	ENSMUST00000095204.5	ENSMUSG00000071042.12	Rasgrp3	protein_coding	4720	890.32	-2.04455	5.98e-37	1236.01	-3.06291	1.06e-56	1263.51	-1.50296	4.39e-07	594.15	-2.71631	2.92e-32
G10427	TU27858	chr17	75453759	75529098	+	18	6565	TSS21525	annotated	protein_coding	exonic_overlap	same_strand	ENSMUST00000095204.5	ENSMUSG00000071042.12	Rasgrp3	protein_coding	4720	890.32	-2.04455	5.98e-37	1236.01	-3.06291	1.06e-56	1263.51	-1.50296	4.39e-07	594.15	-2.71631	2.92e-32
G10427	TU27860	chr17	75465297	75529098	+	18	4952	TSS21526	annotated	protein_coding	exonic_overlap	same_strand	ENSMUST00000095204.5	ENSMUSG00000071042.12	Rasgrp3	protein_coding	4720	890.32	-2.04455	5.98e-37	1236.01	-3.06291	1.06e-56	1263.51	-1.50296	4.39e-07	594.15	-2.71631	2.92e-32
G10427	TU27861	chr17	75453759	75529098	+	17	6432	TSS21525	annotated	protein_coding	exonic_overlap	same_strand	ENSMUST00000164192.8	ENSMUSG00000071042.12	Rasgrp3	protein_coding	4655	890.32	-2.04455	5.98e-37	1236.01	-3.06291	1.06e-56	1263.51	-1.50296	4.39e-07	594.15	-2.71631	2.92e-32
G10427	TU27862	chr17	75435790	75453355	+	2	1563	TSS21524	annotated	protein_coding	exonic_overlap	same_strand	ENSMUST00000234640.1	ENSMUSG00000071042.12	Rasgrp3	protein_coding	391	890.32	-2.04455	5.98e-37	1236.01	-3.06291	1.06e-56	1263.51	-1.50296	4.39e-07	594.15	-2.71631	2.92e-32
G10427	TU27863	chr17	75523989	75529098	+	4	2940	TSS21527	annotated	protein_coding	exonic_overlap	same_strand	ENSMUST00000164192.8	ENSMUSG00000071042.12	Rasgrp3	protein_coding	4655	890.32	-2.04455	5.98e-37	1236.01	-3.06291	1.06e-56	1263.51	-1.50296	4.39e-07	594.15	-2.71631	2.92e-32
G10500	TU28140	chr17	85684268	85688274	-	2	2127	TSS21755	annotated	protein_coding	exonic_overlap	same_strand	ENSMUST00000163568.3	ENSMUSG00000024134.11	Six2	protein_coding	2119	34.3603	-1.76009	0.0401077	264.702	-1.61962	2.25e-12	68.1583	-2.40418	0.00116302	25.3798	-2.42751	0.0198233
G10667	TU28604	chr18	15389415	15403758	-	5	5134	TSS22121	annotated	protein_coding	exonic_overlap	same_strand	ENSMUST00000079081.7	ENSMUSG00000024411.11	Aqp4	protein_coding	5054	1196.04	-1.7042	1.75e-26	602.752	-6.25835	2.34e-11	1233.53	-2.6377	2.54e-13	278.636	-5.77054	1.4e-40
G10667	TU28605	chr18	15389415	15393827	-	1	4412	TSS22124	annotated	protein_coding	exonic_overlap	same_strand	ENSMUST00000238946.1	ENSMUSG00000024411.11	Aqp4	protein_coding	4895	1196.04	-1.7042	1.75e-26	602.752	-6.25835	2.34e-11	1233.53	-2.6377	2.54e-13	278.636	-5.77054	1.4e-40
G10758	TU28795	chr18	33437018	33464029	-	5	2185	TSS22279	annotated	protein_coding	exonic_overlap	same_strand	ENSMUST00000168890.1	ENSMUSG00000042834.15	Nrep	protein_coding	2185	1736.33	-3.29821	2.45e-146	2985.74	-7.02173	2.55e-301	1385.21	-1.57976	0.000150342	1026.11	-3.98467	4e-95
G11022	TU29415	chr18	60963513	60988152	+	7	4308	TSS22763	annotated	protein_coding	exonic_overlap	same_strand	ENSMUST00000115295.8	ENSMUSG00000024617.16	Camk2a	protein_coding	979	5107.9	-2.92925	8.46e-165	7140.29	-2.23991	5.51e-47	8490.97	-2.18662	2.85e-21	3544.05	-2.09311	6.43e-61
G11022	TU29418	chr18	60963513	60988152	+	6	4275	TSS22763	annotated	protein_coding	exonic_overlap	same_strand	ENSMUST00000039904.6	ENSMUSG00000024617.16	Camk2a	protein_coding	1734	5107.9	-2.92925	8.46e-165	7140.29	-2.23991	5.51e-47	8490.97	-2.18662	2.85e-21	3544.05	-2.09311	6.43e-61
G11022	TU29420	chr18	60963513	60988152	+	7	8103	TSS22763	annotated	protein_coding	exonic_overlap	same_strand	ENSMUST00000115295.8	ENSMUSG00000024617.16	Camk2a	protein_coding	979	5107.9	-2.92925	8.46e-165	7140.29	-2.23991	5.51e-47	8490.97	-2.18662	2.85e-21	3544.05	-2.09311	6.43e-61
G11022	TU29422	chr18	60963513	60988152	+	7	4303	TSS22763	annotated	protein_coding	exonic_overlap	same_strand	ENSMUST00000115295.8	ENSMUSG00000024617.16	Camk2a	protein_coding	979	5107.9	-2.92925	8.46e-165	7140.29	-2.23991	5.51e-47	8490.97	-2.18662	2.85e-21	3544.05	-2.09311	6.43e-61
G11175	TU29872	chr18	77185833	77260219	+	7	6777	TSS23100	annotated	protein_coding	exonic_overlap	same_strand	ENSMUST00000079618.10	ENSMUSG00000025425.18	St8sia5	protein_coding	1989	496.807	-2.21433	5.23e-30	518.601	-1.34663	1.26e-19	680.098	-1.29497	0.00462772	373.092	-3.06359	3.09e-27
G11175	TU29873	chr18	77185833	77260219	+	8	6885	TSS23100	annotated	protein_coding	exonic_overlap	same_strand	ENSMUST00000075290.7	ENSMUSG00000025425.18	St8sia5	protein_coding	5432	496.807	-2.21433	5.23e-30	518.601	-1.34663	1.26e-19	680.098	-1.29497	0.00462772	373.092	-3.06359	3.09e-27
G11175	TU29874	chr18	77248435	77260219	+	3	6061	TSS23101	annotated	protein_coding	exonic_overlap	same_strand	ENSMUST00000079618.10	ENSMUSG00000025425.18	St8sia5	protein_coding	1989	496.807	-2.21433	5.23e-30	518.601	-1.34663	1.26e-19	680.098	-1.29497	0.00462772	373.092	-3.06359	3.09e-27
G11175	TU29875	chr18	77232790	77260219	+	6	6387	TSS23102	annotated	protein_coding	exonic_overlap	same_strand	ENSMUST00000079618.10	ENSMUSG00000025425.18	St8sia5	protein_coding	1989	496.807	-2.21433	5.23e-30	518.601	-1.34663	1.26e-19	680.098	-1.29497	0.00462772	373.092	-3.06359	3.09e-27
G11175	TU29876	chr18	77185833	77246212	+	5	826	TSS23100	annotated	protein_coding	exonic_overlap	same_strand	ENSMUST00000075290.7	ENSMUSG00000025425.18	St8sia5	protein_coding	5432	496.807	-2.21433	5.23e-30	518.601	-1.34663	1.26e-19	680.098	-1.29497	0.00462772	373.092	-3.06359	3.09e-27
G11175	TU29877	chr18	77253015	77260219	+	2	5948	TSS23103	annotated	protein_coding	exonic_overlap	same_strand	ENSMUST00000079618.10	ENSMUSG00000025425.18	St8sia5	protein_coding	1989	496.807	-2.21433	5.23e-30	518.601	-1.34663	1.26e-19	680.098	-1.29497	0.00462772	373.092	-3.06359	3.09e-27
G11476	TU30764	chr19	10245264	10304888	-	20	5645	TSS23727	annotated	protein_coding	exonic_overlap	same_strand	ENSMUST00000039327.10	ENSMUSG00000035735.10	Dagla	protein_coding	5634	142.919	-2.16354	1.6e-08	232.862	-1.95452	6.95e-09	298.954	-1.06049	0.0185317	80.4646	-3.15288	2.01e-08
G11476	TU30765	chr19	10256295	10269819	-	8	907	TSS23728	annotated	protein_coding	exonic_overlap	same_strand	ENSMUST00000125567.7	ENSMUSG00000035735.10	Dagla	protein_coding	5588	142.919	-2.16354	1.6e-08	232.862	-1.95452	6.95e-09	298.954	-1.06049	0.0185317	80.4646	-3.15288	2.01e-08
G11476	TU30766	chr19	10256122	10256208	-	1	86	TSS23729	annotated	protein_coding	exonic_overlap	same_strand	ENSMUST00000156361.1	ENSMUSG00000035735.10	Dagla	protein_coding	695	142.919	-2.16354	1.6e-08	232.862	-1.95452	6.95e-09	298.954	-1.06049	0.0185317	80.4646	-3.15288	2.01e-08
G11476	TU30767	chr19	10265006	10271200	-	4	543	TSS23730	annotated	protein_coding	exonic_overlap	same_strand	ENSMUST00000039327.10	ENSMUSG00000035735.10	Dagla	protein_coding	5634	142.919	-2.16354	1.6e-08	232.862	-1.95452	6.95e-09	298.954	-1.06049	0.0185317	80.4646	-3.15288	2.01e-08
G11476	TU30768	chr19	10250367	10253787	-	5	663	TSS23731	annotated	protein_coding	exonic_overlap	same_strand	ENSMUST00000125567.7	ENSMUSG00000035735.10	Dagla	protein_coding	5588	142.919	-2.16354	1.6e-08	232.862	-1.95452	6.95e-09	298.954	-1.06049	0.0185317	80.4646	-3.15288	2.01e-08
G11476	TU30769	chr19	10245264	10251197	-	3	3679	TSS23732	annotated	protein_coding	exonic_overlap	same_strand	ENSMUST00000125567.7	ENSMUSG00000035735.10	Dagla	protein_coding	5588	142.919	-2.16354	1.6e-08	232.862	-1.95452	6.95e-09	298.954	-1.06049	0.0185317	80.4646	-3.15288	2.01e-08
G11476	TU30770	chr19	10260647	10286188	-	10	1492	TSS23733	annotated	protein_coding	exonic_overlap	same_strand	ENSMUST00000039327.10	ENSMUSG00000035735.10	Dagla	protein_coding	5634	142.919	-2.16354	1.6e-08	232.862	-1.95452	6.95e-09	298.954	-1.06049	0.0185317	80.4646	-3.15288	2.01e-08
G11476	TU30771	chr19	10269185	10304888	-	8	1382	TSS23727	annotated	protein_coding	exonic_overlap	same_strand	ENSMUST00000039327.10	ENSMUSG00000035735.10	Dagla	protein_coding	5634	142.919	-2.16354	1.6e-08	232.862	-1.95452	6.95e-09	298.954	-1.06049	0.0185317	80.4646	-3.15288	2.01e-08
G11762	TU31615	chr19	41845971	41848132	-	1	2161	TSS24404	annotated	protein_coding	exonic_overlap	same_strand	ENSMUST00000059231.3	ENSMUSG00000047604.3	Frat2	protein_coding	2161	229.917	-1.99819	7.04e-12	191.751	-1.81564	3.68e-12	381.16	-2.02505	1.33e-07	252.148	-1.14051	0.000918064
G11825	TU31805	chr19	45026953	45036609	-	10	2853	TSS24539	annotated	protein_coding	exonic_overlap	same_strand	ENSMUST00000237962.1	ENSMUSG00000074818.13	Pdzd7	protein_coding	3100	205.608	-2.7202	8.96e-18	98.183	-1.75536	2.78e-09	302.382	-2.36428	1.07e-07	141.352	-2.02378	4.15e-07
G11825	TU31806	chr19	45026953	45045920	-	15	4759	TSS24540	annotated	protein_coding	exonic_overlap	same_strand	ENSMUST00000145391.8	ENSMUSG00000074818.13	Pdzd7	protein_coding	3161	205.608	-2.7202	8.96e-18	98.183	-1.75536	2.78e-09	302.382	-2.36428	1.07e-07	141.352	-2.02378	4.15e-07
G11825	TU31807	chr19	45028352	45038859	-	10	3128	TSS24541	annotated	protein_coding	exonic_overlap	same_strand	ENSMUST00000237077.1	ENSMUSG00000074818.13	Pdzd7	protein_coding	3008	205.608	-2.7202	8.96e-18	98.183	-1.75536	2.78e-09	302.382	-2.36428	1.07e-07	141.352	-2.02378	4.15e-07
G11825	TU31808	chr19	45039141	45046617	-	6	1209	TSS24542	annotated	protein_coding	exonic_overlap	same_strand	ENSMUST00000237077.1	ENSMUSG00000074818.13	Pdzd7	protein_coding	3008	205.608	-2.7202	8.96e-18	98.183	-1.75536	2.78e-09	302.382	-2.36428	1.07e-07	141.352	-2.02378	4.15e-07
G11825	TU31809	chr19	45040159	45046617	-	4	860	TSS24542	annotated	protein_coding	exonic_overlap	same_strand	ENSMUST00000237077.1	ENSMUSG00000074818.13	Pdzd7	protein_coding	3008	205.608	-2.7202	8.96e-18	98.183	-1.75536	2.78e-09	302.382	-2.36428	1.07e-07	141.352	-2.02378	4.15e-07
G11825	TU31810	chr19	45036664	45039750	-	4	849	TSS24543	annotated	protein_coding	exonic_overlap	same_strand	ENSMUST00000169459.3	ENSMUSG00000074818.13	Pdzd7	protein_coding	3265	205.608	-2.7202	8.96e-18	98.183	-1.75536	2.78e-09	302.382	-2.36428	1.07e-07	141.352	-2.02378	4.15e-07
G11825	TU31811	chr19	45028352	45039750	-	12	2727	TSS24543	annotated	protein_coding	exonic_overlap	same_strand	ENSMUST00000237227.1	ENSMUSG00000074818.13	Pdzd7	protein_coding	3190	205.608	-2.7202	8.96e-18	98.183	-1.75536	2.78e-09	302.382	-2.36428	1.07e-07	141.352	-2.02378	4.15e-07
G12300	TU33178	chr2	32095458	32110820	+	3	1907	TSS25547	annotated	protein_coding	exonic_overlap	same_strand	ENSMUST00000057423.5	ENSMUSG00000051373.5	Plpp7	protein_coding	1947	1142.04	-2.21732	1.46e-52	1898.31	-2.25507	1.91e-42	2038.54	-1.36245	0.00359141	771.194	-2.1996	2.71e-32
G12325	TU33255	chr2	32625436	32635514	+	7	2523	TSS25604	annotated	protein_coding	exonic_overlap	same_strand	ENSMUST00000113277.7	ENSMUSG00000026817.14	Ak1	protein_coding	2063	18126.7	-1.57674	8.64e-72	25015.2	-2.67453	1.22e-26	29285.5	-1.31634	2.1e-08	15618	-1.37039	1.58e-42
G12657	TU34239	chr2	79255560	79333107	+	28	9690	TSS26388	annotated	protein_coding	exonic_overlap	same_strand	ENSMUST00000099972.4	ENSMUSG00000027009.18	Itga4	protein_coding	9767	275.149	-2.5608	1.91e-21	195.802	-3.72494	2.18e-39	356.014	-1.19177	0.0320734	128.5	-4.33958	1.61e-18
G12657	TU34240	chr2	79291983	79322852	+	11	1343	TSS26389	annotated	protein_coding	exonic_overlap	same_strand	ENSMUST00000099972.4	ENSMUSG00000027009.18	Itga4	protein_coding	9767	275.149	-2.5608	1.91e-21	195.802	-3.72494	2.18e-39	356.014	-1.19177	0.0320734	128.5	-4.33958	1.61e-18
G12657	TU34241	chr2	79280571	79325167	+	20	2133	TSS26390	annotated	protein_coding	exonic_overlap	same_strand	ENSMUST00000099972.4	ENSMUSG00000027009.18	Itga4	protein_coding	9767	275.149	-2.5608	1.91e-21	195.802	-3.72494	2.18e-39	356.014	-1.19177	0.0320734	128.5	-4.33958	1.61e-18
G12657	TU34242	chr2	79289101	79333107	+	15	8341	TSS26391	annotated	protein_coding	exonic_overlap	same_strand	ENSMUST00000099972.4	ENSMUSG00000027009.18	Itga4	protein_coding	9767	275.149	-2.5608	1.91e-21	195.802	-3.72494	2.18e-39	356.014	-1.19177	0.0320734	128.5	-4.33958	1.61e-18
G12657	TU34243	chr2	79314913	79322852	+	7	810	TSS26392	annotated	protein_coding	exonic_overlap	same_strand	ENSMUST00000099972.4	ENSMUSG00000027009.18	Itga4	protein_coding	9767	275.149	-2.5608	1.91e-21	195.802	-3.72494	2.18e-39	356.014	-1.19177	0.0320734	128.5	-4.33958	1.61e-18
G12657	TU34244	chr2	79281643	79281784	+	1	141	TSS26393	annotated	protein_coding	exonic_overlap	same_strand	ENSMUST00000135919.7	ENSMUSG00000027009.18	Itga4	protein_coding	1826	275.149	-2.5608	1.91e-21	195.802	-3.72494	2.18e-39	356.014	-1.19177	0.0320734	128.5	-4.33958	1.61e-18
G12657	TU34245	chr2	79255560	79257078	+	3	509	TSS26388	annotated	protein_coding	exonic_overlap	same_strand	ENSMUST00000141094.7	ENSMUSG00000027009.18	Itga4	protein_coding	1508	275.149	-2.5608	1.91e-21	195.802	-3.72494	2.18e-39	356.014	-1.19177	0.0320734	128.5	-4.33958	1.61e-18
G12657	TU34246	chr2	79321390	79325695	+	4	468	TSS26394	annotated	protein_coding	exonic_overlap	same_strand	ENSMUST00000099972.4	ENSMUSG00000027009.18	Itga4	protein_coding	9767	275.149	-2.5608	1.91e-21	195.802	-3.72494	2.18e-39	356.014	-1.19177	0.0320734	128.5	-4.33958	1.61e-18
G12657	TU34247	chr2	79287002	79288971	+	3	338	TSS26395	annotated	protein_coding	exonic_overlap	same_strand	ENSMUST00000126312.1	ENSMUSG00000027009.18	Itga4	protein_coding	2936	275.149	-2.5608	1.91e-21	195.802	-3.72494	2.18e-39	356.014	-1.19177	0.0320734	128.5	-4.33958	1.61e-18
G12657	TU34248	chr2	79321390	79322852	+	2	346	TSS26394	annotated	protein_coding	exonic_overlap	same_strand	ENSMUST00000099972.4	ENSMUSG00000027009.18	Itga4	protein_coding	9767	275.149	-2.5608	1.91e-21	195.802	-3.72494	2.18e-39	356.014	-1.19177	0.0320734	128.5	-4.33958	1.61e-18
G12657	TU34249	chr2	79255560	79277830	+	5	724	TSS26388	annotated	protein_coding	exonic_overlap	same_strand	ENSMUST00000141094.7	ENSMUSG00000027009.18	Itga4	protein_coding	1508	275.149	-2.5608	1.91e-21	195.802	-3.72494	2.18e-39	356.014	-1.19177	0.0320734	128.5	-4.33958	1.61e-18
G12669	TU34282	chr2	80617044	80634500	+	4	4471	TSS26420	annotated	protein_coding	exonic_overlap	read_through	ENSMUST00000028384.4,ENSMUST00000135305.7	ENSMUSG00000027001.10,ENSMUSG00000026999.14	Nup35,Dusp19	protein_coding	16322688	228.984	-1.02178	0.000765496	291.823	-1.48087	5.6e-08	348.42	-1.11022	0.00385269	145.542	-1.92181	3.41e-06
G12669	TU34283	chr2	80617044	80634500	+	4	4149	TSS26420	annotated	protein_coding	exonic_overlap	read_through	ENSMUST00000147290.7,ENSMUST00000135305.7	ENSMUSG00000027001.10,ENSMUSG00000026999.14	Nup35,Dusp19	protein_coding	13242688	228.984	-1.02178	0.000765496	291.823	-1.48087	5.6e-08	348.42	-1.11022	0.00385269	145.542	-1.92181	3.41e-06
G12669	TU34284	chr2	80617044	80634500	+	4	4353	TSS26420	annotated	protein_coding	exonic_overlap	read_through	ENSMUST00000135305.7,ENSMUST00000151204.1	ENSMUSG00000026999.14,ENSMUSG00000027001.10	Dusp19,Nup35	protein_coding	26881993	228.984	-1.02178	0.000765496	291.823	-1.48087	5.6e-08	348.42	-1.11022	0.00385269	145.542	-1.92181	3.41e-06
G12669	TU34285	chr2	80617044	80617607	+	1	563	TSS26420	annotated	protein_coding	exonic_overlap	read_through	ENSMUST00000028384.4,ENSMUST00000135305.7	ENSMUSG00000027001.10,ENSMUSG00000026999.14	Nup35,Dusp19	protein_coding	16322688	228.984	-1.02178	0.000765496	291.823	-1.48087	5.6e-08	348.42	-1.11022	0.00385269	145.542	-1.92181	3.41e-06
G12669	TU34286	chr2	80621192	80624405	+	2	246	TSS26421	annotated	protein_coding	exonic_overlap	read_through	ENSMUST00000147290.7,ENSMUST00000135305.7	ENSMUSG00000027001.10,ENSMUSG00000026999.14	Nup35,Dusp19	protein_coding	13242688	228.984	-1.02178	0.000765496	291.823	-1.48087	5.6e-08	348.42	-1.11022	0.00385269	145.542	-1.92181	3.41e-06
G12669	TU34287	chr2	80617044	80634500	+	4	4031	TSS26420	annotated	protein_coding	exonic_overlap	read_through	ENSMUST00000135305.7,ENSMUST00000151204.1	ENSMUSG00000026999.14,ENSMUSG00000027001.10	Dusp19,Nup35	protein_coding	26881993	228.984	-1.02178	0.000765496	291.823	-1.48087	5.6e-08	348.42	-1.11022	0.00385269	145.542	-1.92181	3.41e-06
G12669	TU34288	chr2	80617044	80624405	+	3	455	TSS26420	annotated	protein_coding	exonic_overlap	read_through	ENSMUST00000147290.7,ENSMUST00000135305.7	ENSMUSG00000027001.10,ENSMUSG00000026999.14	Nup35,Dusp19	protein_coding	13242688	228.984	-1.02178	0.000765496	291.823	-1.48087	5.6e-08	348.42	-1.11022	0.00385269	145.542	-1.92181	3.41e-06
G12671	TU34290	chr2	76406567	76600423	+	25	7619	TSS26423	annotated	protein_coding	exonic_overlap	same_strand	ENSMUST00000077972.10	ENSMUSG00000042359.18	Osbpl6	protein_coding	8037	1182.8	-1.86427	5.32e-29	926.769	-1.79495	1.28e-31	1643.17	-1.3211	0.00783689	642.225	-1.9321	5.99e-21
G12671	TU34291	chr2	76406567	76600581	+	24	7720	TSS26423	annotated	protein_coding	exonic_overlap	same_strand	ENSMUST00000111930.8	ENSMUSG00000042359.18	Osbpl6	protein_coding	3853	1182.8	-1.86427	5.32e-29	926.769	-1.79495	1.28e-31	1643.17	-1.3211	0.00783689	642.225	-1.9321	5.99e-21
G12671	TU34292	chr2	76406507	76600423	+	27	7847	TSS26424	annotated	protein_coding	exonic_overlap	same_strand	ENSMUST00000077972.10	ENSMUSG00000042359.18	Osbpl6	protein_coding	8037	1182.8	-1.86427	5.32e-29	926.769	-1.79495	1.28e-31	1643.17	-1.3211	0.00783689	642.225	-1.9321	5.99e-21
G12671	TU34294	chr2	76406567	76600423	+	25	7670	TSS26423	annotated	protein_coding	exonic_overlap	same_strand	ENSMUST00000111930.8	ENSMUSG00000042359.18	Osbpl6	protein_coding	3853	1182.8	-1.86427	5.32e-29	926.769	-1.79495	1.28e-31	1643.17	-1.3211	0.00783689	642.225	-1.9321	5.99e-21
G12671	TU34296	chr2	76406745	76411054	+	2	1899	TSS26425	annotated	protein_coding	exonic_overlap	same_strand	ENSMUST00000134213.1	ENSMUSG00000042359.18	Osbpl6	protein_coding	422	1182.8	-1.86427	5.32e-29	926.769	-1.79495	1.28e-31	1643.17	-1.3211	0.00783689	642.225	-1.9321	5.99e-21
G12671	TU34297	chr2	76406567	76600423	+	24	7918	TSS26423	annotated	protein_coding	exonic_overlap	same_strand	ENSMUST00000111930.8	ENSMUSG00000042359.18	Osbpl6	protein_coding	3853	1182.8	-1.86427	5.32e-29	926.769	-1.79495	1.28e-31	1643.17	-1.3211	0.00783689	642.225	-1.9321	5.99e-21
G12671	TU34300	chr2	76406567	76600423	+	26	7694	TSS26423	annotated	protein_coding	exonic_overlap	same_strand	ENSMUST00000077972.10	ENSMUSG00000042359.18	Osbpl6	protein_coding	8037	1182.8	-1.86427	5.32e-29	926.769	-1.79495	1.28e-31	1643.17	-1.3211	0.00783689	642.225	-1.9321	5.99e-21
G12671	TU34302	chr2	76499254	76549560	+	6	815	TSS26426	annotated	protein_coding	exonic_overlap	same_strand	ENSMUST00000128034.1	ENSMUSG00000042359.18	Osbpl6	protein_coding	1178	1182.8	-1.86427	5.32e-29	926.769	-1.79495	1.28e-31	1643.17	-1.3211	0.00783689	642.225	-1.9321	5.99e-21
G12671	TU34303	chr2	76406567	76411054	+	3	1717	TSS26423	annotated	protein_coding	exonic_overlap	same_strand	ENSMUST00000134213.1	ENSMUSG00000042359.18	Osbpl6	protein_coding	422	1182.8	-1.86427	5.32e-29	926.769	-1.79495	1.28e-31	1643.17	-1.3211	0.00783689	642.225	-1.9321	5.99e-21
G12671	TU34304	chr2	76406567	76600423	+	27	8143	TSS26423	annotated	protein_coding	exonic_overlap	same_strand	ENSMUST00000077972.10	ENSMUSG00000042359.18	Osbpl6	protein_coding	8037	1182.8	-1.86427	5.32e-29	926.769	-1.79495	1.28e-31	1643.17	-1.3211	0.00783689	642.225	-1.9321	5.99e-21
G12671	TU34307	chr2	76576918	76591930	+	9	1254	TSS26427	annotated	protein_coding	exonic_overlap	same_strand	ENSMUST00000184442.1	ENSMUSG00000042359.18	Osbpl6	protein_coding	2674	1182.8	-1.86427	5.32e-29	926.769	-1.79495	1.28e-31	1643.17	-1.3211	0.00783689	642.225	-1.9321	5.99e-21
G12671	TU34308	chr2	76406567	76407931	+	2	1004	TSS26423	annotated	protein_coding	exonic_overlap	same_strand	ENSMUST00000133275.1	ENSMUSG00000042359.18	Osbpl6	protein_coding	593	1182.8	-1.86427	5.32e-29	926.769	-1.79495	1.28e-31	1643.17	-1.3211	0.00783689	642.225	-1.9321	5.99e-21
G12671	TU34309	chr2	76406567	76600423	+	24	7595	TSS26423	annotated	protein_coding	exonic_overlap	same_strand	ENSMUST00000111930.8	ENSMUSG00000042359.18	Osbpl6	protein_coding	3853	1182.8	-1.86427	5.32e-29	926.769	-1.79495	1.28e-31	1643.17	-1.3211	0.00783689	642.225	-1.9321	5.99e-21
G12671	TU34312	chr2	76406507	76407931	+	2	593	TSS26424	annotated	protein_coding	exonic_overlap	same_strand	ENSMUST00000133275.1	ENSMUSG00000042359.18	Osbpl6	protein_coding	593	1182.8	-1.86427	5.32e-29	926.769	-1.79495	1.28e-31	1643.17	-1.3211	0.00783689	642.225	-1.9321	5.99e-21
G12671	TU34316	chr2	76406567	76600423	+	25	8179	TSS26423	annotated	protein_coding	exonic_overlap	same_strand	ENSMUST00000111930.8	ENSMUSG00000042359.18	Osbpl6	protein_coding	3853	1182.8	-1.86427	5.32e-29	926.769	-1.79495	1.28e-31	1643.17	-1.3211	0.00783689	642.225	-1.9321	5.99e-21
G12671	TU34319	chr2	76564780	76600423	+	15	6286	TSS26429	annotated	protein_coding	exonic_overlap	same_strand	ENSMUST00000077972.10	ENSMUSG00000042359.18	Osbpl6	protein_coding	8037	1182.8	-1.86427	5.32e-29	926.769	-1.79495	1.28e-31	1643.17	-1.3211	0.00783689	642.225	-1.9321	5.99e-21
G12671	TU34322	chr2	76406567	76600581	+	25	8276	TSS26423	annotated	protein_coding	exonic_overlap	same_strand	ENSMUST00000111930.8	ENSMUSG00000042359.18	Osbpl6	protein_coding	3853	1182.8	-1.86427	5.32e-29	926.769	-1.79495	1.28e-31	1643.17	-1.3211	0.00783689	642.225	-1.9321	5.99e-21
G12671	TU34325	chr2	76406567	76411054	+	3	1745	TSS26423	annotated	protein_coding	exonic_overlap	same_strand	ENSMUST00000134213.1	ENSMUSG00000042359.18	Osbpl6	protein_coding	422	1182.8	-1.86427	5.32e-29	926.769	-1.79495	1.28e-31	1643.17	-1.3211	0.00783689	642.225	-1.9321	5.99e-21
G12671	TU34328	chr2	76406567	76600423	+	25	7942	TSS26423	annotated	protein_coding	exonic_overlap	same_strand	ENSMUST00000077972.10	ENSMUSG00000042359.18	Osbpl6	protein_coding	8037	1182.8	-1.86427	5.32e-29	926.769	-1.79495	1.28e-31	1643.17	-1.3211	0.00783689	642.225	-1.9321	5.99e-21
G12671	TU34331	chr2	76406507	76407931	+	2	1092	TSS26424	annotated	protein_coding	exonic_overlap	same_strand	ENSMUST00000133275.1	ENSMUSG00000042359.18	Osbpl6	protein_coding	593	1182.8	-1.86427	5.32e-29	926.769	-1.79495	1.28e-31	1643.17	-1.3211	0.00783689	642.225	-1.9321	5.99e-21
G12671	TU34332	chr2	76593335	76600581	+	3	4962	TSS26430	annotated	protein_coding	exonic_overlap	same_strand	ENSMUST00000111930.8	ENSMUSG00000042359.18	Osbpl6	protein_coding	3853	1182.8	-1.86427	5.32e-29	926.769	-1.79495	1.28e-31	1643.17	-1.3211	0.00783689	642.225	-1.9321	5.99e-21
G12671	TU34333	chr2	76549658	76600423	+	16	6561	TSS26431	annotated	protein_coding	exonic_overlap	same_strand	ENSMUST00000184442.1	ENSMUSG00000042359.18	Osbpl6	protein_coding	2674	1182.8	-1.86427	5.32e-29	926.769	-1.79495	1.28e-31	1643.17	-1.3211	0.00783689	642.225	-1.9321	5.99e-21
G12671	TU34335	chr2	76406745	76407931	+	2	869	TSS26425	annotated	protein_coding	exonic_overlap	same_strand	ENSMUST00000133275.1	ENSMUSG00000042359.18	Osbpl6	protein_coding	593	1182.8	-1.86427	5.32e-29	926.769	-1.79495	1.28e-31	1643.17	-1.3211	0.00783689	642.225	-1.9321	5.99e-21
G12671	TU34337	chr2	76406567	76585271	+	17	2749	TSS26423	annotated	protein_coding	exonic_overlap	same_strand	ENSMUST00000111930.8	ENSMUSG00000042359.18	Osbpl6	protein_coding	3853	1182.8	-1.86427	5.32e-29	926.769	-1.79495	1.28e-31	1643.17	-1.3211	0.00783689	642.225	-1.9321	5.99e-21
G12671	TU34339	chr2	76586112	76600423	+	8	5372	TSS26432	annotated	protein_coding	exonic_overlap	same_strand	ENSMUST00000111930.8	ENSMUSG00000042359.18	Osbpl6	protein_coding	3853	1182.8	-1.86427	5.32e-29	926.769	-1.79495	1.28e-31	1643.17	-1.3211	0.00783689	642.225	-1.9321	5.99e-21
G12671	TU34340	chr2	76550185	76600423	+	19	6701	TSS26433	annotated	protein_coding	exonic_overlap	same_strand	ENSMUST00000077972.10	ENSMUSG00000042359.18	Osbpl6	protein_coding	8037	1182.8	-1.86427	5.32e-29	926.769	-1.79495	1.28e-31	1643.17	-1.3211	0.00783689	642.225	-1.9321	5.99e-21
G12671	TU34342	chr2	76406567	76411054	+	3	1592	TSS26423	annotated	protein_coding	exonic_overlap	same_strand	ENSMUST00000134213.1	ENSMUSG00000042359.18	Osbpl6	protein_coding	422	1182.8	-1.86427	5.32e-29	926.769	-1.79495	1.28e-31	1643.17	-1.3211	0.00783689	642.225	-1.9321	5.99e-21
G12671	TU34343	chr2	76552115	76555118	+	2	240	TSS26434	annotated	protein_coding	exonic_overlap	same_strand	ENSMUST00000184442.1	ENSMUSG00000042359.18	Osbpl6	protein_coding	2674	1182.8	-1.86427	5.32e-29	926.769	-1.79495	1.28e-31	1643.17	-1.3211	0.00783689	642.225	-1.9321	5.99e-21
G12671	TU34344	chr2	76564780	76590460	+	10	1319	TSS26429	annotated	protein_coding	exonic_overlap	same_strand	ENSMUST00000184442.1	ENSMUSG00000042359.18	Osbpl6	protein_coding	2674	1182.8	-1.86427	5.32e-29	926.769	-1.79495	1.28e-31	1643.17	-1.3211	0.00783689	642.225	-1.9321	5.99e-21
G12671	TU34345	chr2	76591781	76593468	+	2	276	TSS26435	annotated	protein_coding	exonic_overlap	same_strand	ENSMUST00000184442.1	ENSMUSG00000042359.18	Osbpl6	protein_coding	2674	1182.8	-1.86427	5.32e-29	926.769	-1.79495	1.28e-31	1643.17	-1.3211	0.00783689	642.225	-1.9321	5.99e-21
G12671	TU34346	chr2	76545975	76560262	+	7	778	TSS26436	annotated	protein_coding	exonic_overlap	same_strand	ENSMUST00000111930.8	ENSMUSG00000042359.18	Osbpl6	protein_coding	3853	1182.8	-1.86427	5.32e-29	926.769	-1.79495	1.28e-31	1643.17	-1.3211	0.00783689	642.225	-1.9321	5.99e-21
G12671	TU34348	chr2	76411902	76499425	+	2	293	TSS26437	annotated	protein_coding	exonic_overlap	same_strand	ENSMUST00000128034.1	ENSMUSG00000042359.18	Osbpl6	protein_coding	1178	1182.8	-1.86427	5.32e-29	926.769	-1.79495	1.28e-31	1643.17	-1.3211	0.00783689	642.225	-1.9321	5.99e-21
G13215	TU35925	chr2	131506443	131525931	+	7	3343	TSS27695	annotated	protein_coding	exonic_overlap	same_strand	ENSMUST00000028806.11	ENSMUSG00000027333.18	Smox	protein_coding	2270	3576.21	-4.23931	3.7e-243	3631.74	-2.81904	1.47e-49	3145.88	-3.14017	1.95e-35	2475.21	-2.16264	1.82e-36
G13215	TU35926	chr2	131491645	131525931	+	7	3136	TSS27696	annotated	protein_coding	exonic_overlap	same_strand	ENSMUST00000028806.11	ENSMUSG00000027333.18	Smox	protein_coding	2270	3576.21	-4.23931	3.7e-243	3631.74	-2.81904	1.47e-49	3145.88	-3.14017	1.95e-35	2475.21	-2.16264	1.82e-36
G13215	TU35927	chr2	131510824	131525931	+	8	3505	TSS27697	annotated	protein_coding	exonic_overlap	same_strand	ENSMUST00000110186.8	ENSMUSG00000027333.18	Smox	protein_coding	2170	3576.21	-4.23931	3.7e-243	3631.74	-2.81904	1.47e-49	3145.88	-3.14017	1.95e-35	2475.21	-2.16264	1.82e-36
G13215	TU35928	chr2	131491645	131525931	+	8	2728	TSS27696	annotated	protein_coding	exonic_overlap	same_strand	ENSMUST00000110180.1	ENSMUSG00000027333.18	Smox	protein_coding	1617	3576.21	-4.23931	3.7e-243	3631.74	-2.81904	1.47e-49	3145.88	-3.14017	1.95e-35	2475.21	-2.16264	1.82e-36
G13515	TU36713	chr2	163336241	163397997	-	6	4259	TSS28312	annotated	protein_coding	exonic_overlap	same_strand	ENSMUST00000017961.10	ENSMUSG00000017817.11	Jph2	protein_coding	4211	11400.1	-1.84917	3.02e-167	13090.3	-3.07115	1.05e-33	19245.7	-1.89692	1.15e-17	6904.07	-3.54241	3.33e-192
G13743	TU37334	chr2	179779187	179899373	+	14	7094	TSS28779	annotated	protein_coding	exonic_overlap	same_strand	ENSMUST00000000314.12	ENSMUSG00000000305.12	Cdh4	protein_coding	6388	88.2746	-1.44318	0.0258561	750.663	-6.41956	6.11e-113	96.0505	-2.16446	0.0111718	46.1288	-3.89291	1.87e-06
G13743	TU37335	chr2	179779187	179780890	+	2	1222	TSS28779	annotated	protein_coding	exonic_overlap	same_strand	ENSMUST00000136411.1	ENSMUSG00000000305.12	Cdh4	protein_coding	379	88.2746	-1.44318	0.0258561	750.663	-6.41956	6.11e-113	96.0505	-2.16446	0.0111718	46.1288	-3.89291	1.87e-06
G13743	TU37336	chr2	179895709	179899373	+	1	3664	TSS28780	annotated	protein_coding	exonic_overlap	same_strand	ENSMUST00000000314.12	ENSMUSG00000000305.12	Cdh4	protein_coding	6388	88.2746	-1.44318	0.0258561	750.663	-6.41956	6.11e-113	96.0505	-2.16446	0.0111718	46.1288	-3.89291	1.87e-06
G13743	TU37337	chr2	179779187	179847670	+	4	2071	TSS28779	annotated	protein_coding	exonic_overlap	same_strand	ENSMUST00000108911.1	ENSMUSG00000000305.12	Cdh4	protein_coding	1208	88.2746	-1.44318	0.0258561	750.663	-6.41956	6.11e-113	96.0505	-2.16446	0.0111718	46.1288	-3.89291	1.87e-06
G13743	TU37338	chr2	179860112	179889325	+	6	1135	TSS28781	annotated	protein_coding	exonic_overlap	same_strand	ENSMUST00000000314.12	ENSMUSG00000000305.12	Cdh4	protein_coding	6388	88.2746	-1.44318	0.0258561	750.663	-6.41956	6.11e-113	96.0505	-2.16446	0.0111718	46.1288	-3.89291	1.87e-06
G13743	TU37340	chr2	179890741	179899373	+	4	4202	TSS28782	annotated	protein_coding	exonic_overlap	same_strand	ENSMUST00000129659.1	ENSMUSG00000000305.12	Cdh4	protein_coding	747	88.2746	-1.44318	0.0258561	750.663	-6.41956	6.11e-113	96.0505	-2.16446	0.0111718	46.1288	-3.89291	1.87e-06
G13743	TU37344	chr2	179893883	179899373	+	2	3971	TSS28783	annotated	protein_coding	exonic_overlap	same_strand	ENSMUST00000129659.1	ENSMUSG00000000305.12	Cdh4	protein_coding	747	88.2746	-1.44318	0.0258561	750.663	-6.41956	6.11e-113	96.0505	-2.16446	0.0111718	46.1288	-3.89291	1.87e-06
G13743	TU37346	chr2	179779187	179780890	+	2	1497	TSS28779	annotated	protein_coding	exonic_overlap	same_strand	ENSMUST00000136411.1	ENSMUSG00000000305.12	Cdh4	protein_coding	379	88.2746	-1.44318	0.0258561	750.663	-6.41956	6.11e-113	96.0505	-2.16446	0.0111718	46.1288	-3.89291	1.87e-06
G13743	TU37348	chr2	179779187	179881996	+	7	2263	TSS28779	annotated	protein_coding	exonic_overlap	same_strand	ENSMUST00000000314.12	ENSMUSG00000000305.12	Cdh4	protein_coding	6388	88.2746	-1.44318	0.0258561	750.663	-6.41956	6.11e-113	96.0505	-2.16446	0.0111718	46.1288	-3.89291	1.87e-06
G13743	TU37352	chr2	179444705	179857674	+	6	904	TSS28784	annotated	protein_coding	exonic_overlap	same_strand	ENSMUST00000108911.1	ENSMUSG00000000305.12	Cdh4	protein_coding	1208	88.2746	-1.44318	0.0258561	750.663	-6.41956	6.11e-113	96.0505	-2.16446	0.0111718	46.1288	-3.89291	1.87e-06
G13831	TU37575	chr3	7366601	7445376	+	3	3695	TSS28931	annotated	protein_coding	exonic_overlap	same_strand	ENSMUST00000028999.11	ENSMUSG00000027499.12	Pkia	protein_coding	3617	8764.65	-1.52708	2.64e-101	19325.3	-2.00979	9.63e-26	15011.1	-1.17686	0.000444902	5609.07	-1.13095	1.95e-24
G13831	TU37576	chr3	7429012	7445376	+	3	3639	TSS28932	annotated	protein_coding	exonic_overlap	same_strand	ENSMUST00000193330.1	ENSMUSG00000027499.12	Pkia	protein_coding	631	8764.65	-1.52708	2.64e-101	19325.3	-2.00979	9.63e-26	15011.1	-1.17686	0.000444902	5609.07	-1.13095	1.95e-24
G14188	TU38395	chr3	69316860	69560802	+	4	9417	TSS29613	annotated	protein_coding	exonic_overlap	same_strand	ENSMUST00000029355.8	ENSMUSG00000027784.10	Ppm1l	protein_coding	9417	3193.18	-1.87812	3.23e-82	5681.34	-1.04214	2.22e-18	5064.32	-1.48224	1.38e-12	1962.99	-1.28887	1.27e-20
G14188	TU38397	chr3	69548978	69560802	+	2	8484	TSS29614	annotated	protein_coding	exonic_overlap	same_strand	ENSMUST00000128637.1	ENSMUSG00000027784.10	Ppm1l	protein_coding	781	3193.18	-1.87812	3.23e-82	5681.34	-1.04214	2.22e-18	5064.32	-1.48224	1.38e-12	1962.99	-1.28887	1.27e-20
G14465	TU39181	chr3	95163849	95174026	+	17	4077	TSS30205	annotated	protein_coding	exonic_overlap	same_strand	ENSMUST00000202315.2	ENSMUSG00000038777.19	Sema6c	protein_coding	2843	1862.91	-2.99803	2.18e-96	1597.79	-2.93483	1.48e-52	2742.71	-1.68673	1.28e-07	1271.91	-3.59482	1.12e-67
G14465	TU39182	chr3	95160299	95174026	+	21	4236	TSS30206	annotated	protein_coding	exonic_overlap	same_strand	ENSMUST00000090823.7	ENSMUSG00000038777.19	Sema6c	protein_coding	4029	1862.91	-2.99803	2.18e-96	1597.79	-2.93483	1.48e-52	2742.71	-1.68673	1.28e-07	1271.91	-3.59482	1.12e-67
G14465	TU39183	chr3	95160299	95174026	+	20	4146	TSS30206	annotated	protein_coding	exonic_overlap	same_strand	ENSMUST00000168321.7	ENSMUSG00000038777.19	Sema6c	protein_coding	3553	1862.91	-2.99803	2.18e-96	1597.79	-2.93483	1.48e-52	2742.71	-1.68673	1.28e-07	1271.91	-3.59482	1.12e-67
G14465	TU39184	chr3	95160299	95174026	+	19	4097	TSS30206	annotated	protein_coding	exonic_overlap	same_strand	ENSMUST00000168321.7	ENSMUSG00000038777.19	Sema6c	protein_coding	3553	1862.91	-2.99803	2.18e-96	1597.79	-2.93483	1.48e-52	2742.71	-1.68673	1.28e-07	1271.91	-3.59482	1.12e-67
G14465	TU39185	chr3	95160299	95174026	+	22	4381	TSS30206	annotated	protein_coding	exonic_overlap	same_strand	ENSMUST00000090823.7	ENSMUSG00000038777.19	Sema6c	protein_coding	4029	1862.91	-2.99803	2.18e-96	1597.79	-2.93483	1.48e-52	2742.71	-1.68673	1.28e-07	1271.91	-3.59482	1.12e-67
G14465	TU39186	chr3	95160299	95174026	+	19	4083	TSS30206	annotated	protein_coding	exonic_overlap	same_strand	ENSMUST00000168321.7	ENSMUSG00000038777.19	Sema6c	protein_coding	3553	1862.91	-2.99803	2.18e-96	1597.79	-2.93483	1.48e-52	2742.71	-1.68673	1.28e-07	1271.91	-3.59482	1.12e-67
G14465	TU39187	chr3	95160299	95174026	+	20	4132	TSS30206	annotated	protein_coding	exonic_overlap	same_strand	ENSMUST00000168321.7	ENSMUSG00000038777.19	Sema6c	protein_coding	3553	1862.91	-2.99803	2.18e-96	1597.79	-2.93483	1.48e-52	2742.71	-1.68673	1.28e-07	1271.91	-3.59482	1.12e-67
G14465	TU39188	chr3	95160299	95174026	+	18	3991	TSS30206	annotated	protein_coding	exonic_overlap	same_strand	ENSMUST00000202315.2	ENSMUSG00000038777.19	Sema6c	protein_coding	2843	1862.91	-2.99803	2.18e-96	1597.79	-2.93483	1.48e-52	2742.71	-1.68673	1.28e-07	1271.91	-3.59482	1.12e-67
G14465	TU39189	chr3	95160299	95174026	+	21	4541	TSS30206	annotated	protein_coding	exonic_overlap	same_strand	ENSMUST00000090823.7	ENSMUSG00000038777.19	Sema6c	protein_coding	4029	1862.91	-2.99803	2.18e-96	1597.79	-2.93483	1.48e-52	2742.71	-1.68673	1.28e-07	1271.91	-3.59482	1.12e-67
G14465	TU39190	chr3	95161087	95174026	+	19	5260	TSS30207	annotated	protein_coding	exonic_overlap	same_strand	ENSMUST00000168321.7	ENSMUSG00000038777.19	Sema6c	protein_coding	3553	1862.91	-2.99803	2.18e-96	1597.79	-2.93483	1.48e-52	2742.71	-1.68673	1.28e-07	1271.91	-3.59482	1.12e-67
G14603	TU39529	chr3	103073966	103099720	+	15	2377	TSS30482	annotated	protein_coding	exonic_overlap	same_strand	ENSMUST00000090715.12	ENSMUSG00000070385.12	Ampd1	protein_coding	2342	11852.3	-1.74001	7.3e-141	17264.3	-2.1869	2.38e-29	14701.7	-1.8074	1.16e-16	8104.48	-1.97593	1.31e-57
G14603	TU39532	chr3	103073966	103099720	+	16	2389	TSS30482	annotated	protein_coding	exonic_overlap	same_strand	ENSMUST00000090715.12	ENSMUSG00000070385.12	Ampd1	protein_coding	2342	11852.3	-1.74001	7.3e-141	17264.3	-2.1869	2.38e-29	14701.7	-1.8074	1.16e-16	8104.48	-1.97593	1.31e-57
G14603	TU39535	chr3	103075389	103099720	+	15	2255	TSS30483	annotated	protein_coding	exonic_overlap	same_strand	ENSMUST00000090715.12	ENSMUSG00000070385.12	Ampd1	protein_coding	2342	11852.3	-1.74001	7.3e-141	17264.3	-2.1869	2.38e-29	14701.7	-1.8074	1.16e-16	8104.48	-1.97593	1.31e-57
G14603	TU39538	chr3	103093778	103099720	+	6	1499	TSS30484	annotated	protein_coding	exonic_overlap	same_strand	ENSMUST00000177250.1	ENSMUSG00000070385.12	Ampd1	protein_coding	751	11852.3	-1.74001	7.3e-141	17264.3	-2.1869	2.38e-29	14701.7	-1.8074	1.16e-16	8104.48	-1.97593	1.31e-57
G15674	TU42197	chr4	99929411	99987295	+	11	2374	TSS32615	annotated	protein_coding	exonic_overlap	same_strand	ENSMUST00000058351.15	ENSMUSG00000025791.18	Pgm1	protein_coding	2371	6486.25	-1.0993	1.13e-28	10541.1	-2.95748	6.99e-72	10642.3	-1.03447	2.62e-05	4212.18	-1.44231	1.6e-31
G15674	TU42198	chr4	99963511	99987295	+	8	1670	TSS32616	annotated	protein_coding	exonic_overlap	same_strand	ENSMUST00000058351.15	ENSMUSG00000025791.18	Pgm1	protein_coding	2371	6486.25	-1.0993	1.13e-28	10541.1	-2.95748	6.99e-72	10642.3	-1.03447	2.62e-05	4212.18	-1.44231	1.6e-31
G15674	TU42199	chr4	99955520	99962244	+	3	1137	TSS32617	annotated	protein_coding	exonic_overlap	same_strand	ENSMUST00000102783.4	ENSMUSG00000025791.18	Pgm1	protein_coding	2523	6486.25	-1.0993	1.13e-28	10541.1	-2.95748	6.99e-72	10642.3	-1.03447	2.62e-05	4212.18	-1.44231	1.6e-31
G1577	TU4113	chr1	167618278	167639623	+	9	1662	TSS3173	annotated	protein_coding	exonic_overlap	same_strand	ENSMUST00000111380.1	ENSMUSG00000015843.10	Rxrg	protein_coding	1630	546.103	-2.87933	6.69e-49	909.691	-2.41754	1.78e-20	890.111	-1.80022	1.55e-09	368.915	-2.54904	1.6e-21
G1577	TU4114	chr1	167598383	167639623	+	10	2110	TSS3174	annotated	protein_coding	exonic_overlap	same_strand	ENSMUST00000015987.9	ENSMUSG00000015843.10	Rxrg	protein_coding	2110	546.103	-2.87933	6.69e-49	909.691	-2.41754	1.78e-20	890.111	-1.80022	1.55e-09	368.915	-2.54904	1.6e-21
G15920	TU42823	chr4	123201436	123222263	+	6	7275	TSS33096	annotated	protein_coding	exonic_overlap	same_strand	ENSMUST00000068262.5	ENSMUSG00000054958.6	Nt5c1a	protein_coding	1220	1155.99	-2.22074	1.07e-44	1769.59	-4.04633	1.12e-61	1938.06	-2.10822	1.08e-08	613.919	-2.12871	3.11e-23
G15920	TU42824	chr4	123201436	123224926	+	7	2299	TSS33096	annotated	protein_coding	exonic_overlap	same_strand	ENSMUST00000068262.5	ENSMUSG00000054958.6	Nt5c1a	protein_coding	1220	1155.99	-2.22074	1.07e-44	1769.59	-4.04633	1.12e-61	1938.06	-2.10822	1.08e-08	613.919	-2.12871	3.11e-23
G15920	TU42825	chr4	123215838	123225312	+	2	821	TSS33097	annotated	protein_coding	exonic_overlap	same_strand	ENSMUST00000068262.5	ENSMUSG00000054958.6	Nt5c1a	protein_coding	1220	1155.99	-2.22074	1.07e-44	1769.59	-4.04633	1.12e-61	1938.06	-2.10822	1.08e-08	613.919	-2.12871	3.11e-23
G16214	TU43661	chr4	137741732	137796384	-	12	2522	TSS33729	annotated	protein_coding	exonic_overlap	same_strand	ENSMUST00000030551.10	ENSMUSG00000028766.10	Alpl	protein_coding	2522	314.805	-1.2443	4.7e-06	178.188	-1.86421	1.08e-15	335.324	-1.0018	0.033241	234.179	-2.44569	5.26e-15
G16214	TU43662	chr4	137741732	137769718	-	12	2568	TSS33730	annotated	protein_coding	exonic_overlap	same_strand	ENSMUST00000030551.10	ENSMUSG00000028766.10	Alpl	protein_coding	2522	314.805	-1.2443	4.7e-06	178.188	-1.86421	1.08e-15	335.324	-1.0018	0.033241	234.179	-2.44569	5.26e-15
G16214	TU43663	chr4	137745322	137785376	-	9	2248	TSS33731	annotated	protein_coding	exonic_overlap	same_strand	ENSMUST00000030551.10	ENSMUSG00000028766.10	Alpl	protein_coding	2522	314.805	-1.2443	4.7e-06	178.188	-1.86421	1.08e-15	335.324	-1.0018	0.033241	234.179	-2.44569	5.26e-15
G16214	TU43664	chr4	137741732	137743858	-	2	1796	TSS33732	annotated	protein_coding	exonic_overlap	same_strand	ENSMUST00000030551.10	ENSMUSG00000028766.10	Alpl	protein_coding	2522	314.805	-1.2443	4.7e-06	178.188	-1.86421	1.08e-15	335.324	-1.0018	0.033241	234.179	-2.44569	5.26e-15
G16214	TU43665	chr4	137741732	137769718	-	11	3058	TSS33730	annotated	protein_coding	exonic_overlap	same_strand	ENSMUST00000030551.10	ENSMUSG00000028766.10	Alpl	protein_coding	2522	314.805	-1.2443	4.7e-06	178.188	-1.86421	1.08e-15	335.324	-1.0018	0.033241	234.179	-2.44569	5.26e-15
G16214	TU43666	chr4	137743632	137746529	-	2	331	TSS33733	annotated	protein_coding	exonic_overlap	same_strand	ENSMUST00000030551.10	ENSMUSG00000028766.10	Alpl	protein_coding	2522	314.805	-1.2443	4.7e-06	178.188	-1.86421	1.08e-15	335.324	-1.0018	0.033241	234.179	-2.44569	5.26e-15
G16214	TU43667	chr4	137753803	137755750	-	3	476	TSS33734	annotated	protein_coding	exonic_overlap	same_strand	ENSMUST00000153588.7	ENSMUSG00000028766.10	Alpl	protein_coding	604	314.805	-1.2443	4.7e-06	178.188	-1.86421	1.08e-15	335.324	-1.0018	0.033241	234.179	-2.44569	5.26e-15
G16295	TU43903	chr4	143349756	143371032	+	2	2324	TSS33913	annotated	protein_coding	exonic_overlap	same_strand	ENSMUST00000052458.2	ENSMUSG00000028584.3	Lrrc38	protein_coding	2324	194.236	-3.32844	1.72e-21	259.978	-5.09103	2.34e-55	446.961	-2.74932	3.59e-13	102.244	-5.5681	5.26e-16
G16544	TU44544	chr4	156215867	156221307	+	4	3901	TSS34372	annotated	protein_coding	exonic_overlap	same_strand	ENSMUST00000105572.2	ENSMUSG00000078486.3	Perm1	protein_coding	3901	4119.49	-2.93288	1.08e-197	4441.03	-1.66138	6.25e-16	5353	-1.79035	3.66e-08	4921.06	-1.53612	4.93e-23
G1669	TU4314	chr1	174833784	174921819	-	2	3745	TSS3326	annotated	protein_coding	exonic_overlap	same_strand	ENSMUST00000055294.3	ENSMUSG00000050069.3	Grem2	protein_coding	3745	72.3642	-1.52287	0.0070674	177.836	-4.3437	1.55e-40	125.582	-2.48813	0.00757245	45.3473	-8.87048	1.55e-07
G1669	TU4315	chr1	174833784	174872482	-	2	3547	TSS3327	annotated	protein_coding	exonic_overlap	same_strand	ENSMUST00000055294.3	ENSMUSG00000050069.3	Grem2	protein_coding	3745	72.3642	-1.52287	0.0070674	177.836	-4.3437	1.55e-40	125.582	-2.48813	0.00757245	45.3473	-8.87048	1.55e-07
G1669	TU4332	chr1	174833784	174837285	-	1	3501	TSS3328	annotated	protein_coding	exonic_overlap	same_strand	ENSMUST00000055294.3	ENSMUSG00000050069.3	Grem2	protein_coding	3745	72.3642	-1.52287	0.0070674	177.836	-4.3437	1.55e-40	125.582	-2.48813	0.00757245	45.3473	-8.87048	1.55e-07
G16730	TU44961	chr5	24530793	24541111	-	6	4262	TSS34706	annotated	protein_coding	exonic_overlap	same_strand	ENSMUST00000117900.7	ENSMUSG00000038204.13	Asb10	protein_coding	1432	1140.23	-1.77728	7.74e-39	2895.27	-1.35521	9.8e-26	2190.56	-1.22462	2.21e-07	961.154	-1.6561	1.02e-14
G16730	TU44962	chr5	24533632	24541111	-	5	1795	TSS34706	annotated	protein_coding	exonic_overlap	same_strand	ENSMUST00000048302.12	ENSMUSG00000038204.13	Asb10	protein_coding	2327	1140.23	-1.77728	7.74e-39	2895.27	-1.35521	9.8e-26	2190.56	-1.22462	2.21e-07	961.154	-1.6561	1.02e-14
G17097	TU46001	chr5	73322198	73336004	-	6	2151	TSS35513	annotated	protein_coding	exonic_overlap	same_strand	ENSMUST00000087195.8	ENSMUSG00000029153.11	Ociad2	protein_coding	2554	300.197	-1.69876	1.62e-11	1279.42	-3.59529	1.85e-33	452.277	-1.66358	1.24e-06	251.209	-1.1478	0.000331186
G17097	TU46002	chr5	73322198	73338992	-	7	2554	TSS35514	annotated	protein_coding	exonic_overlap	same_strand	ENSMUST00000087195.8	ENSMUSG00000029153.11	Ociad2	protein_coding	2554	300.197	-1.69876	1.62e-11	1279.42	-3.59529	1.85e-33	452.277	-1.66358	1.24e-06	251.209	-1.1478	0.000331186
G17529	TU47245	chr5	116038754	116083246	-	3	2479	TSS36517	annotated	protein_coding	exonic_overlap	same_strand	ENSMUST00000111997.2	ENSMUSG00000079278.2	Tmem233	protein_coding	2477	1869.19	-2.5924	9.4e-60	3426.59	-7.11994	1.09e-277	2902.79	-2.00381	9e-09	853.378	-5.09754	5.54e-112
G17624	TU47472	chr5	121856717	122043847	-	22	8294	TSS36692	annotated	protein_coding	exonic_overlap	same_strand	ENSMUST00000111752.9	ENSMUSG00000042589.18	Cux2	protein_coding	8784	71.2453	-1.93564	0.000299588	31.7727	-1.69039	0.00206647	106.859	-1.55993	0.0166516	65.9943	-2.26509	0.000256339
G17624	TU47473	chr5	121856717	121874302	-	8	7090	TSS36693	annotated	protein_coding	exonic_overlap	same_strand	ENSMUST00000168288.8	ENSMUSG00000042589.18	Cux2	protein_coding	4697	71.2453	-1.93564	0.000299588	31.7727	-1.69039	0.00206647	106.859	-1.55993	0.0166516	65.9943	-2.26509	0.000256339
G17624	TU47474	chr5	121875125	121999391	-	14	1211	TSS36694	annotated	protein_coding	exonic_overlap	same_strand	ENSMUST00000168288.8	ENSMUSG00000042589.18	Cux2	protein_coding	4697	71.2453	-1.93564	0.000299588	31.7727	-1.69039	0.00206647	106.859	-1.55993	0.0166516	65.9943	-2.26509	0.000256339
G17624	TU47475	chr5	121864644	121887491	-	17	3319	TSS36695	annotated	protein_coding	exonic_overlap	same_strand	ENSMUST00000168288.8	ENSMUSG00000042589.18	Cux2	protein_coding	4697	71.2453	-1.93564	0.000299588	31.7727	-1.69039	0.00206647	106.859	-1.55993	0.0166516	65.9943	-2.26509	0.000256339
G17624	TU47476	chr5	121872989	121885960	-	11	1568	TSS36696	annotated	protein_coding	exonic_overlap	same_strand	ENSMUST00000168288.8	ENSMUSG00000042589.18	Cux2	protein_coding	4697	71.2453	-1.93564	0.000299588	31.7727	-1.69039	0.00206647	106.859	-1.55993	0.0166516	65.9943	-2.26509	0.000256339
G17624	TU47477	chr5	121856717	121866063	-	3	5150	TSS36697	annotated	protein_coding	exonic_overlap	same_strand	ENSMUST00000197179.1	ENSMUSG00000042589.18	Cux2	protein_coding	1560	71.2453	-1.93564	0.000299588	31.7727	-1.69039	0.00206647	106.859	-1.55993	0.0166516	65.9943	-2.26509	0.000256339
G17624	TU47478	chr5	121869005	121885960	-	12	2283	TSS36696	annotated	protein_coding	exonic_overlap	same_strand	ENSMUST00000168288.8	ENSMUSG00000042589.18	Cux2	protein_coding	4697	71.2453	-1.93564	0.000299588	31.7727	-1.69039	0.00206647	106.859	-1.55993	0.0166516	65.9943	-2.26509	0.000256339
G17624	TU47479	chr5	121875125	121885960	-	9	774	TSS36696	annotated	protein_coding	exonic_overlap	same_strand	ENSMUST00000168288.8	ENSMUSG00000042589.18	Cux2	protein_coding	4697	71.2453	-1.93564	0.000299588	31.7727	-1.69039	0.00206647	106.859	-1.55993	0.0166516	65.9943	-2.26509	0.000256339
G17628	TU47483	chr5	122284256	122328483	+	7	5816	TSS36701	annotated	protein_coding	exonic_overlap	same_strand	ENSMUST00000053426.14	ENSMUSG00000038582.15	Pptc7	protein_coding	4644	3492.08	-1.50562	9.9e-56	3901.22	-1.21669	1.27e-12	4629.82	-1.34073	3.58e-10	2525.58	-1.02091	2.52e-07
G17785	TU47954	chr5	129863420	129879112	-	10	2403	TSS37053	annotated	protein_coding	exonic_overlap	same_strand	ENSMUST00000026617.12	ENSMUSG00000025537.12	Phkg1	protein_coding	2374	7639.3	-1.91193	1.7e-140	6819.28	-2.77726	1.77e-48	11680.9	-1.90438	5.1e-12	5129.37	-2.14601	8.17e-81
G17785	TU47956	chr5	129863420	129872970	-	6	5314	TSS37054	annotated	protein_coding	exonic_overlap	same_strand	ENSMUST00000026617.12	ENSMUSG00000025537.12	Phkg1	protein_coding	2374	7639.3	-1.91193	1.7e-140	6819.28	-2.77726	1.77e-48	11680.9	-1.90438	5.1e-12	5129.37	-2.14601	8.17e-81
G18322	TU49360	chr6	34476206	34505679	+	3	2286	TSS38145	annotated	protein_coding	exonic_overlap	same_strand	ENSMUST00000045372.5	ENSMUSG00000038871.5	Bpgm	protein_coding	2220	927.393	-1.68676	1.45e-27	2019.05	-3.13775	7.74e-60	1347.53	-1.68489	5.52e-11	575.844	-2.37883	5.28e-30
G18322	TU49363	chr6	34486140	34505679	+	3	2547	TSS38146	annotated	protein_coding	exonic_overlap	same_strand	ENSMUST00000045372.5	ENSMUSG00000038871.5	Bpgm	protein_coding	2220	927.393	-1.68676	1.45e-27	2019.05	-3.13775	7.74e-60	1347.53	-1.68489	5.52e-11	575.844	-2.37883	5.28e-30
G18431	TU49658	chr6	47271137	47304209	+	3	6118	TSS38384	annotated	protein_coding	exonic_overlap	same_strand	ENSMUST00000199100.4	ENSMUSG00000039419.17	Cntnap2	protein_coding	6279	40.7318	-4.30287	3.14e-06	374.228	-4.62104	7.61e-10	86.3776	-3.62092	5.29e-08	27.5333	-8.15051	5.66e-06
G18431	TU49660	chr6	47244386	47304209	+	4	6279	TSS38385	annotated	protein_coding	exonic_overlap	same_strand	ENSMUST00000199100.4	ENSMUSG00000039419.17	Cntnap2	protein_coding	6279	40.7318	-4.30287	3.14e-06	374.228	-4.62104	7.61e-10	86.3776	-3.62092	5.29e-08	27.5333	-8.15051	5.66e-06
G18452	TU49701	chr6	42286673	42315651	+	23	4551	TSS38416	annotated	protein_coding	exonic_overlap	same_strand	ENSMUST00000031894.12	ENSMUSG00000029862.16	Clcn1	protein_coding	3545	3367.14	-1.69756	6.51e-66	3000	-3.09646	3.4e-09	5412.47	-1.29957	1.15e-08	1479.06	-3.40279	1.88e-106
G18452	TU49731	chr6	42286673	42315760	+	22	4739	TSS38416	annotated	protein_coding	exonic_overlap	same_strand	ENSMUST00000031894.12	ENSMUSG00000029862.16	Clcn1	protein_coding	3545	3367.14	-1.69756	6.51e-66	3000	-3.09646	3.4e-09	5412.47	-1.29957	1.15e-08	1479.06	-3.40279	1.88e-106
G18646	TU50187	chr6	71213939	71262281	-	9	3322	TSS38787	annotated	protein_coding	exonic_overlap	same_strand	ENSMUST00000114186.8	ENSMUSG00000055027.17	Smyd1	protein_coding	3292	8298.84	-1.08979	4.58e-51	11096.1	-1.64316	6.51e-21	11888.8	-1.16262	1.61e-07	5569.03	-1.56386	2.48e-44
G1879	TU4872	chr1	193281270	193283843	+	1	2573	TSS3781	annotated	protein_coding	exonic_overlap	same_strand	ENSMUST00000192147.1	ENSMUSG00000104348.1	Gm37691	TEC	2573	70.2482	-2.03989	0.00170988	28.1652	-1.77309	0.017246	146.21	-1.46007	0.0064513	41.2339	-3.59449	1.13e-05
G18883	TU50813	chr6	90601806	90646412	+	11	2443	TSS39274	annotated	protein_coding	exonic_overlap	same_strand	ENSMUST00000044019.15	ENSMUSG00000030089.15	Slc41a3	protein_coding	2412	1185.92	-2.52023	3.05e-51	1011.82	-2.17005	8.21e-18	1562.8	-1.8509	8.7e-12	1057.08	-1.32732	2.4e-10
G18883	TU50814	chr6	90619074	90646412	+	10	2396	TSS39275	annotated	protein_coding	exonic_overlap	same_strand	ENSMUST00000032177.9	ENSMUSG00000030089.15	Slc41a3	protein_coding	2324	1185.92	-2.52023	3.05e-51	1011.82	-2.17005	8.21e-18	1562.8	-1.8509	8.7e-12	1057.08	-1.32732	2.4e-10
G19211	TU51678	chr6	127015489	127028187	+	3	4753	TSS39956	annotated	protein_coding	exonic_overlap	same_strand	ENSMUST00000000187.6	ENSMUSG00000000183.6	Fgf6	protein_coding	4657	123.587	-4.93723	6e-23	104.443	-1.27112	3.17e-06	121.99	-1.52628	0.0275329	105.671	-3.02485	9.4e-10
G19441	TU52197	chr7	3423509	3436124	+	4	3119	TSS40385	annotated	protein_coding	exonic_overlap	same_strand	ENSMUST00000183200.7	ENSMUSG00000078815.8	Cacng6	protein_coding	1977	1098.86	-1.03131	3.66e-14	1782.83	-1.11785	8.4e-19	1797.18	-1.04818	1.69e-05	729.445	-1.15035	1.62e-09
G19441	TU52198	chr7	3423509	3436124	+	5	3254	TSS40385	annotated	protein_coding	exonic_overlap	same_strand	ENSMUST00000183200.7	ENSMUSG00000078815.8	Cacng6	protein_coding	1977	1098.86	-1.03131	3.66e-14	1782.83	-1.11785	8.4e-19	1797.18	-1.04818	1.69e-05	729.445	-1.15035	1.62e-09
G20168	TU54048	chr7	46396259	46438704	+	3	11422	TSS41744	annotated	protein_coding	exonic_overlap	same_strand	ENSMUST00000160433.2	ENSMUSG00000058975.7	Kcnc1	protein_coding	3156	2769.96	-2.99445	4.13e-103	1597	-1.54423	1.96e-16	3797.68	-1.00443	1.22e-05	2799.34	-2.20015	2.63e-49
G20168	TU54049	chr7	46396259	46438704	+	4	4544	TSS41744	annotated	protein_coding	exonic_overlap	same_strand	ENSMUST00000160433.2	ENSMUSG00000058975.7	Kcnc1	protein_coding	3156	2769.96	-2.99445	4.13e-103	1597	-1.54423	1.96e-16	3797.68	-1.00443	1.22e-05	2799.34	-2.20015	2.63e-49
G20236	TU54235	chr7	59982244	60005111	-	10	2182	TSS41893	annotated	protein_coding	exonic_overlap	read_through	ENSMUST00000194059.1,ENSMUST00000059305.16,ENSMUST00000189432.6	ENSMUSG00000102627.1,ENSMUSG00000102252.5,ENSMUSG00000000948.16	Snrpn,Snurf,Gm38393	protein_coding	2161932539	538.688	-1.30036	3.39e-12	1806.82	-2.16366	1.81e-31	728.716	-1.53246	1.22e-05	438.255	-1.08827	5.05e-06
G20236	TU54236	chr7	59982244	60005111	-	11	2226	TSS41893	annotated	protein_coding	exonic_overlap	read_through	ENSMUST00000194059.1,ENSMUST00000059305.16,ENSMUST00000189432.6	ENSMUSG00000102627.1,ENSMUSG00000102252.5,ENSMUSG00000000948.16	Snrpn,Snurf,Gm38393	protein_coding	2161932539	538.688	-1.30036	3.39e-12	1806.82	-2.16366	1.81e-31	728.716	-1.53246	1.22e-05	438.255	-1.08827	5.05e-06
G20272	TU54334	chr7	65862028	66050338	+	21	4318	TSS41956	annotated	protein_coding	exonic_overlap	read_through	ENSMUST00000098391.10,ENSMUST00000206065.1	ENSMUSG00000030513.14,ENSMUSG00000108793.1	Gm45213,Pcsk6	protein_coding	4207304	300.024	-1.35482	8.41e-08	305.621	-1.16296	2.84e-08	321.078	-1.07857	0.015215	112.877	-1.36185	0.00339025
G20272	TU54335	chr7	65910198	66050338	+	20	3906	TSS41957	annotated	protein_coding	exonic_overlap	read_through	ENSMUST00000098391.10,ENSMUST00000206065.1	ENSMUSG00000030513.14,ENSMUSG00000108793.1	Gm45213,Pcsk6	protein_coding	4207304	300.024	-1.35482	8.41e-08	305.621	-1.16296	2.84e-08	321.078	-1.07857	0.015215	112.877	-1.36185	0.00339025
G20272	TU54336	chr7	66047523	66050338	+	2	1579	TSS41958	annotated	protein_coding	exonic_overlap	read_through	ENSMUST00000176209.1,ENSMUST00000206065.1	ENSMUSG00000030513.14,ENSMUSG00000108793.1	Gm45213,Pcsk6	protein_coding	3734304	300.024	-1.35482	8.41e-08	305.621	-1.16296	2.84e-08	321.078	-1.07857	0.015215	112.877	-1.36185	0.00339025
G20272	TU54337	chr7	65927814	66050338	+	18	3694	TSS41959	annotated	protein_coding	exonic_overlap	read_through	ENSMUST00000098391.10,ENSMUST00000206065.1	ENSMUSG00000030513.14,ENSMUSG00000108793.1	Gm45213,Pcsk6	protein_coding	4207304	300.024	-1.35482	8.41e-08	305.621	-1.16296	2.84e-08	321.078	-1.07857	0.015215	112.877	-1.36185	0.00339025
G20272	TU54338	chr7	66038417	66050338	+	4	2343	TSS41960	annotated	protein_coding	exonic_overlap	read_through	ENSMUST00000177272.1,ENSMUST00000206065.1	ENSMUSG00000030513.14,ENSMUSG00000108793.1	Gm45213,Pcsk6	protein_coding	681304	300.024	-1.35482	8.41e-08	305.621	-1.16296	2.84e-08	321.078	-1.07857	0.015215	112.877	-1.36185	0.00339025
G20272	TU54339	chr7	65980141	66050338	+	10	2679	TSS41961	annotated	protein_coding	exonic_overlap	read_through	ENSMUST00000098391.10,ENSMUST00000206065.1	ENSMUSG00000030513.14,ENSMUSG00000108793.1	Gm45213,Pcsk6	protein_coding	4207304	300.024	-1.35482	8.41e-08	305.621	-1.16296	2.84e-08	321.078	-1.07857	0.015215	112.877	-1.36185	0.00339025
G20272	TU54340	chr7	66033745	66034038	+	1	293	TSS41962	annotated	protein_coding	exonic_overlap	same_strand	ENSMUST00000176209.1	ENSMUSG00000030513.14	Pcsk6	protein_coding	3734	300.024	-1.35482	8.41e-08	305.621	-1.16296	2.84e-08	321.078	-1.07857	0.015215	112.877	-1.36185	0.00339025
G20272	TU54341	chr7	65927192	66025606	+	13	1672	TSS41963	annotated	protein_coding	exonic_overlap	same_strand	ENSMUST00000055576.11	ENSMUSG00000030513.14	Pcsk6	protein_coding	4405	300.024	-1.35482	8.41e-08	305.621	-1.16296	2.84e-08	321.078	-1.07857	0.015215	112.877	-1.36185	0.00339025
G20272	TU54342	chr7	65970539	66031852	+	5	730	TSS41964	annotated	protein_coding	exonic_overlap	same_strand	ENSMUST00000098391.10	ENSMUSG00000030513.14	Pcsk6	protein_coding	4207	300.024	-1.35482	8.41e-08	305.621	-1.16296	2.84e-08	321.078	-1.07857	0.015215	112.877	-1.36185	0.00339025
G20272	TU54343	chr7	65970539	65983850	+	3	447	TSS41964	annotated	protein_coding	exonic_overlap	same_strand	ENSMUST00000098391.10	ENSMUSG00000030513.14	Pcsk6	protein_coding	4207	300.024	-1.35482	8.41e-08	305.621	-1.16296	2.84e-08	321.078	-1.07857	0.015215	112.877	-1.36185	0.00339025
G20406	TU54729	chr7	81533267	81566974	-	13	4055	TSS42258	annotated	protein_coding	exonic_overlap	same_strand	ENSMUST00000042318.5	ENSMUSG00000038663.7	Fsd2	protein_coding	3985	4537.73	-2.33473	1.44e-119	8392.11	-1.91585	1.16e-30	6409.51	-1.56353	1.69e-11	3212.26	-1.76614	8.25e-43
G20406	TU54730	chr7	81542038	81560211	-	9	1708	TSS42259	annotated	protein_coding	exonic_overlap	same_strand	ENSMUST00000042318.5	ENSMUSG00000038663.7	Fsd2	protein_coding	3985	4537.73	-2.33473	1.44e-119	8392.11	-1.91585	1.16e-30	6409.51	-1.56353	1.69e-11	3212.26	-1.76614	8.25e-43
G20406	TU54731	chr7	81533267	81540451	-	3	2298	TSS42260	annotated	protein_coding	exonic_overlap	same_strand	ENSMUST00000042318.5	ENSMUSG00000038663.7	Fsd2	protein_coding	3985	4537.73	-2.33473	1.44e-119	8392.11	-1.91585	1.16e-30	6409.51	-1.56353	1.69e-11	3212.26	-1.76614	8.25e-43
G20406	TU54732	chr7	81533267	81560211	-	12	3998	TSS42259	annotated	protein_coding	exonic_overlap	same_strand	ENSMUST00000042318.5	ENSMUSG00000038663.7	Fsd2	protein_coding	3985	4537.73	-2.33473	1.44e-119	8392.11	-1.91585	1.16e-30	6409.51	-1.56353	1.69e-11	3212.26	-1.76614	8.25e-43
G20406	TU54733	chr7	81533267	81537312	-	2	2163	TSS42261	annotated	protein_coding	exonic_overlap	same_strand	ENSMUST00000042318.5	ENSMUSG00000038663.7	Fsd2	protein_coding	3985	4537.73	-2.33473	1.44e-119	8392.11	-1.91585	1.16e-30	6409.51	-1.56353	1.69e-11	3212.26	-1.76614	8.25e-43
G20770	TU55764	chr7	117380978	117673580	+	12	9020	TSS43096	annotated	protein_coding	exonic_overlap	same_strand	ENSMUST00000032892.6	ENSMUSG00000030657.11	Xylt1	protein_coding	9020	291.963	-2.90772	2.21e-25	121.323	-2.75732	2.07e-19	492.674	-1.79648	2.51e-08	183.021	-2.73112	1.84e-14
G20770	TU55770	chr7	117650536	117673580	+	3	6888	TSS43097	annotated	protein_coding	exonic_overlap	same_strand	ENSMUST00000032892.6	ENSMUSG00000030657.11	Xylt1	protein_coding	9020	291.963	-2.90772	2.21e-25	121.323	-2.75732	2.07e-19	492.674	-1.79648	2.51e-08	183.021	-2.73112	1.84e-14
G20770	TU55775	chr7	117637528	117643742	+	2	508	TSS43098	annotated	protein_coding	exonic_overlap	same_strand	ENSMUST00000032892.6	ENSMUSG00000030657.11	Xylt1	protein_coding	9020	291.963	-2.90772	2.21e-25	121.323	-2.75732	2.07e-19	492.674	-1.79648	2.51e-08	183.021	-2.73112	1.84e-14
G20770	TU55780	chr7	117656409	117673580	+	2	6617	TSS43099	annotated	protein_coding	exonic_overlap	same_strand	ENSMUST00000032892.6	ENSMUSG00000030657.11	Xylt1	protein_coding	9020	291.963	-2.90772	2.21e-25	121.323	-2.75732	2.07e-19	492.674	-1.79648	2.51e-08	183.021	-2.73112	1.84e-14
G20770	TU55784	chr7	117621916	117635185	+	2	670	TSS43100	annotated	protein_coding	exonic_overlap	same_strand	ENSMUST00000160035.7	ENSMUSG00000030657.11	Xylt1	protein_coding	2138	291.963	-2.90772	2.21e-25	121.323	-2.75732	2.07e-19	492.674	-1.79648	2.51e-08	183.021	-2.73112	1.84e-14
G20770	TU55789	chr7	117591871	117593740	+	2	379	TSS43101	annotated	protein_coding	exonic_overlap	same_strand	ENSMUST00000160035.7	ENSMUSG00000030657.11	Xylt1	protein_coding	2138	291.963	-2.90772	2.21e-25	121.323	-2.75732	2.07e-19	492.674	-1.79648	2.51e-08	183.021	-2.73112	1.84e-14
G21272	TU57112	chr7	142490661	142497228	-	2	2828	TSS44089	annotated	protein_coding	exonic_overlap	same_strand	ENSMUST00000238347.1	ENSMUSG00000043795.10	Prr33	protein_coding	1447	2044.65	-1.57515	1.14e-38	3455.69	-1.14596	2.18e-08	3865.24	-1.59435	5.49e-11	1756.39	-1.08999	5.04e-14
G21272	TU57113	chr7	142490661	142497228	-	2	2814	TSS44089	annotated	protein_coding	exonic_overlap	same_strand	ENSMUST00000054910.8	ENSMUSG00000043795.10	Prr33	protein_coding	2251	2044.65	-1.57515	1.14e-38	3455.69	-1.14596	2.18e-08	3865.24	-1.59435	5.49e-11	1756.39	-1.08999	5.04e-14
G2138	TU5516	chr10	35708674	35711892	-	1	3218	TSS4344	annotated	protein_coding	exonic_overlap	same_strand	ENSMUST00000080898.3	ENSMUSG00000063953.3	Amd2	protein_coding	3218	1510.11	-3.70131	9.03e-172	7413.07	-3.85387	1.03e-89	2158.81	-3.53179	3.32e-25	1023.98	-2.38394	1.73e-35
G21416	TU57470	chr8	23139024	23150497	+	5	2963	TSS44364	annotated	protein_coding	exonic_overlap	same_strand	ENSMUST00000121075.7	ENSMUSG00000031543.18	Ank1	protein_coding	1740	6670.69	-1.00596	1.12e-35	7052.11	-2.47542	1.97e-15	8531.63	-1.19368	5.38e-07	3531.79	-3.35244	2.01e-11
G21416	TU57471	chr8	23139024	23150497	+	5	3038	TSS44364	annotated	protein_coding	exonic_overlap	same_strand	ENSMUST00000121075.7	ENSMUSG00000031543.18	Ank1	protein_coding	1740	6670.69	-1.00596	1.12e-35	7052.11	-2.47542	1.97e-15	8531.63	-1.19368	5.38e-07	3531.79	-3.35244	2.01e-11
G21417	TU57472	chr8	23058274	23115568	+	29	3721	TSS44365	annotated	protein_coding	exonic_overlap	same_strand	ENSMUST00000118733.7	ENSMUSG00000031543.18	Ank1	protein_coding	8201	233.726	-3.08917	9.3e-21	153.519	-3.60762	0.0167326	324.428	-2.01175	8.17e-06	146.667	-2.6612	2.29e-11
G21418	TU57473	chr8	23116040	23135835	+	11	2029	TSS44366	annotated	protein_coding	exonic_overlap	same_strand	ENSMUST00000152511.1	ENSMUSG00000031543.18	Ank1	protein_coding	3514	158.519	-3.08182	1.35e-15	121.192	-2.81427	1.97e-15	209.013	-1.57531	0.002178	108.591	-2.85701	8.31e-10
G2142	TU5524	chr10	36628247	36834344	+	4	2174	TSS4348	annotated	protein_coding	exonic_overlap	same_strand	ENSMUST00000167191.7	ENSMUSG00000044499.11	Hs3st5	protein_coding	2408	129.876	-1.7688	9.1e-06	248.774	-1.63439	2.82e-19	148.769	-1.7808	0.00194754	89.8613	-1.91125	0.000239842
G2142	TU5528	chr10	36628247	36736080	+	3	995	TSS4348	annotated	protein_coding	exonic_overlap	same_strand	ENSMUST00000172357.7	ENSMUSG00000044499.11	Hs3st5	protein_coding	1913	129.876	-1.7688	9.1e-06	248.774	-1.63439	2.82e-19	148.769	-1.7808	0.00194754	89.8613	-1.91125	0.000239842
G2142	TU5533	chr10	36628247	36702088	+	2	322	TSS4348	annotated	protein_coding	exonic_overlap	same_strand	ENSMUST00000172357.7	ENSMUSG00000044499.11	Hs3st5	protein_coding	1913	129.876	-1.7688	9.1e-06	248.774	-1.63439	2.82e-19	148.769	-1.7808	0.00194754	89.8613	-1.91125	0.000239842
G2142	TU5537	chr10	36832575	36834344	+	1	1769	TSS4349	annotated	protein_coding	exonic_overlap	same_strand	ENSMUST00000168572.7	ENSMUSG00000044499.11	Hs3st5	protein_coding	2715	129.876	-1.7688	9.1e-06	248.774	-1.63439	2.82e-19	148.769	-1.7808	0.00194754	89.8613	-1.91125	0.000239842
G2142	TU5542	chr10	36628247	36744365	+	3	931	TSS4348	annotated	protein_coding	exonic_overlap	same_strand	ENSMUST00000172357.7	ENSMUSG00000044499.11	Hs3st5	protein_coding	1913	129.876	-1.7688	9.1e-06	248.774	-1.63439	2.82e-19	148.769	-1.7808	0.00194754	89.8613	-1.91125	0.000239842
G2142	TU5547	chr10	36628247	36737433	+	3	975	TSS4348	annotated	protein_coding	exonic_overlap	same_strand	ENSMUST00000172357.7	ENSMUSG00000044499.11	Hs3st5	protein_coding	1913	129.876	-1.7688	9.1e-06	248.774	-1.63439	2.82e-19	148.769	-1.7808	0.00194754	89.8613	-1.91125	0.000239842
G2142	TU5552	chr10	36628247	36834344	+	4	2170	TSS4348	annotated	protein_coding	exonic_overlap	same_strand	ENSMUST00000167191.7	ENSMUSG00000044499.11	Hs3st5	protein_coding	2408	129.876	-1.7688	9.1e-06	248.774	-1.63439	2.82e-19	148.769	-1.7808	0.00194754	89.8613	-1.91125	0.000239842
G21423	TU57487	chr8	31187330	31261738	+	5	3438	TSS44377	annotated	protein_coding	exonic_overlap	same_strand	ENSMUST00000066173.11	ENSMUSG00000046152.16	Fut10	protein_coding	3183	158.531	-1.34916	0.000145938	56.9499	-1.9512	1.64e-07	302.464	-1.03353	0.0120181	94.4215	-2.38422	4.36e-06
G21423	TU57489	chr8	31187330	31237794	+	4	2963	TSS44377	annotated	protein_coding	exonic_overlap	same_strand	ENSMUST00000161788.7	ENSMUSG00000046152.16	Fut10	protein_coding	2962	158.531	-1.34916	0.000145938	56.9499	-1.9512	1.64e-07	302.464	-1.03353	0.0120181	94.4215	-2.38422	4.36e-06
G21423	TU57490	chr8	31188299	31237794	+	4	2938	TSS44378	annotated	protein_coding	exonic_overlap	same_strand	ENSMUST00000161502.1	ENSMUSG00000046152.16	Fut10	protein_coding	3527	158.531	-1.34916	0.000145938	56.9499	-1.9512	1.64e-07	302.464	-1.03353	0.0120181	94.4215	-2.38422	4.36e-06
G21498	TU57675	chr8	46010601	46029477	+	10	1806	TSS44525	annotated	protein_coding	exonic_overlap	same_strand	ENSMUST00000110381.8	ENSMUSG00000031637.13	Lrp2bp	protein_coding	3421	50.4185	-3.11186	9.09e-06	123.431	-3.96248	6.73e-23	135.18	-1.64691	0.0176065	34.8892	-2.02437	0.0201452
G21498	TU57676	chr8	46010601	46013183	+	4	548	TSS44525	annotated	protein_coding	exonic_overlap	same_strand	ENSMUST00000110381.8	ENSMUSG00000031637.13	Lrp2bp	protein_coding	3421	50.4185	-3.11186	9.09e-06	123.431	-3.96248	6.73e-23	135.18	-1.64691	0.0176065	34.8892	-2.02437	0.0201452
G21498	TU57677	chr8	46020373	46023087	+	3	520	TSS44526	annotated	protein_coding	exonic_overlap	same_strand	ENSMUST00000066451.9	ENSMUSG00000031637.13	Lrp2bp	protein_coding	1525	50.4185	-3.11186	9.09e-06	123.431	-3.96248	6.73e-23	135.18	-1.64691	0.0176065	34.8892	-2.02437	0.0201452
G21652	TU58107	chr8	70315547	70331592	+	8	2955	TSS44859	annotated	protein_coding	exonic_overlap	read_through	ENSMUST00000165819.8,ENSMUST00000207684.1	ENSMUSG00000087408.10,ENSMUSG00000109523.1	Gdf1,Cers1	protein_coding	27281349	250.928	-2.42072	1.15e-18	335.786	-2.38419	3.38e-19	443.396	-1.76971	0.00214662	137.83	-5.07827	3.88e-21
G21652	TU58108	chr8	70323100	70331592	+	4	1892	TSS44860	annotated	protein_coding	exonic_overlap	read_through	ENSMUST00000140239.3,ENSMUST00000207684.1	ENSMUSG00000087408.10,ENSMUSG00000109523.1	Gdf1,Cers1	protein_coding	27111349	250.928	-2.42072	1.15e-18	335.786	-2.38419	3.38e-19	443.396	-1.76971	0.00214662	137.83	-5.07827	3.88e-21
G2175	TU5618	chr10	40287457	40302188	-	8	3206	TSS4422	annotated	protein_coding	exonic_overlap	same_strand	ENSMUST00000238969.1	ENSMUSG00000075232.6	Amd1	protein_coding	3206	4826.57	-3.64772	0	11100	-3.86901	1.83e-89	6852.94	-3.58726	4.67e-27	3214.85	-2.40441	1.73e-63
G21814	TU58523	chr8	82331669	82403213	-	8	1417	TSS45156	annotated	protein_coding	exonic_overlap	same_strand	ENSMUST00000034148.6	ENSMUSG00000031712.10	Il15	protein_coding	1908	61.8599	-1.73197	0.00313911	119.691	-2.00921	1.92e-13	90.2832	-1.92918	0.0225027	50.9932	-1.67406	0.0188729
G21814	TU58524	chr8	82331669	82379618	-	7	945	TSS45157	annotated	protein_coding	exonic_overlap	same_strand	ENSMUST00000209573.2	ENSMUSG00000031712.10	Il15	protein_coding	1164	61.8599	-1.73197	0.00313911	119.691	-2.00921	1.92e-13	90.2832	-1.92918	0.0225027	50.9932	-1.67406	0.0188729
G21814	TU58525	chr8	82331669	82402570	-	8	1165	TSS45158	annotated	protein_coding	exonic_overlap	same_strand	ENSMUST00000209363.1	ENSMUSG00000031712.10	Il15	protein_coding	1251	61.8599	-1.73197	0.00313911	119.691	-2.00921	1.92e-13	90.2832	-1.92918	0.0225027	50.9932	-1.67406	0.0188729
G21814	TU58526	chr8	82331669	82403213	-	9	1585	TSS45156	annotated	protein_coding	exonic_overlap	same_strand	ENSMUST00000034148.6	ENSMUSG00000031712.10	Il15	protein_coding	1908	61.8599	-1.73197	0.00313911	119.691	-2.00921	1.92e-13	90.2832	-1.92918	0.0225027	50.9932	-1.67406	0.0188729
G21814	TU58527	chr8	82331669	82334621	-	2	508	TSS45159	annotated	protein_coding	exonic_overlap	same_strand	ENSMUST00000211722.1	ENSMUSG00000031712.10	Il15	protein_coding	433	61.8599	-1.73197	0.00313911	119.691	-2.00921	1.92e-13	90.2832	-1.92918	0.0225027	50.9932	-1.67406	0.0188729
G21814	TU58528	chr8	82331669	82403213	-	7	1247	TSS45156	annotated	protein_coding	exonic_overlap	same_strand	ENSMUST00000209687.1	ENSMUSG00000031712.10	Il15	protein_coding	430	61.8599	-1.73197	0.00313911	119.691	-2.00921	1.92e-13	90.2832	-1.92918	0.0225027	50.9932	-1.67406	0.0188729
G21820	TU58541	chr8	82863305	83091268	+	7	9732	TSS45169	annotated	protein_coding	exonic_overlap	same_strand	ENSMUST00000078525.6	ENSMUSG00000047747.10	Rnf150	protein_coding	9682	790.98	-2.46737	9.97e-51	1875.34	-1.06974	4.55e-08	1264	-1.51384	2.8e-07	661.134	-1.51488	2.36e-14
G21820	TU58542	chr8	83006327	83091268	+	4	8226	TSS45170	annotated	protein_coding	exonic_overlap	same_strand	ENSMUST00000078525.6	ENSMUSG00000047747.10	Rnf150	protein_coding	9682	790.98	-2.46737	9.97e-51	1875.34	-1.06974	4.55e-08	1264	-1.51384	2.8e-07	661.134	-1.51488	2.36e-14
G21969	TU58937	chr8	93166067	93197838	-	14	2004	TSS45459	annotated	protein_coding	exonic_overlap	same_strand	ENSMUST00000034172.7	ENSMUSG00000056973.6	Ces1d	protein_coding	2004	118.774	-2.32714	1.37e-08	264.812	-3.65034	1.66e-24	406.202	-3.36732	1.59e-10	76.6687	-2.2843	0.000149643
G21969	TU58942	chr8	93166067	93166439	-	1	372	TSS45460	annotated	protein_coding	exonic_overlap	same_strand	ENSMUST00000143256.1	ENSMUSG00000056973.6	Ces1d	protein_coding	391	118.774	-2.32714	1.37e-08	264.812	-3.65034	1.66e-24	406.202	-3.36732	1.59e-10	76.6687	-2.2843	0.000149643
G21969	TU58943	chr8	93166067	93171153	-	3	578	TSS45461	annotated	protein_coding	exonic_overlap	same_strand	ENSMUST00000148340.1	ENSMUSG00000056973.6	Ces1d	protein_coding	574	118.774	-2.32714	1.37e-08	264.812	-3.65034	1.66e-24	406.202	-3.36732	1.59e-10	76.6687	-2.2843	0.000149643
G21969	TU58944	chr8	93166067	93195082	-	13	1834	TSS45462	annotated	protein_coding	exonic_overlap	same_strand	ENSMUST00000034172.7	ENSMUSG00000056973.6	Ces1d	protein_coding	2004	118.774	-2.32714	1.37e-08	264.812	-3.65034	1.66e-24	406.202	-3.36732	1.59e-10	76.6687	-2.2843	0.000149643
G22217	TU59610	chr8	115342674	115352954	+	1	10280	TSS45970	annotated	protein_coding	exonic_overlap	same_strand	ENSMUST00000004756.13	ENSMUSG00000004637.15	Wwox	protein_coding	2244	135.415	-1.0321	0.012079	122.716	-1.76033	2.64e-07	261.266	-1.13857	0.0174083	68.1365	-1.40956	0.0227794
G22225	TU59635	chr8	116885343	116921455	-	5	3028	TSS45991	annotated	protein_coding	exonic_overlap	same_strand	ENSMUST00000148235.7	ENSMUSG00000014633.15	Cmc2	protein_coding	1459	304.993	-1.13289	2.91e-05	327.069	-1.94354	4.52e-15	415.107	-1.29422	0.000269515	243.219	-2.02223	1.16e-10
G22225	TU59636	chr8	116887909	116921455	-	3	2162	TSS45991	annotated	protein_coding	exonic_overlap	same_strand	ENSMUST00000078589.6	ENSMUSG00000014633.15	Cmc2	protein_coding	523	304.993	-1.13289	2.91e-05	327.069	-1.94354	4.52e-15	415.107	-1.29422	0.000269515	243.219	-2.02223	1.16e-10
G22225	TU59637	chr8	116887909	116911235	-	2	2058	TSS45992	annotated	protein_coding	exonic_overlap	same_strand	ENSMUST00000078589.6	ENSMUSG00000014633.15	Cmc2	protein_coding	523	304.993	-1.13289	2.91e-05	327.069	-1.94354	4.52e-15	415.107	-1.29422	0.000269515	243.219	-2.02223	1.16e-10
G22226	TU59638	chr8	115701434	115708285	-	1	6851	TSS45993	annotated	protein_coding	exonic_overlap	same_strand	ENSMUST00000109104.1	ENSMUSG00000055435.6	Maf	protein_coding	6360	4214.6	-2.66367	7.36e-155	3023.76	-2.62361	1.6e-28	7135.51	-1.26083	0.0013989	2508.76	-2.48126	5.07e-80
G22226	TU59639	chr8	115682912	115708285	-	3	4356	TSS45993	annotated	protein_coding	exonic_overlap	same_strand	ENSMUST00000069009.6	ENSMUSG00000055435.6	Maf	protein_coding	3223	4214.6	-2.66367	7.36e-155	3023.76	-2.62361	1.6e-28	7135.51	-1.26083	0.0013989	2508.76	-2.48126	5.07e-80
G22226	TU59640	chr8	115349491	115708285	-	3	6062	TSS45993	annotated	protein_coding	exonic_overlap	same_strand	ENSMUST00000069009.6	ENSMUSG00000055435.6	Maf	protein_coding	3223	4214.6	-2.66367	7.36e-155	3023.76	-2.62361	1.6e-28	7135.51	-1.26083	0.0013989	2508.76	-2.48126	5.07e-80
G22243	TU59678	chr8	119623695	119635809	-	3	4093	TSS46017	annotated	protein_coding	exonic_overlap	same_strand	ENSMUST00000061828.9	ENSMUSG00000045246.11	Kcng4	protein_coding	3806	830.046	-2.97006	1.42e-42	956.45	-5.51389	5.62e-110	947.537	-1.4738	0.000266193	450.136	-4.82834	1.03e-60
G22243	TU59679	chr8	119623695	119632220	-	1	8525	TSS46018	annotated	protein_coding	exonic_overlap	same_strand	ENSMUST00000061828.9	ENSMUSG00000045246.11	Kcng4	protein_coding	3806	830.046	-2.97006	1.42e-42	956.45	-5.51389	5.62e-110	947.537	-1.4738	0.000266193	450.136	-4.82834	1.03e-60
G22243	TU59680	chr8	119623695	119632220	-	2	6598	TSS46018	annotated	protein_coding	exonic_overlap	same_strand	ENSMUST00000061828.9	ENSMUSG00000045246.11	Kcng4	protein_coding	3806	830.046	-2.97006	1.42e-42	956.45	-5.51389	5.62e-110	947.537	-1.4738	0.000266193	450.136	-4.82834	1.03e-60
G22246	TU59683	chr8	119666327	119688222	+	7	1405	TSS46021	annotated	protein_coding	exonic_overlap	same_strand	ENSMUST00000024107.6	ENSMUSG00000023336.6	Wfdc1	protein_coding	1371	487.205	-2.7304	6.88e-42	1184.78	-3.96362	3.98e-34	985.837	-1.15898	0.00176155	441.114	-2.55045	5.08e-27
G22525	TU60460	chr9	21184099	21213263	+	15	4601	TSS46618	annotated	protein_coding	exonic_overlap	same_strand	ENSMUST00000115458.8	ENSMUSG00000032177.17	Pde4a	protein_coding	2962	1373.39	-1.62521	3.41e-31	719.04	-4.15397	3.55e-35	1337.65	-1.38813	0.000654976	702.528	-5.69714	3.47e-17
G22525	TU60461	chr9	21184099	21213263	+	15	4730	TSS46618	annotated	protein_coding	exonic_overlap	same_strand	ENSMUST00000115458.8	ENSMUSG00000032177.17	Pde4a	protein_coding	2962	1373.39	-1.62521	3.41e-31	719.04	-4.15397	3.55e-35	1337.65	-1.38813	0.000654976	702.528	-5.69714	3.47e-17
G22585	TU60659	chr9	25481546	25604431	+	8	3044	TSS46765	annotated	protein_coding	exonic_overlap	same_strand	ENSMUST00000040677.5	ENSMUSG00000036611.5	Eepd1	protein_coding	2723	982.821	-1.88607	1.3e-33	2505.9	-2.65528	6.16e-32	2525.54	-2.2241	4.25e-22	560.464	-2.42866	5.92e-24
G22585	TU60660	chr9	25554672	25604431	+	6	1953	TSS46766	annotated	protein_coding	exonic_overlap	same_strand	ENSMUST00000040677.5	ENSMUSG00000036611.5	Eepd1	protein_coding	2723	982.821	-1.88607	1.3e-33	2505.9	-2.65528	6.16e-32	2525.54	-2.2241	4.25e-22	560.464	-2.42866	5.92e-24
G22630	TU60760	chr9	35184674	35199988	-	7	4480	TSS46853	annotated	protein_coding	exonic_overlap	same_strand	ENSMUST00000176531.7	ENSMUSG00000032041.15	Tirap	protein_coding	2310	221.106	-1.67804	2.33e-08	610.02	-2.17764	2.69e-21	546.776	-1.37683	0.00596074	125.58	-1.09366	0.0148144
G22630	TU60762	chr9	35184674	35199988	-	7	4470	TSS46853	annotated	protein_coding	exonic_overlap	same_strand	ENSMUST00000176685.7	ENSMUSG00000032041.15	Tirap	protein_coding	1783	221.106	-1.67804	2.33e-08	610.02	-2.17764	2.69e-21	546.776	-1.37683	0.00596074	125.58	-1.09366	0.0148144
G22630	TU60763	chr9	35184674	35199988	-	7	4476	TSS46853	annotated	protein_coding	exonic_overlap	same_strand	ENSMUST00000177129.7	ENSMUSG00000032041.15	Tirap	protein_coding	2366	221.106	-1.67804	2.33e-08	610.02	-2.17764	2.69e-21	546.776	-1.37683	0.00596074	125.58	-1.09366	0.0148144
G22630	TU60765	chr9	35184262	35189314	-	2	4326	TSS46854	annotated	protein_coding	exonic_overlap	same_strand	ENSMUST00000175765.7	ENSMUSG00000032041.15	Tirap	protein_coding	4589	221.106	-1.67804	2.33e-08	610.02	-2.17764	2.69e-21	546.776	-1.37683	0.00596074	125.58	-1.09366	0.0148144
G22630	TU60766	chr9	35191319	35200297	-	4	418	TSS46855	annotated	protein_coding	exonic_overlap	same_strand	ENSMUST00000177052.1	ENSMUSG00000032041.15	Tirap	protein_coding	604	221.106	-1.67804	2.33e-08	610.02	-2.17764	2.69e-21	546.776	-1.37683	0.00596074	125.58	-1.09366	0.0148144
G22630	TU60768	chr9	35184262	35200297	-	6	4254	TSS46855	annotated	protein_coding	exonic_overlap	same_strand	ENSMUST00000175765.7	ENSMUSG00000032041.15	Tirap	protein_coding	4589	221.106	-1.67804	2.33e-08	610.02	-2.17764	2.69e-21	546.776	-1.37683	0.00596074	125.58	-1.09366	0.0148144
G22718	TU61031	chr9	44396710	44402967	+	10	2339	TSS47055	annotated	protein_coding	exonic_overlap	same_strand	ENSMUST00000213268.1	ENSMUSG00000032114.9	Slc37a4	protein_coding	1353	1407.19	-2.27619	7.95e-62	2452.89	-3.52985	1.12e-116	1786.12	-1.53818	1.07e-05	939.565	-2.23528	2.99e-38
G22718	TU61032	chr9	44397080	44402967	+	10	2451	TSS47056	annotated	protein_coding	exonic_overlap	same_strand	ENSMUST00000213268.1	ENSMUSG00000032114.9	Slc37a4	protein_coding	1353	1407.19	-2.27619	7.95e-62	2452.89	-3.52985	1.12e-116	1786.12	-1.53818	1.07e-05	939.565	-2.23528	2.99e-38
G22718	TU61033	chr9	44397080	44402967	+	10	2424	TSS47056	annotated	protein_coding	exonic_overlap	same_strand	ENSMUST00000213268.1	ENSMUSG00000032114.9	Slc37a4	protein_coding	1353	1407.19	-2.27619	7.95e-62	2452.89	-3.52985	1.12e-116	1786.12	-1.53818	1.07e-05	939.565	-2.23528	2.99e-38
G22718	TU61034	chr9	44401916	44402967	+	2	961	TSS47057	annotated	protein_coding	exonic_overlap	same_strand	ENSMUST00000213626.1	ENSMUSG00000032114.9	Slc37a4	protein_coding	595	1407.19	-2.27619	7.95e-62	2452.89	-3.52985	1.12e-116	1786.12	-1.53818	1.07e-05	939.565	-2.23528	2.99e-38
G22744	TU61108	chr9	45138120	45156452	+	6	7151	TSS47108	annotated	protein_coding	exonic_overlap	same_strand	ENSMUST00000060125.6	ENSMUSG00000046480.6	Scn4b	protein_coding	4982	8144.72	-2.30971	4.31e-133	8622.45	-2.67475	1.23e-26	14642.6	-1.6931	1.32e-16	4981.82	-1.82621	3.54e-48
G23002	TU61895	chr9	65388683	65391652	-	1	2969	TSS47727	annotated	protein_coding	exonic_overlap	same_strand	ENSMUST00000068307.3	ENSMUSG00000054978.3	Kbtbd13	protein_coding	2969	352.564	-2.6735	1.15e-28	434.123	-2.76802	1.65e-35	472.605	-1.69556	0.00530723	259.625	-3.53654	2.59e-27
G23128	TU62301	chr9	77636471	77661218	+	4	7502	TSS48041	annotated	protein_coding	exonic_overlap	same_strand	ENSMUST00000057781.7	ENSMUSG00000044938.8	Klhl31	protein_coding	6494	7532.24	-2.27701	6.48e-155	6691.83	-1.05377	7.41e-08	13153.7	-1.51767	2.09e-05	5804.08	-1.4305	1.08e-21
G23253	TU62663	chr9	95559656	95568023	+	1	8367	TSS48328	annotated	protein_coding	exonic_overlap	same_strand	ENSMUST00000079597.6	ENSMUSG00000064225.6	Paqr9	protein_coding	8367	147.631	-2.48634	8.66e-12	112.881	-2.27651	6.63e-16	168.833	-1.49476	0.0108504	105.266	-1.66047	0.00214663
G23333	TU62907	chr9	102505749	102546245	+	11	5843	TSS48514	annotated	protein_coding	exonic_overlap	same_strand	ENSMUST00000039390.5	ENSMUSG00000035606.8	Ky	protein_coding	5837	3685.7	-3.3227	3.01e-22	4803.53	-5.70429	7.7e-24	5563.48	-1.97731	4.15e-10	1643.61	-5.94193	2e-180
G23393	TU63083	chr9	107340500	107350960	+	6	3968	TSS48647	annotated	protein_coding	exonic_overlap	same_strand	ENSMUST00000042581.3	ENSMUSG00000037977.6	6430571L13Rik	protein_coding	2599	959.356	-1.64764	1.95e-29	718.096	-4.38372	1.91e-12	1425.21	-1.49089	3.08e-08	331.432	-5.05244	4.85e-44
G23393	TU63084	chr9	107340500	107350960	+	6	3994	TSS48647	annotated	protein_coding	exonic_overlap	same_strand	ENSMUST00000042581.3	ENSMUSG00000037977.6	6430571L13Rik	protein_coding	2599	959.356	-1.64764	1.95e-29	718.096	-4.38372	1.91e-12	1425.21	-1.49089	3.08e-08	331.432	-5.05244	4.85e-44
G23682	TU63847	chr9	121759947	121771742	+	6	6438	TSS49201	annotated	protein_coding	exonic_overlap	same_strand	ENSMUST00000093772.3	ENSMUSG00000013419.7	Zfp651	protein_coding	6353	2527.43	-1.49594	6.88e-36	2779.95	-1.28787	2.67e-16	4679.83	-1.33721	3.51e-05	2022.46	-1.01908	2.85e-12
G24161	TU65012	chrX	95048860	95166413	-	10	5468	TSS50140	annotated	protein_coding	exonic_overlap	same_strand	ENSMUST00000113876.8	ENSMUSG00000025656.17	Arhgef9	protein_coding	5342	286.661	-1.38819	3.15e-07	406.501	-2.01827	2.48e-29	400.721	-1.07398	0.00297856	158.859	-1.84282	2.12e-06
G24161	TU65013	chrX	95048860	95166413	-	11	5530	TSS50140	annotated	protein_coding	exonic_overlap	same_strand	ENSMUST00000113876.8	ENSMUSG00000025656.17	Arhgef9	protein_coding	5342	286.661	-1.38819	3.15e-07	406.501	-2.01827	2.48e-29	400.721	-1.07398	0.00297856	158.859	-1.84282	2.12e-06
G24161	TU65014	chrX	95058815	95166413	-	8	2117	TSS50140	annotated	protein_coding	exonic_overlap	same_strand	ENSMUST00000113883.7	ENSMUSG00000025656.17	Arhgef9	protein_coding	5399	286.661	-1.38819	3.15e-07	406.501	-2.01827	2.48e-29	400.721	-1.07398	0.00297856	158.859	-1.84282	2.12e-06
G24161	TU65015	chrX	95048860	95055012	-	2	5500	TSS50141	annotated	protein_coding	exonic_overlap	same_strand	ENSMUST00000128565.7	ENSMUSG00000025656.17	Arhgef9	protein_coding	2285	286.661	-1.38819	3.15e-07	406.501	-2.01827	2.48e-29	400.721	-1.07398	0.00297856	158.859	-1.84282	2.12e-06
G24161	TU65016	chrX	95077437	95112547	-	4	737	TSS50142	annotated	protein_coding	exonic_overlap	same_strand	ENSMUST00000198753.4	ENSMUSG00000025656.17	Arhgef9	protein_coding	934	286.661	-1.38819	3.15e-07	406.501	-2.01827	2.48e-29	400.721	-1.07398	0.00297856	158.859	-1.84282	2.12e-06
G24266	TU65245	chrX	102513967	102644969	-	32	6668	TSS50329	annotated	protein_coding	exonic_overlap	same_strand	ENSMUST00000043596.11	ENSMUSG00000034055.16	Phka1	protein_coding	5938	11732.7	-1.92716	9.34e-101	13871.4	-2.76403	9.03e-34	21190.7	-1.77151	3.09e-14	9053.87	-1.20244	9.8e-30
G24266	TU65246	chrX	102513967	102644969	-	33	6845	TSS50329	annotated	protein_coding	exonic_overlap	same_strand	ENSMUST00000052012.13	ENSMUSG00000034055.16	Phka1	protein_coding	6115	11732.7	-1.92716	9.34e-101	13871.4	-2.76403	9.03e-34	21190.7	-1.77151	3.09e-14	9053.87	-1.20244	9.8e-30
G24266	TU65249	chrX	102513967	102644969	-	32	6794	TSS50329	annotated	protein_coding	exonic_overlap	same_strand	ENSMUST00000113611.2	ENSMUSG00000034055.16	Phka1	protein_coding	6064	11732.7	-1.92716	9.34e-101	13871.4	-2.76403	9.03e-34	21190.7	-1.77151	3.09e-14	9053.87	-1.20244	9.8e-30
G2637	TU6852	chr10	81198169	81202432	-	7	2235	TSS5378	annotated	protein_coding	exonic_overlap	same_strand	ENSMUST00000005069.7	ENSMUSG00000004939.7	Nmrk2	protein_coding	1854	1698.48	-1.1992	2.97e-26	2102.8	-3.77722	6.57e-175	2296.7	-2.68127	6.96e-18	928.26	-3.05976	0.00174759
G3161	TU8185	chr11	4091479	4095445	-	4	1411	TSS6401	annotated	protein_coding	exonic_overlap	same_strand	ENSMUST00000004868.5	ENSMUSG00000004748.5	Mtfp1	protein_coding	1411	776.59	-1.17211	3.51e-11	873.933	-2.06545	1.43e-17	923.662	-1.17194	4.35e-05	692.549	-1.37017	4.42e-11
G3161	TU8186	chr11	4091479	4095143	-	4	1685	TSS6402	annotated	protein_coding	exonic_overlap	same_strand	ENSMUST00000004868.5	ENSMUSG00000004748.5	Mtfp1	protein_coding	1411	776.59	-1.17211	3.51e-11	873.933	-2.06545	1.43e-17	923.662	-1.17194	4.35e-05	692.549	-1.37017	4.42e-11
G3191	TU8276	chr11	5106280	5112714	-	3	1037	TSS6465	annotated	protein_coding	exonic_overlap	same_strand	ENSMUST00000163299.7	ENSMUSG00000034164.17	Emid1	protein_coding	1923	86.075	-4.15946	9.06e-14	102.883	-3.27883	4.68e-21	134.663	-1.53485	0.0148492	111.574	-1.42738	0.00193065
G3191	TU8277	chr11	5106280	5144411	-	14	1798	TSS6466	annotated	protein_coding	exonic_overlap	same_strand	ENSMUST00000062821.12	ENSMUSG00000034164.17	Emid1	protein_coding	1947	86.075	-4.15946	9.06e-14	102.883	-3.27883	4.68e-21	134.663	-1.53485	0.0148492	111.574	-1.42738	0.00193065
G3191	TU8278	chr11	5106280	5152234	-	15	1908	TSS6467	annotated	protein_coding	exonic_overlap	same_strand	ENSMUST00000062821.12	ENSMUSG00000034164.17	Emid1	protein_coding	1947	86.075	-4.15946	9.06e-14	102.883	-3.27883	4.68e-21	134.663	-1.53485	0.0148492	111.574	-1.42738	0.00193065
G3197	TU8291	chr11	5801639	5803733	-	3	840	TSS6476	annotated	protein_coding	exonic_overlap	same_strand	ENSMUST00000020768.3	ENSMUSG00000020475.3	Pgam2	protein_coding	840	16664.4	-1.5568	1.52e-101	25823.5	-2.06854	4.48e-34	20472.4	-1.19999	7.13e-06	13170.8	-2.4372	2.07e-69
G3765	TU9775	chr11	67798186	67816445	+	7	1651	TSS7608	annotated	protein_coding	exonic_overlap	same_strand	ENSMUST00000168612.7	ENSMUSG00000033044.12	Dhrs7c	protein_coding	1108	1525.3	-5.60963	4.65e-200	4000.45	-2.14519	9.4e-29	3486.6	-3.0321	7.51e-28	1497.73	-1.44271	2.26e-19
G3765	TU9776	chr11	67798186	67816445	+	7	1573	TSS7608	annotated	protein_coding	exonic_overlap	same_strand	ENSMUST00000168612.7	ENSMUSG00000033044.12	Dhrs7c	protein_coding	1108	1525.3	-5.60963	4.65e-200	4000.45	-2.14519	9.4e-29	3486.6	-3.0321	7.51e-28	1497.73	-1.44271	2.26e-19
G3834	TU9984	chr11	69935795	69941751	+	9	1819	TSS7767	annotated	protein_coding	exonic_overlap	same_strand	ENSMUST00000018698.11	ENSMUSG00000018554.13	Ybx2	protein_coding	1673	212.551	-1.87317	3.1e-10	187.178	-1.04688	2.05e-06	351.254	-2.32045	1.11e-10	218.895	-1.49315	5.33e-06
G3834	TU9985	chr11	69935795	69941751	+	8	2827	TSS7767	annotated	protein_coding	exonic_overlap	same_strand	ENSMUST00000018698.11	ENSMUSG00000018554.13	Ybx2	protein_coding	1673	212.551	-1.87317	3.1e-10	187.178	-1.04688	2.05e-06	351.254	-2.32045	1.11e-10	218.895	-1.49315	5.33e-06
G3834	TU9986	chr11	69935795	69941751	+	6	4710	TSS7767	annotated	protein_coding	exonic_overlap	same_strand	ENSMUST00000018698.11	ENSMUSG00000018554.13	Ybx2	protein_coding	1673	212.551	-1.87317	3.1e-10	187.178	-1.04688	2.05e-06	351.254	-2.32045	1.11e-10	218.895	-1.49315	5.33e-06
G3834	TU9987	chr11	69935795	69941751	+	5	5256	TSS7767	annotated	protein_coding	exonic_overlap	same_strand	ENSMUST00000018698.11	ENSMUSG00000018554.13	Ybx2	protein_coding	1673	212.551	-1.87317	3.1e-10	187.178	-1.04688	2.05e-06	351.254	-2.32045	1.11e-10	218.895	-1.49315	5.33e-06
G3834	TU9988	chr11	69940543	69941751	+	3	835	TSS7768	annotated	protein_coding	exonic_overlap	same_strand	ENSMUST00000148395.1	ENSMUSG00000018554.13	Ybx2	protein_coding	679	212.551	-1.87317	3.1e-10	187.178	-1.04688	2.05e-06	351.254	-2.32045	1.11e-10	218.895	-1.49315	5.33e-06
G3834	TU9989	chr11	69935795	69941751	+	7	4213	TSS7767	annotated	protein_coding	exonic_overlap	same_strand	ENSMUST00000018698.11	ENSMUSG00000018554.13	Ybx2	protein_coding	1673	212.551	-1.87317	3.1e-10	187.178	-1.04688	2.05e-06	351.254	-2.32045	1.11e-10	218.895	-1.49315	5.33e-06
G3834	TU9990	chr11	69940325	69941751	+	4	895	TSS7769	annotated	protein_coding	exonic_overlap	same_strand	ENSMUST00000148395.1	ENSMUSG00000018554.13	Ybx2	protein_coding	679	212.551	-1.87317	3.1e-10	187.178	-1.04688	2.05e-06	351.254	-2.32045	1.11e-10	218.895	-1.49315	5.33e-06
G3834	TU9991	chr11	69935795	69940159	+	4	1575	TSS7767	annotated	protein_coding	exonic_overlap	same_strand	ENSMUST00000018698.11	ENSMUSG00000018554.13	Ybx2	protein_coding	1673	212.551	-1.87317	3.1e-10	187.178	-1.04688	2.05e-06	351.254	-2.32045	1.11e-10	218.895	-1.49315	5.33e-06
G3834	TU9992	chr11	69935795	69941132	+	5	4546	TSS7767	annotated	protein_coding	exonic_overlap	same_strand	ENSMUST00000130377.1	ENSMUSG00000018554.13	Ybx2	protein_coding	489	212.551	-1.87317	3.1e-10	187.178	-1.04688	2.05e-06	351.254	-2.32045	1.11e-10	218.895	-1.49315	5.33e-06
G3834	TU9993	chr11	69940930	69941751	+	2	726	TSS7770	annotated	protein_coding	exonic_overlap	same_strand	ENSMUST00000148395.1	ENSMUSG00000018554.13	Ybx2	protein_coding	679	212.551	-1.87317	3.1e-10	187.178	-1.04688	2.05e-06	351.254	-2.32045	1.11e-10	218.895	-1.49315	5.33e-06
G3887	TU10161	chr11	72047554	72135801	-	16	5828	TSS7877	annotated	protein_coding	exonic_overlap	same_strand	ENSMUST00000075258.12	ENSMUSG00000040543.16	Pitpnm3	protein_coding	6555	144.31	-1.94678	1.75e-07	73.122	-1.15882	0.0024806	180.235	-1.11573	0.0434721	95.4522	-1.30419	0.0131553
G3887	TU10162	chr11	72047554	72074656	-	11	5353	TSS7878	annotated	protein_coding	exonic_overlap	same_strand	ENSMUST00000108508.2	ENSMUSG00000040543.16	Pitpnm3	protein_coding	6450	144.31	-1.94678	1.75e-07	73.122	-1.15882	0.0024806	180.235	-1.11573	0.0434721	95.4522	-1.30419	0.0131553
G3887	TU10163	chr11	72047554	72064258	-	8	4813	TSS7879	annotated	protein_coding	exonic_overlap	same_strand	ENSMUST00000132781.1	ENSMUSG00000040543.16	Pitpnm3	protein_coding	879	144.31	-1.94678	1.75e-07	73.122	-1.15882	0.0024806	180.235	-1.11573	0.0434721	95.4522	-1.30419	0.0131553
G3887	TU10164	chr11	72058835	72059039	-	1	204	TSS7880	annotated	protein_coding	exonic_overlap	same_strand	ENSMUST00000132781.1	ENSMUSG00000040543.16	Pitpnm3	protein_coding	879	144.31	-1.94678	1.75e-07	73.122	-1.15882	0.0024806	180.235	-1.11573	0.0434721	95.4522	-1.30419	0.0131553
G3887	TU10169	chr11	72047554	72058236	-	3	4152	TSS7881	annotated	protein_coding	exonic_overlap	same_strand	ENSMUST00000134210.1	ENSMUSG00000040543.16	Pitpnm3	protein_coding	461	144.31	-1.94678	1.75e-07	73.122	-1.15882	0.0024806	180.235	-1.11573	0.0434721	95.4522	-1.30419	0.0131553
G3887	TU10170	chr11	72047554	72052049	-	2	4015	TSS7882	annotated	protein_coding	exonic_overlap	same_strand	ENSMUST00000134210.1	ENSMUSG00000040543.16	Pitpnm3	protein_coding	461	144.31	-1.94678	1.75e-07	73.122	-1.15882	0.0024806	180.235	-1.11573	0.0434721	95.4522	-1.30419	0.0131553
G3887	TU10171	chr11	72057644	72061593	-	4	911	TSS7883	annotated	protein_coding	exonic_overlap	same_strand	ENSMUST00000132781.1	ENSMUSG00000040543.16	Pitpnm3	protein_coding	879	144.31	-1.94678	1.75e-07	73.122	-1.15882	0.0024806	180.235	-1.11573	0.0434721	95.4522	-1.30419	0.0131553
G3887	TU10172	chr11	72064031	72064258	-	1	227	TSS7879	annotated	protein_coding	exonic_overlap	same_strand	ENSMUST00000108508.2	ENSMUSG00000040543.16	Pitpnm3	protein_coding	6450	144.31	-1.94678	1.75e-07	73.122	-1.15882	0.0024806	180.235	-1.11573	0.0434721	95.4522	-1.30419	0.0131553
G408	TU1036	chr1	17097918	17164319	+	8	4350	TSS777	annotated	protein_coding	exonic_overlap	same_strand	ENSMUST00000026879.7	ENSMUSG00000025777.8	Gdap1	protein_coding	3949	329.383	-2.30627	3.11e-20	589.539	-6.14696	1.9e-115	463.785	-1.91067	1.14e-08	193.558	-3.29453	3.46e-20
G408	TU1038	chr1	17097918	17164319	+	8	4233	TSS777	annotated	protein_coding	exonic_overlap	same_strand	ENSMUST00000026879.7	ENSMUSG00000025777.8	Gdap1	protein_coding	3949	329.383	-2.30627	3.11e-20	589.539	-6.14696	1.9e-115	463.785	-1.91067	1.14e-08	193.558	-3.29453	3.46e-20
G408	TU1041	chr1	17146743	17164319	+	5	3962	TSS779	annotated	protein_coding	exonic_overlap	same_strand	ENSMUST00000026879.7	ENSMUSG00000025777.8	Gdap1	protein_coding	3949	329.383	-2.30627	3.11e-20	589.539	-6.14696	1.9e-115	463.785	-1.91067	1.14e-08	193.558	-3.29453	3.46e-20
G408	TU1043	chr1	17156799	17164319	+	4	3738	TSS782	annotated	protein_coding	exonic_overlap	same_strand	ENSMUST00000026879.7	ENSMUSG00000025777.8	Gdap1	protein_coding	3949	329.383	-2.30627	3.11e-20	589.539	-6.14696	1.9e-115	463.785	-1.91067	1.14e-08	193.558	-3.29453	3.46e-20
G408	TU1045	chr1	17158369	17164319	+	1	5950	TSS784	annotated	protein_coding	exonic_overlap	same_strand	ENSMUST00000189465.1	ENSMUSG00000025777.8	Gdap1	protein_coding	3680	329.383	-2.30627	3.11e-20	589.539	-6.14696	1.9e-115	463.785	-1.91067	1.14e-08	193.558	-3.29453	3.46e-20
G408	TU1050	chr1	17145361	17164319	+	5	5417	TSS788	annotated	protein_coding	exonic_overlap	same_strand	ENSMUST00000026879.7	ENSMUSG00000025777.8	Gdap1	protein_coding	3949	329.383	-2.30627	3.11e-20	589.539	-6.14696	1.9e-115	463.785	-1.91067	1.14e-08	193.558	-3.29453	3.46e-20
G4144	TU10874	chr11	84048040	84068357	-	3	1447	TSS8430	annotated	protein_coding	exonic_overlap	same_strand	ENSMUST00000100705.10	ENSMUSG00000018648.15	Dusp14	protein_coding	1447	79.4037	-1.74457	0.000907099	196.966	-2.66554	5.6e-17	130.069	-1.63715	0.00322973	35.8715	-2.79618	0.0015007
G4144	TU10875	chr11	84048040	84067080	-	3	1455	TSS8431	annotated	protein_coding	exonic_overlap	same_strand	ENSMUST00000108101.7	ENSMUSG00000018648.15	Dusp14	protein_coding	1082	79.4037	-1.74457	0.000907099	196.966	-2.66554	5.6e-17	130.069	-1.63715	0.00322973	35.8715	-2.79618	0.0015007
G4584	TU12211	chr11	107207778	107296275	-	5	5273	TSS9422	annotated	protein_coding	exonic_overlap	same_strand	ENSMUST00000040380.12	ENSMUSG00000040430.18	Pitpnc1	protein_coding	5478	1537.24	-2.51788	1.38e-96	1875.63	-2.16884	3.64e-23	2482.77	-1.49263	8.57e-09	991.831	-1.99301	3.31e-32
G4584	TU12212	chr11	107207778	107296275	-	6	5392	TSS9422	annotated	protein_coding	exonic_overlap	same_strand	ENSMUST00000103064.9	ENSMUSG00000040430.18	Pitpnc1	protein_coding	6329	1537.24	-2.51788	1.38e-96	1875.63	-2.16884	3.64e-23	2482.77	-1.49263	8.57e-09	991.831	-1.99301	3.31e-32
G4625	TU12335	chr11	110399121	110523261	+	12	11688	TSS9519	annotated	protein_coding	exonic_overlap	same_strand	ENSMUST00000020949.11	ENSMUSG00000020623.11	Map2k6	protein_coding	2068	1362.01	-2.14891	2.92e-38	1844.91	-3.54401	1.19e-111	998.144	-1.94629	2.27e-06	518.921	-2.81188	3.25e-30
G4625	TU12336	chr11	110400445	110523261	+	12	11695	TSS9520	annotated	protein_coding	exonic_overlap	same_strand	ENSMUST00000020949.11	ENSMUSG00000020623.11	Map2k6	protein_coding	2068	1362.01	-2.14891	2.92e-38	1844.91	-3.54401	1.19e-111	998.144	-1.94629	2.27e-06	518.921	-2.81188	3.25e-30
G4806	TU12991	chr11	120369054	120378764	-	10	3700	TSS10025	annotated	protein_coding	exonic_overlap	same_strand	ENSMUST00000026448.9	ENSMUSG00000025384.15	Faap100	protein_coding	3193	281.253	-1.25996	1.26e-06	304.228	-1.96047	2.35e-26	468.083	-1.04249	0.00317626	166.792	-1.90418	7.89e-07
G4806	TU12995	chr11	120373025	120378764	-	5	2538	TSS10025	annotated	protein_coding	exonic_overlap	same_strand	ENSMUST00000135635.7	ENSMUSG00000025384.15	Faap100	protein_coding	3766	281.253	-1.25996	1.26e-06	304.228	-1.96047	2.35e-26	468.083	-1.04249	0.00317626	166.792	-1.90418	7.89e-07
G4806	TU12996	chr11	120369054	120372228	-	4	1340	TSS10026	annotated	protein_coding	exonic_overlap	same_strand	ENSMUST00000129203.1	ENSMUSG00000025384.15	Faap100	protein_coding	502	281.253	-1.25996	1.26e-06	304.228	-1.96047	2.35e-26	468.083	-1.04249	0.00317626	166.792	-1.90418	7.89e-07
G4806	TU12997	chr11	120369054	120378764	-	8	4433	TSS10025	annotated	protein_coding	exonic_overlap	same_strand	ENSMUST00000135635.7	ENSMUSG00000025384.15	Faap100	protein_coding	3766	281.253	-1.25996	1.26e-06	304.228	-1.96047	2.35e-26	468.083	-1.04249	0.00317626	166.792	-1.90418	7.89e-07
G4806	TU12998	chr11	120376169	120378764	-	3	1834	TSS10025	annotated	protein_coding	exonic_overlap	same_strand	ENSMUST00000148520.1	ENSMUSG00000025384.15	Faap100	protein_coding	1779	281.253	-1.25996	1.26e-06	304.228	-1.96047	2.35e-26	468.083	-1.04249	0.00317626	166.792	-1.90418	7.89e-07
G4806	TU13000	chr11	120369054	120370420	-	2	1135	TSS10027	annotated	protein_coding	exonic_overlap	same_strand	ENSMUST00000129203.1	ENSMUSG00000025384.15	Faap100	protein_coding	502	281.253	-1.25996	1.26e-06	304.228	-1.96047	2.35e-26	468.083	-1.04249	0.00317626	166.792	-1.90418	7.89e-07
G4854	TU13112	chr11	120948316	120961116	+	6	6209	TSS10112	annotated	protein_coding	exonic_overlap	same_strand	ENSMUST00000168579.7	ENSMUSG00000025161.16	Slc16a3	protein_coding	4335	4208.13	-3.81887	3.09e-23	3933.34	-1.20858	0.000105123	7253.17	-1.96838	3.32e-11	4086.81	-2.48897	4.53e-06
G4854	TU13113	chr11	120950687	120961116	+	6	5319	TSS10113	annotated	protein_coding	exonic_overlap	same_strand	ENSMUST00000168579.7	ENSMUSG00000025161.16	Slc16a3	protein_coding	4335	4208.13	-3.81887	3.09e-23	3933.34	-1.20858	0.000105123	7253.17	-1.96838	3.32e-11	4086.81	-2.48897	4.53e-06
G4854	TU13114	chr11	120948316	120961116	+	6	5860	TSS10112	annotated	protein_coding	exonic_overlap	same_strand	ENSMUST00000168579.7	ENSMUSG00000025161.16	Slc16a3	protein_coding	4335	4208.13	-3.81887	3.09e-23	3933.34	-1.20858	0.000105123	7253.17	-1.96838	3.32e-11	4086.81	-2.48897	4.53e-06
G4854	TU13115	chr11	120948316	120961116	+	6	4776	TSS10112	annotated	protein_coding	exonic_overlap	same_strand	ENSMUST00000070653.12	ENSMUSG00000025161.16	Slc16a3	protein_coding	2272	4208.13	-3.81887	3.09e-23	3933.34	-1.20858	0.000105123	7253.17	-1.96838	3.32e-11	4086.81	-2.48897	4.53e-06
G4854	TU13116	chr11	120950687	120961116	+	6	4723	TSS10113	annotated	protein_coding	exonic_overlap	same_strand	ENSMUST00000168579.7	ENSMUSG00000025161.16	Slc16a3	protein_coding	4335	4208.13	-3.81887	3.09e-23	3933.34	-1.20858	0.000105123	7253.17	-1.96838	3.32e-11	4086.81	-2.48897	4.53e-06
G5387	TU14468	chr12	80463058	80500227	+	9	5451	TSS11176	annotated	protein_coding	exonic_overlap	same_strand	ENSMUST00000038185.9	ENSMUSG00000032705.9	Exd2	protein_coding	3310	806.605	-1.21541	1.64e-12	864.669	-1.29296	1.12e-14	1272.87	-1.19646	0.00088093	569.319	-1.34798	2.63e-10
G5387	TU14469	chr12	80480210	80500227	+	8	4875	TSS11177	annotated	protein_coding	exonic_overlap	same_strand	ENSMUST00000038185.9	ENSMUSG00000032705.9	Exd2	protein_coding	3310	806.605	-1.21541	1.64e-12	864.669	-1.29296	1.12e-14	1272.87	-1.19646	0.00088093	569.319	-1.34798	2.63e-10
G5387	TU14470	chr12	80463058	80476192	+	2	692	TSS11176	annotated	protein_coding	exonic_overlap	same_strand	ENSMUST00000038185.9	ENSMUSG00000032705.9	Exd2	protein_coding	3310	806.605	-1.21541	1.64e-12	864.669	-1.29296	1.12e-14	1272.87	-1.19646	0.00088093	569.319	-1.34798	2.63e-10
G5387	TU14471	chr12	80489230	80500227	+	3	7006	TSS11178	annotated	protein_coding	exonic_overlap	same_strand	ENSMUST00000219757.1	ENSMUSG00000032705.9	Exd2	protein_coding	5245	806.605	-1.21541	1.64e-12	864.669	-1.29296	1.12e-14	1272.87	-1.19646	0.00088093	569.319	-1.34798	2.63e-10
G5387	TU14472	chr12	80480394	80500227	+	7	4823	TSS11179	annotated	protein_coding	exonic_overlap	same_strand	ENSMUST00000038185.9	ENSMUSG00000032705.9	Exd2	protein_coding	3310	806.605	-1.21541	1.64e-12	864.669	-1.29296	1.12e-14	1272.87	-1.19646	0.00088093	569.319	-1.34798	2.63e-10
G5387	TU14473	chr12	80489230	80500227	+	4	5597	TSS11178	annotated	protein_coding	exonic_overlap	same_strand	ENSMUST00000220239.1	ENSMUSG00000032705.9	Exd2	protein_coding	801	806.605	-1.21541	1.64e-12	864.669	-1.29296	1.12e-14	1272.87	-1.19646	0.00088093	569.319	-1.34798	2.63e-10
G5403	TU14502	chr12	81197935	81333265	-	8	5028	TSS11206	annotated	protein_coding	exonic_overlap	same_strand	ENSMUST00000182208.7	ENSMUSG00000079055.10	Slc8a3	protein_coding	3433	957.384	-1.39067	2.77e-20	1017.33	-3.54608	4.15e-82	1342.15	-1.22794	0.000312471	793.618	-1.67345	3.44e-17
G5403	TU14503	chr12	81197935	81333265	-	8	5025	TSS11206	annotated	protein_coding	exonic_overlap	same_strand	ENSMUST00000064594.13	ENSMUSG00000079055.10	Slc8a3	protein_coding	4379	957.384	-1.39067	2.77e-20	1017.33	-3.54608	4.15e-82	1342.15	-1.22794	0.000312471	793.618	-1.67345	3.44e-17
G5403	TU14504	chr12	81197935	81333265	-	7	5007	TSS11206	annotated	protein_coding	exonic_overlap	same_strand	ENSMUST00000085238.12	ENSMUSG00000079055.10	Slc8a3	protein_coding	4927	957.384	-1.39067	2.77e-20	1017.33	-3.54608	4.15e-82	1342.15	-1.22794	0.000312471	793.618	-1.67345	3.44e-17
G5403	TU14505	chr12	81197935	81205020	-	4	2437	TSS11207	annotated	protein_coding	exonic_overlap	same_strand	ENSMUST00000085238.12	ENSMUSG00000079055.10	Slc8a3	protein_coding	4927	957.384	-1.39067	2.77e-20	1017.33	-3.54608	4.15e-82	1342.15	-1.22794	0.000312471	793.618	-1.67345	3.44e-17
G5403	TU14506	chr12	81197935	81333555	-	9	4561	TSS11208	annotated	protein_coding	exonic_overlap	same_strand	ENSMUST00000064594.13	ENSMUSG00000079055.10	Slc8a3	protein_coding	4379	957.384	-1.39067	2.77e-20	1017.33	-3.54608	4.15e-82	1342.15	-1.22794	0.000312471	793.618	-1.67345	3.44e-17
G5403	TU14507	chr12	81197935	81333265	-	8	4940	TSS11206	annotated	protein_coding	exonic_overlap	same_strand	ENSMUST00000182208.7	ENSMUSG00000079055.10	Slc8a3	protein_coding	3433	957.384	-1.39067	2.77e-20	1017.33	-3.54608	4.15e-82	1342.15	-1.22794	0.000312471	793.618	-1.67345	3.44e-17
G5403	TU14508	chr12	81197935	81316142	-	6	4423	TSS11209	annotated	protein_coding	exonic_overlap	same_strand	ENSMUST00000182208.7	ENSMUSG00000079055.10	Slc8a3	protein_coding	3433	957.384	-1.39067	2.77e-20	1017.33	-3.54608	4.15e-82	1342.15	-1.22794	0.000312471	793.618	-1.67345	3.44e-17
G5541	TU14862	chr12	91632990	91779171	-	7	9743	TSS11499	annotated	protein_coding	exonic_overlap	same_strand	ENSMUST00000164713.7	ENSMUSG00000020961.15	Ston2	protein_coding	2944	2486.47	-1.02436	2.51e-21	1614.27	-1.68424	5.31e-27	3005.94	-1.10901	4.59e-05	1286.03	-1.70972	6.34e-24
G5541	TU14863	chr12	91632990	91786436	-	7	9880	TSS11500	annotated	protein_coding	exonic_overlap	same_strand	ENSMUST00000052969.14	ENSMUSG00000020961.15	Ston2	protein_coding	9896	2486.47	-1.02436	2.51e-21	1614.27	-1.68424	5.31e-27	3005.94	-1.10901	4.59e-05	1286.03	-1.70972	6.34e-24
G5541	TU14864	chr12	91632990	91649071	-	3	8824	TSS11501	annotated	protein_coding	exonic_overlap	same_strand	ENSMUST00000164713.7	ENSMUSG00000020961.15	Ston2	protein_coding	2944	2486.47	-1.02436	2.51e-21	1614.27	-1.68424	5.31e-27	3005.94	-1.10901	4.59e-05	1286.03	-1.70972	6.34e-24
G5595	TU15000	chr12	100911526	101029056	-	30	7529	TSS11614	annotated	protein_coding	exonic_overlap	same_strand	ENSMUST00000068411.4	ENSMUSG00000021182.16	Ccdc88c	protein_coding	7542	887.239	-1.67272	1.58e-24	829.655	-2.87651	3.02e-41	1342.44	-1.07824	0.00224995	438.045	-1.77454	8.55e-13
G5595	TU15001	chr12	100911526	100954312	-	20	6265	TSS11615	annotated	protein_coding	exonic_overlap	same_strand	ENSMUST00000068411.4	ENSMUSG00000021182.16	Ccdc88c	protein_coding	7542	887.239	-1.67272	1.58e-24	829.655	-2.87651	3.02e-41	1342.44	-1.07824	0.00224995	438.045	-1.77454	8.55e-13
G5595	TU15002	chr12	100911526	100935771	-	10	3707	TSS11616	annotated	protein_coding	exonic_overlap	same_strand	ENSMUST00000068411.4	ENSMUSG00000021182.16	Ccdc88c	protein_coding	7542	887.239	-1.67272	1.58e-24	829.655	-2.87651	3.02e-41	1342.44	-1.07824	0.00224995	438.045	-1.77454	8.55e-13
G5595	TU15003	chr12	100967806	101028337	-	7	751	TSS11617	annotated	protein_coding	exonic_overlap	same_strand	ENSMUST00000223097.1	ENSMUSG00000021182.16	Ccdc88c	protein_coding	1253	887.239	-1.67272	1.58e-24	829.655	-2.87651	3.02e-41	1342.44	-1.07824	0.00224995	438.045	-1.77454	8.55e-13
G5595	TU15004	chr12	100935624	100940271	-	4	772	TSS11618	annotated	protein_coding	exonic_overlap	same_strand	ENSMUST00000223235.1	ENSMUSG00000021182.16	Ccdc88c	protein_coding	705	887.239	-1.67272	1.58e-24	829.655	-2.87651	3.02e-41	1342.44	-1.07824	0.00224995	438.045	-1.77454	8.55e-13
G5595	TU15005	chr12	100965937	101028337	-	9	983	TSS11617	annotated	protein_coding	exonic_overlap	same_strand	ENSMUST00000223097.1	ENSMUSG00000021182.16	Ccdc88c	protein_coding	1253	887.239	-1.67272	1.58e-24	829.655	-2.87651	3.02e-41	1342.44	-1.07824	0.00224995	438.045	-1.77454	8.55e-13
G5595	TU15006	chr12	100916576	100933347	-	8	1285	TSS11619	annotated	protein_coding	exonic_overlap	same_strand	ENSMUST00000085096.9	ENSMUSG00000021182.16	Ccdc88c	protein_coding	6313	887.239	-1.67272	1.58e-24	829.655	-2.87651	3.02e-41	1342.44	-1.07824	0.00224995	438.045	-1.77454	8.55e-13
G5602	TU15017	chr12	103194453	103242657	-	4	3580	TSS11629	annotated	protein_coding	exonic_overlap	same_strand	ENSMUST00000074416.9	ENSMUSG00000041669.15	Prima1	protein_coding	909	100.355	-5.24573	0.0488232	194.51	-1.8081	4.34e-06	280.116	-4.01739	2.25e-21	103.229	-1.53126	0.00361808
G5602	TU15018	chr12	103194453	103202800	-	2	3050	TSS11630	annotated	protein_coding	exonic_overlap	same_strand	ENSMUST00000074416.9	ENSMUSG00000041669.15	Prima1	protein_coding	909	100.355	-5.24573	0.0488232	194.51	-1.8081	4.34e-06	280.116	-4.01739	2.25e-21	103.229	-1.53126	0.00361808
G5602	TU15019	chr12	103194453	103235724	-	3	3167	TSS11631	annotated	protein_coding	exonic_overlap	same_strand	ENSMUST00000074416.9	ENSMUSG00000041669.15	Prima1	protein_coding	909	100.355	-5.24573	0.0488232	194.51	-1.8081	4.34e-06	280.116	-4.01739	2.25e-21	103.229	-1.53126	0.00361808
G5602	TU15020	chr12	103194453	103199793	-	2	2948	TSS11632	annotated	protein_coding	exonic_overlap	same_strand	ENSMUST00000123655.7	ENSMUSG00000041669.15	Prima1	protein_coding	851	100.355	-5.24573	0.0488232	194.51	-1.8081	4.34e-06	280.116	-4.01739	2.25e-21	103.229	-1.53126	0.00361808
G5680	TU15225	chr12	108371111	108539564	+	23	4006	TSS11792	annotated	protein_coding	exonic_overlap	same_strand	ENSMUST00000109857.7	ENSMUSG00000058070.14	Eml1	protein_coding	2627	1372.85	-2.10253	8.29e-51	2024.64	-2.81827	2.5e-78	2121.75	-1.49031	4.44e-06	1038.98	-1.40717	4.14e-14
G5680	TU15230	chr12	108463525	108539564	+	22	3766	TSS11793	annotated	protein_coding	exonic_overlap	same_strand	ENSMUST00000109857.7	ENSMUSG00000058070.14	Eml1	protein_coding	2627	1372.85	-2.10253	8.29e-51	2024.64	-2.81827	2.5e-78	2121.75	-1.49031	4.44e-06	1038.98	-1.40717	4.14e-14
G5680	TU15234	chr12	108371111	108539564	+	22	3955	TSS11792	annotated	protein_coding	exonic_overlap	same_strand	ENSMUST00000054955.13	ENSMUSG00000058070.14	Eml1	protein_coding	3879	1372.85	-2.10253	8.29e-51	2024.64	-2.81827	2.5e-78	2121.75	-1.49031	4.44e-06	1038.98	-1.40717	4.14e-14
G5710	TU15314	chr12	110889215	110969989	+	19	5835	TSS11849	annotated	protein_coding	exonic_overlap	same_strand	ENSMUST00000165978.2	ENSMUSG00000021275.16	Tecpr2	protein_coding	7778	443.242	-2.26926	1.82e-23	303.564	-1.28377	1.98e-09	930.053	-1.93711	0.00878206	301.482	-1.79764	8.02e-11
G5710	TU15315	chr12	110964521	110969989	+	2	5054	TSS11850	annotated	protein_coding	exonic_overlap	same_strand	ENSMUST00000223210.1	ENSMUSG00000021275.16	Tecpr2	protein_coding	6946	443.242	-2.26926	1.82e-23	303.564	-1.28377	1.98e-09	930.053	-1.93711	0.00878206	301.482	-1.79764	8.02e-11
G5710	TU15316	chr12	110954225	110969989	+	3	2424	TSS11851	annotated	protein_coding	exonic_overlap	same_strand	ENSMUST00000223210.1	ENSMUSG00000021275.16	Tecpr2	protein_coding	6946	443.242	-2.26926	1.82e-23	303.564	-1.28377	1.98e-09	930.053	-1.93711	0.00878206	301.482	-1.79764	8.02e-11
G5710	TU15317	chr12	110944550	110961754	+	4	7740	TSS11852	annotated	protein_coding	exonic_overlap	same_strand	ENSMUST00000223210.1	ENSMUSG00000021275.16	Tecpr2	protein_coding	6946	443.242	-2.26926	1.82e-23	303.564	-1.28377	1.98e-09	930.053	-1.93711	0.00878206	301.482	-1.79764	8.02e-11
G5710	TU15318	chr12	110889215	110969989	+	20	5890	TSS11849	annotated	protein_coding	exonic_overlap	same_strand	ENSMUST00000165978.2	ENSMUSG00000021275.16	Tecpr2	protein_coding	7778	443.242	-2.26926	1.82e-23	303.564	-1.28377	1.98e-09	930.053	-1.93711	0.00878206	301.482	-1.79764	8.02e-11
G5710	TU15319	chr12	110932613	110961754	+	9	9346	TSS11853	annotated	protein_coding	exonic_overlap	same_strand	ENSMUST00000223210.1	ENSMUSG00000021275.16	Tecpr2	protein_coding	6946	443.242	-2.26926	1.82e-23	303.564	-1.28377	1.98e-09	930.053	-1.93711	0.00878206	301.482	-1.79764	8.02e-11
G5710	TU15320	chr12	110939752	110946412	+	4	659	TSS11854	annotated	protein_coding	exonic_overlap	same_strand	ENSMUST00000223210.1	ENSMUSG00000021275.16	Tecpr2	protein_coding	6946	443.242	-2.26926	1.82e-23	303.564	-1.28377	1.98e-09	930.053	-1.93711	0.00878206	301.482	-1.79764	8.02e-11
G5710	TU15321	chr12	110891766	110936460	+	10	2731	TSS11855	annotated	protein_coding	exonic_overlap	same_strand	ENSMUST00000223246.1	ENSMUSG00000021275.16	Tecpr2	protein_coding	4194	443.242	-2.26926	1.82e-23	303.564	-1.28377	1.98e-09	930.053	-1.93711	0.00878206	301.482	-1.79764	8.02e-11
G5710	TU15322	chr12	110941449	110969989	+	7	2699	TSS11856	annotated	protein_coding	exonic_overlap	same_strand	ENSMUST00000223210.1	ENSMUSG00000021275.16	Tecpr2	protein_coding	6946	443.242	-2.26926	1.82e-23	303.564	-1.28377	1.98e-09	930.053	-1.93711	0.00878206	301.482	-1.79764	8.02e-11
G5710	TU15323	chr12	110915050	110941596	+	10	3064	TSS11857	annotated	protein_coding	exonic_overlap	same_strand	ENSMUST00000165978.2	ENSMUSG00000021275.16	Tecpr2	protein_coding	7778	443.242	-2.26926	1.82e-23	303.564	-1.28377	1.98e-09	930.053	-1.93711	0.00878206	301.482	-1.79764	8.02e-11
G5710	TU15324	chr12	110947700	110969989	+	3	2638	TSS11858	annotated	protein_coding	exonic_overlap	same_strand	ENSMUST00000223210.1	ENSMUSG00000021275.16	Tecpr2	protein_coding	6946	443.242	-2.26926	1.82e-23	303.564	-1.28377	1.98e-09	930.053	-1.93711	0.00878206	301.482	-1.79764	8.02e-11
G5710	TU15325	chr12	110918865	110936460	+	6	2141	TSS11859	annotated	protein_coding	exonic_overlap	same_strand	ENSMUST00000223246.1	ENSMUSG00000021275.16	Tecpr2	protein_coding	4194	443.242	-2.26926	1.82e-23	303.564	-1.28377	1.98e-09	930.053	-1.93711	0.00878206	301.482	-1.79764	8.02e-11
G5710	TU15326	chr12	110931218	110944912	+	7	2479	TSS11860	annotated	protein_coding	exonic_overlap	same_strand	ENSMUST00000223210.1	ENSMUSG00000021275.16	Tecpr2	protein_coding	6946	443.242	-2.26926	1.82e-23	303.564	-1.28377	1.98e-09	930.053	-1.93711	0.00878206	301.482	-1.79764	8.02e-11
G584	TU1501	chr1	44009408	44020054	-	5	1133	TSS1130	annotated	protein_coding	exonic_overlap	same_strand	ENSMUST00000061421.3	ENSMUSG00000047343.4	Mettl21c	protein_coding	1086	577.504	-2.5466	2.14e-28	2001.66	-2.53535	3.13e-55	294.418	-1.65019	0.0282442	386.559	-1.62059	5.49e-08
G584	TU1503	chr1	44009408	44020054	-	4	1015	TSS1130	annotated	protein_coding	exonic_overlap	same_strand	ENSMUST00000159881.1	ENSMUSG00000047343.4	Mettl21c	protein_coding	3482	577.504	-2.5466	2.14e-28	2001.66	-2.53535	3.13e-55	294.418	-1.65019	0.0282442	386.559	-1.62059	5.49e-08
G584	TU1504	chr1	44009408	44017468	-	3	1060	TSS1131	annotated	protein_coding	exonic_overlap	same_strand	ENSMUST00000159881.1	ENSMUSG00000047343.4	Mettl21c	protein_coding	3482	577.504	-2.5466	2.14e-28	2001.66	-2.53535	3.13e-55	294.418	-1.65019	0.0282442	386.559	-1.62059	5.49e-08
G584	TU1506	chr1	44009408	44020054	-	5	1269	TSS1130	annotated	protein_coding	exonic_overlap	same_strand	ENSMUST00000061421.3	ENSMUSG00000047343.4	Mettl21c	protein_coding	1086	577.504	-2.5466	2.14e-28	2001.66	-2.53535	3.13e-55	294.418	-1.65019	0.0282442	386.559	-1.62059	5.49e-08
G584	TU1507	chr1	44010509	44020054	-	3	3502	TSS1130	annotated	protein_coding	exonic_overlap	same_strand	ENSMUST00000159881.1	ENSMUSG00000047343.4	Mettl21c	protein_coding	3482	577.504	-2.5466	2.14e-28	2001.66	-2.53535	3.13e-55	294.418	-1.65019	0.0282442	386.559	-1.62059	5.49e-08
G6048	TU16028	chr13	32700823	32784146	-	15	6772	TSS12443	annotated	protein_coding	exonic_overlap	same_strand	ENSMUST00000238977.2	ENSMUSG00000044951.17	Mylk4	protein_coding	6570	14960	-2.64579	2.19e-175	42338.3	-5.99932	1.2e-36	25353.3	-2.38119	1.32e-06	7407.95	-3.61673	3.04e-09
G6557	TU17286	chr13	93410782	93412957	+	1	2175	TSS13410	annotated	protein_coding	exonic_overlap	same_strand	ENSMUST00000220564.1	ENSMUSG00000114019.1	Gm47155	TEC	2175	259.489	-1.48931	3.08e-08	378.054	-2.60924	8.89e-26	355.878	-1.81177	8.83e-07	164.866	-2.18988	2.18e-08
G6575	TU17331	chr13	93303756	93405129	+	9	5506	TSS13449	annotated	protein_coding	exonic_overlap	same_strand	ENSMUST00000060490.10	ENSMUSG00000007617.18	Homer1	protein_coding	2765	1315.73	-1.21664	2.09e-21	3579.77	-1.30122	3e-11	1912.68	-1.5171	8.26e-09	870.718	-1.31925	1.02e-10
G6575	TU17332	chr13	93307935	93360940	+	5	5808	TSS13450	annotated	protein_coding	exonic_overlap	same_strand	ENSMUST00000102752.9	ENSMUSG00000007617.18	Homer1	protein_coding	5713	1315.73	-1.21664	2.09e-21	3579.77	-1.30122	3e-11	1912.68	-1.5171	8.26e-09	870.718	-1.31925	1.02e-10
G6575	TU17333	chr13	93303756	93405129	+	10	5463	TSS13449	annotated	protein_coding	exonic_overlap	same_strand	ENSMUST00000060490.10	ENSMUSG00000007617.18	Homer1	protein_coding	2765	1315.73	-1.21664	2.09e-21	3579.77	-1.30122	3e-11	1912.68	-1.5171	8.26e-09	870.718	-1.31925	1.02e-10
G6575	TU17334	chr13	93303756	93386744	+	7	2425	TSS13449	annotated	protein_coding	exonic_overlap	same_strand	ENSMUST00000109494.7	ENSMUSG00000007617.18	Homer1	protein_coding	2468	1315.73	-1.21664	2.09e-21	3579.77	-1.30122	3e-11	1912.68	-1.5171	8.26e-09	870.718	-1.31925	1.02e-10
G6583	TU17343	chr13	96480741	96510998	-	12	3871	TSS13459	annotated	protein_coding	exonic_overlap	same_strand	ENSMUST00000221899.1	ENSMUSG00000021668.15	Polk	protein_coding	2319	188.433	-1.8085	3.34e-08	251.358	-2.3863	9.71e-19	269.542	-1.35711	0.000926369	116.638	-2.22905	7.38e-07
G6583	TU17344	chr13	96480741	96542593	-	14	4041	TSS13460	annotated	protein_coding	exonic_overlap	same_strand	ENSMUST00000221899.1	ENSMUSG00000021668.15	Polk	protein_coding	2319	188.433	-1.8085	3.34e-08	251.358	-2.3863	9.71e-19	269.542	-1.35711	0.000926369	116.638	-2.22905	7.38e-07
G6583	TU17345	chr13	96490935	96496843	-	4	567	TSS13461	annotated	protein_coding	exonic_overlap	same_strand	ENSMUST00000221645.1	ENSMUSG00000021668.15	Polk	protein_coding	1644	188.433	-1.8085	3.34e-08	251.358	-2.3863	9.71e-19	269.542	-1.35711	0.000926369	116.638	-2.22905	7.38e-07
G6583	TU17346	chr13	96480741	96482256	-	1	1515	TSS13462	annotated	protein_coding	exonic_overlap	same_strand	ENSMUST00000022172.11	ENSMUSG00000021668.15	Polk	protein_coding	4225	188.433	-1.8085	3.34e-08	251.358	-2.3863	9.71e-19	269.542	-1.35711	0.000926369	116.638	-2.22905	7.38e-07
G6583	TU17347	chr13	96504508	96508366	-	2	289	TSS13463	annotated	protein_coding	exonic_overlap	same_strand	ENSMUST00000223475.1	ENSMUSG00000021668.15	Polk	protein_coding	651	188.433	-1.8085	3.34e-08	251.358	-2.3863	9.71e-19	269.542	-1.35711	0.000926369	116.638	-2.22905	7.38e-07
G6583	TU17348	chr13	96519027	96519190	-	1	163	TSS13464	annotated	protein_coding	exonic_overlap	same_strand	ENSMUST00000223475.1	ENSMUSG00000021668.15	Polk	protein_coding	651	188.433	-1.8085	3.34e-08	251.358	-2.3863	9.71e-19	269.542	-1.35711	0.000926369	116.638	-2.22905	7.38e-07
G6583	TU17349	chr13	96480741	96496843	-	9	3297	TSS13461	annotated	protein_coding	exonic_overlap	same_strand	ENSMUST00000022172.11	ENSMUSG00000021668.15	Polk	protein_coding	4225	188.433	-1.8085	3.34e-08	251.358	-2.3863	9.71e-19	269.542	-1.35711	0.000926369	116.638	-2.22905	7.38e-07
G6983	TU18359	chr14	26894597	26916454	+	10	3218	TSS14270	annotated	protein_coding	exonic_overlap	same_strand	ENSMUST00000090337.11	ENSMUSG00000021898.16	Asb14	protein_coding	2015	1235.06	-1.89532	1.06e-48	1966.19	-1.26526	6.2e-15	1950.54	-1.71147	1.55e-13	969.929	-1.24004	5.63e-13
G6983	TU18360	chr14	26911273	26916454	+	4	2376	TSS14271	annotated	protein_coding	exonic_overlap	same_strand	ENSMUST00000165305.2	ENSMUSG00000021898.16	Asb14	protein_coding	1432	1235.06	-1.89532	1.06e-48	1966.19	-1.26526	6.2e-15	1950.54	-1.71147	1.55e-13	969.929	-1.24004	5.63e-13
G6983	TU18361	chr14	26894597	26903801	+	6	1177	TSS14270	annotated	protein_coding	exonic_overlap	same_strand	ENSMUST00000167929.2	ENSMUSG00000021898.16	Asb14	protein_coding	650	1235.06	-1.89532	1.06e-48	1966.19	-1.26526	6.2e-15	1950.54	-1.71147	1.55e-13	969.929	-1.24004	5.63e-13
G6983	TU18362	chr14	26894597	26916454	+	10	3220	TSS14270	annotated	protein_coding	exonic_overlap	same_strand	ENSMUST00000090337.11	ENSMUSG00000021898.16	Asb14	protein_coding	2015	1235.06	-1.89532	1.06e-48	1966.19	-1.26526	6.2e-15	1950.54	-1.71147	1.55e-13	969.929	-1.24004	5.63e-13
G6983	TU18363	chr14	26894597	26916454	+	9	3454	TSS14270	annotated	protein_coding	exonic_overlap	same_strand	ENSMUST00000090337.11	ENSMUSG00000021898.16	Asb14	protein_coding	2015	1235.06	-1.89532	1.06e-48	1966.19	-1.26526	6.2e-15	1950.54	-1.71147	1.55e-13	969.929	-1.24004	5.63e-13
G6983	TU18364	chr14	26894597	26916454	+	10	3217	TSS14270	annotated	protein_coding	exonic_overlap	same_strand	ENSMUST00000090337.11	ENSMUSG00000021898.16	Asb14	protein_coding	2015	1235.06	-1.89532	1.06e-48	1966.19	-1.26526	6.2e-15	1950.54	-1.71147	1.55e-13	969.929	-1.24004	5.63e-13
G7169	TU18882	chr14	50888581	50897564	-	4	5570	TSS14666	annotated	protein_coding	exonic_overlap	same_strand	ENSMUST00000227271.1	ENSMUSG00000090799.2	Klhl33	protein_coding	5513	2909.14	-2.63532	4.11e-98	3401.8	-2.97497	4.42e-43	4884.65	-2.45395	9.11e-11	2140.55	-1.52393	3.12e-18
G7169	TU18883	chr14	50888581	50897564	-	2	8807	TSS14666	annotated	protein_coding	exonic_overlap	same_strand	ENSMUST00000164415.1	ENSMUSG00000090799.2	Klhl33	protein_coding	1602	2909.14	-2.63532	4.11e-98	3401.8	-2.97497	4.42e-43	4884.65	-2.45395	9.11e-11	2140.55	-1.52393	3.12e-18
G7758	TU20372	chr15	7206576	7223145	-	5	1956	TSS15840	annotated	protein_coding	exonic_overlap	same_strand	ENSMUST00000160314.1	ENSMUSG00000042961.13	Egflam	protein_coding	490	317.18	-2.33337	1.03e-20	534.731	-3.02735	3.02e-74	543.937	-1.92024	7.64e-09	222.127	-1.32553	7.55e-05
G7758	TU20373	chr15	7206576	7398382	-	22	4399	TSS15841	annotated	protein_coding	exonic_overlap	same_strand	ENSMUST00000058593.9	ENSMUSG00000042961.13	Egflam	protein_coding	4778	317.18	-2.33337	1.03e-20	534.731	-3.02735	3.02e-74	543.937	-1.92024	7.64e-09	222.127	-1.32553	7.55e-05
G7758	TU20374	chr15	7206576	7207803	-	1	1227	TSS15842	annotated	protein_coding	exonic_overlap	same_strand	ENSMUST00000096494.4	ENSMUSG00000042961.13	Egflam	protein_coding	4391	317.18	-2.33337	1.03e-20	534.731	-3.02735	3.02e-74	543.937	-1.92024	7.64e-09	222.127	-1.32553	7.55e-05
G7758	TU20375	chr15	7208499	7253749	-	14	2052	TSS15843	annotated	protein_coding	exonic_overlap	same_strand	ENSMUST00000058593.9	ENSMUSG00000042961.13	Egflam	protein_coding	4778	317.18	-2.33337	1.03e-20	534.731	-3.02735	3.02e-74	543.937	-1.92024	7.64e-09	222.127	-1.32553	7.55e-05
G7758	TU20376	chr15	7206576	7304062	-	18	3694	TSS15844	annotated	protein_coding	exonic_overlap	same_strand	ENSMUST00000058593.9	ENSMUSG00000042961.13	Egflam	protein_coding	4778	317.18	-2.33337	1.03e-20	534.731	-3.02735	3.02e-74	543.937	-1.92024	7.64e-09	222.127	-1.32553	7.55e-05
G8047	TU21142	chr15	74747849	74753046	-	4	4025	TSS16499	annotated	protein_coding	exonic_overlap	same_strand	ENSMUST00000023259.14	ENSMUSG00000022594.14	Lynx1	protein_coding	4023	2399.67	-2.42704	1.36e-106	3690.32	-1.98553	3.47e-36	2832.55	-1.22442	3.44e-07	2230.09	-1.31584	1.9e-22
G8058	TU21186	chr15	75745489	75748228	-	1	2739	TSS16521	annotated	protein_coding	exonic_overlap	same_strand	ENSMUST00000062002.5	ENSMUSG00000047591.5	Mafa	protein_coding	2739	1156.07	-1.60163	2.05e-31	900.305	-3.25196	7.88e-23	1586.07	-1.71291	1.03e-08	599.913	-2.88694	8.8e-41
G8148	TU21450	chr15	77583818	77596125	-	4	2325	TSS16681	annotated	protein_coding	exonic_overlap	same_strand	ENSMUST00000089465.5	ENSMUSG00000050014.8	Apol10b	protein_coding	2325	85.4188	-1.31656	0.0112042	46.0404	-1.45543	0.00107675	134.027	-1.50807	0.00853907	34.2245	-2.55492	0.00416999
G8148	TU21451	chr15	77583818	77598530	-	6	2404	TSS16682	annotated	protein_coding	exonic_overlap	same_strand	ENSMUST00000089465.5	ENSMUSG00000050014.8	Apol10b	protein_coding	2325	85.4188	-1.31656	0.0112042	46.0404	-1.45543	0.00107675	134.027	-1.50807	0.00853907	34.2245	-2.55492	0.00416999
G8148	TU21453	chr15	77592074	77596996	-	3	468	TSS16683	annotated	protein_coding	exonic_overlap	same_strand	ENSMUST00000089465.5	ENSMUSG00000050014.8	Apol10b	protein_coding	2325	85.4188	-1.31656	0.0112042	46.0404	-1.45543	0.00107675	134.027	-1.50807	0.00853907	34.2245	-2.55492	0.00416999
G8406	TU22121	chr15	91145700	91192001	-	10	5904	TSS17193	annotated	protein_coding	exonic_overlap	same_strand	ENSMUST00000069511.7	ENSMUSG00000055782.9	Abcd2	protein_coding	5532	1116.23	-1.09347	6.25e-13	1403.09	-3.21723	1.8e-27	1713.48	-1.31117	3.15e-08	445.778	-3.57653	3.34e-45
G8406	TU22122	chr15	91145700	91192001	-	10	6022	TSS17193	annotated	protein_coding	exonic_overlap	same_strand	ENSMUST00000069511.7	ENSMUSG00000055782.9	Abcd2	protein_coding	5532	1116.23	-1.09347	6.25e-13	1403.09	-3.21723	1.8e-27	1713.48	-1.31117	3.15e-08	445.778	-3.57653	3.34e-45
G8500	TU22434	chr15	99717462	99725012	+	8	2913	TSS17446	annotated	protein_coding	exonic_overlap	same_strand	ENSMUST00000023760.12	ENSMUSG00000023019.12	Gpd1	protein_coding	2861	7327.45	-2.76627	1.89e-139	10294.6	-3.45546	4.85e-50	11769	-1.90005	5.41e-06	4777.02	-2.3784	3.57e-75
G852	TU2205	chr1	74542836	74567761	+	17	4570	TSS1679	annotated	protein_coding	exonic_overlap	same_strand	ENSMUST00000113747.7	ENSMUSG00000026173.15	Plcd4	protein_coding	2720	1093.44	-2.71514	9.22e-81	1772.06	-5.22722	1.18e-120	1408.23	-2.37581	9.81e-13	525.078	-4.32469	2.01e-61
G852	TU2206	chr1	74550904	74567761	+	13	4049	TSS1680	annotated	protein_coding	exonic_overlap	same_strand	ENSMUST00000067916.12	ENSMUSG00000026173.15	Plcd4	protein_coding	4552	1093.44	-2.71514	9.22e-81	1772.06	-5.22722	1.18e-120	1408.23	-2.37581	9.81e-13	525.078	-4.32469	2.01e-61
G852	TU2207	chr1	74550904	74560606	+	6	1294	TSS1680	annotated	protein_coding	exonic_overlap	same_strand	ENSMUST00000113745.7	ENSMUSG00000026173.15	Plcd4	protein_coding	1749	1093.44	-2.71514	9.22e-81	1772.06	-5.22722	1.18e-120	1408.23	-2.37581	9.81e-13	525.078	-4.32469	2.01e-61
G8684	TU22969	chr16	5146967	5187332	+	16	5915	TSS17854	annotated	protein_coding	exonic_overlap	same_strand	ENSMUST00000230616.1	ENSMUSG00000091712.2	Sec14l5	protein_coding	5740	1021.3	-2.90078	1.8e-62	434.633	-2.77352	6.78e-05	1763.53	-1.31692	0.0145789	612.588	-5.48172	5.96e-84
G8684	TU22970	chr16	5146967	5187332	+	16	6078	TSS17854	annotated	protein_coding	exonic_overlap	same_strand	ENSMUST00000230616.1	ENSMUSG00000091712.2	Sec14l5	protein_coding	5740	1021.3	-2.90078	1.8e-62	434.633	-2.77352	6.78e-05	1763.53	-1.31692	0.0145789	612.588	-5.48172	5.96e-84
G8684	TU22971	chr16	5146967	5187332	+	16	6113	TSS17854	annotated	protein_coding	exonic_overlap	same_strand	ENSMUST00000230616.1	ENSMUSG00000091712.2	Sec14l5	protein_coding	5740	1021.3	-2.90078	1.8e-62	434.633	-2.77352	6.78e-05	1763.53	-1.31692	0.0145789	612.588	-5.48172	5.96e-84
G8684	TU22972	chr16	5146967	5187332	+	14	6350	TSS17854	annotated	protein_coding	exonic_overlap	same_strand	ENSMUST00000230616.1	ENSMUSG00000091712.2	Sec14l5	protein_coding	5740	1021.3	-2.90078	1.8e-62	434.633	-2.77352	6.78e-05	1763.53	-1.31692	0.0145789	612.588	-5.48172	5.96e-84
G8684	TU22973	chr16	5146967	5187332	+	15	5989	TSS17854	annotated	protein_coding	exonic_overlap	same_strand	ENSMUST00000230616.1	ENSMUSG00000091712.2	Sec14l5	protein_coding	5740	1021.3	-2.90078	1.8e-62	434.633	-2.77352	6.78e-05	1763.53	-1.31692	0.0145789	612.588	-5.48172	5.96e-84
G8684	TU22974	chr16	5176450	5187332	+	6	4566	TSS17855	annotated	protein_coding	exonic_overlap	same_strand	ENSMUST00000230616.1	ENSMUSG00000091712.2	Sec14l5	protein_coding	5740	1021.3	-2.90078	1.8e-62	434.633	-2.77352	6.78e-05	1763.53	-1.31692	0.0145789	612.588	-5.48172	5.96e-84
G8684	TU22975	chr16	5178917	5187332	+	3	5853	TSS17856	annotated	protein_coding	exonic_overlap	same_strand	ENSMUST00000230616.1	ENSMUSG00000091712.2	Sec14l5	protein_coding	5740	1021.3	-2.90078	1.8e-62	434.633	-2.77352	6.78e-05	1763.53	-1.31692	0.0145789	612.588	-5.48172	5.96e-84
G8684	TU22976	chr16	5146967	5187332	+	16	6128	TSS17854	annotated	protein_coding	exonic_overlap	same_strand	ENSMUST00000230616.1	ENSMUSG00000091712.2	Sec14l5	protein_coding	5740	1021.3	-2.90078	1.8e-62	434.633	-2.77352	6.78e-05	1763.53	-1.31692	0.0145789	612.588	-5.48172	5.96e-84
G8684	TU22977	chr16	5146967	5169017	+	6	910	TSS17854	annotated	protein_coding	exonic_overlap	same_strand	ENSMUST00000165810.1	ENSMUSG00000091712.2	Sec14l5	protein_coding	2337	1021.3	-2.90078	1.8e-62	434.633	-2.77352	6.78e-05	1763.53	-1.31692	0.0145789	612.588	-5.48172	5.96e-84
G8684	TU22978	chr16	5146967	5187332	+	14	6172	TSS17854	annotated	protein_coding	exonic_overlap	same_strand	ENSMUST00000230616.1	ENSMUSG00000091712.2	Sec14l5	protein_coding	5740	1021.3	-2.90078	1.8e-62	434.633	-2.77352	6.78e-05	1763.53	-1.31692	0.0145789	612.588	-5.48172	5.96e-84
G8684	TU22979	chr16	5178917	5187332	+	4	5720	TSS17856	annotated	protein_coding	exonic_overlap	same_strand	ENSMUST00000230616.1	ENSMUSG00000091712.2	Sec14l5	protein_coding	5740	1021.3	-2.90078	1.8e-62	434.633	-2.77352	6.78e-05	1763.53	-1.31692	0.0145789	612.588	-5.48172	5.96e-84
G8684	TU22980	chr16	5175558	5177501	+	2	1767	TSS17857	annotated	protein_coding	exonic_overlap	same_strand	ENSMUST00000165810.1	ENSMUSG00000091712.2	Sec14l5	protein_coding	2337	1021.3	-2.90078	1.8e-62	434.633	-2.77352	6.78e-05	1763.53	-1.31692	0.0145789	612.588	-5.48172	5.96e-84
G8684	TU22981	chr16	5175558	5187332	+	6	5458	TSS17857	annotated	protein_coding	exonic_overlap	same_strand	ENSMUST00000230616.1	ENSMUSG00000091712.2	Sec14l5	protein_coding	5740	1021.3	-2.90078	1.8e-62	434.633	-2.77352	6.78e-05	1763.53	-1.31692	0.0145789	612.588	-5.48172	5.96e-84
G8684	TU22982	chr16	5146880	5168004	+	5	831	TSS17858	annotated	protein_coding	exonic_overlap	same_strand	ENSMUST00000230616.1	ENSMUSG00000091712.2	Sec14l5	protein_coding	5740	1021.3	-2.90078	1.8e-62	434.633	-2.77352	6.78e-05	1763.53	-1.31692	0.0145789	612.588	-5.48172	5.96e-84
G8684	TU22983	chr16	5175558	5187332	+	7	5503	TSS17857	annotated	protein_coding	exonic_overlap	same_strand	ENSMUST00000230616.1	ENSMUSG00000091712.2	Sec14l5	protein_coding	5740	1021.3	-2.90078	1.8e-62	434.633	-2.77352	6.78e-05	1763.53	-1.31692	0.0145789	612.588	-5.48172	5.96e-84
G8693	TU22997	chr16	10835058	10843238	+	2	3742	TSS17869	annotated	protein_coding	exonic_overlap	same_strand	ENSMUST00000037913.8	ENSMUSG00000037991.9	Rmi2	protein_coding	3742	33.2832	-5.21697	1.77e-06	58.9693	-5.66783	2.12e-19	43.914	-4.36622	0.00125289	25.6973	-3.95538	0.000975122
G8754	TU23175	chr16	16416915	16527392	-	17	8304	TSS18008	annotated	protein_coding	exonic_overlap	same_strand	ENSMUST00000069284.13	ENSMUSG00000022788.16	Fgd4	protein_coding	2637	318.371	-1.36565	4.06e-08	625.103	-1.92151	1.61e-34	419.264	-1.19014	0.0031439	160.082	-1.16115	0.00670846
G8754	TU23176	chr16	16416915	16475165	-	12	7262	TSS18009	annotated	protein_coding	exonic_overlap	same_strand	ENSMUST00000161861.7	ENSMUSG00000022788.16	Fgd4	protein_coding	8342	318.371	-1.36565	4.06e-08	625.103	-1.92151	1.61e-34	419.264	-1.19014	0.0031439	160.082	-1.16115	0.00670846
G8754	TU23177	chr16	16477420	16490608	-	3	787	TSS18010	annotated	protein_coding	exonic_overlap	same_strand	ENSMUST00000159058.7	ENSMUSG00000022788.16	Fgd4	protein_coding	3323	318.371	-1.36565	4.06e-08	625.103	-1.92151	1.61e-34	419.264	-1.19014	0.0031439	160.082	-1.16115	0.00670846
G8754	TU23178	chr16	16423914	16469845	-	9	1054	TSS18011	annotated	protein_coding	exonic_overlap	same_strand	ENSMUST00000069284.13	ENSMUSG00000022788.16	Fgd4	protein_coding	2637	318.371	-1.36565	4.06e-08	625.103	-1.92151	1.61e-34	419.264	-1.19014	0.0031439	160.082	-1.16115	0.00670846
G8754	TU23179	chr16	16437008	16484600	-	9	1454	TSS18012	annotated	protein_coding	exonic_overlap	same_strand	ENSMUST00000162124.7	ENSMUSG00000022788.16	Fgd4	protein_coding	2337	318.371	-1.36565	4.06e-08	625.103	-1.92151	1.61e-34	419.264	-1.19014	0.0031439	160.082	-1.16115	0.00670846
G8754	TU23180	chr16	16416915	16424058	-	2	6048	TSS18013	annotated	protein_coding	exonic_overlap	same_strand	ENSMUST00000161861.7	ENSMUSG00000022788.16	Fgd4	protein_coding	8342	318.371	-1.36565	4.06e-08	625.103	-1.92151	1.61e-34	419.264	-1.19014	0.0031439	160.082	-1.16115	0.00670846
G8754	TU23181	chr16	16416915	16423034	-	1	6119	TSS18014	annotated	protein_coding	exonic_overlap	same_strand	ENSMUST00000161861.7	ENSMUSG00000022788.16	Fgd4	protein_coding	8342	318.371	-1.36565	4.06e-08	625.103	-1.92151	1.61e-34	419.264	-1.19014	0.0031439	160.082	-1.16115	0.00670846
G8754	TU23182	chr16	16435938	16437042	-	3	254	TSS18015	annotated	protein_coding	exonic_overlap	same_strand	ENSMUST00000161188.8	ENSMUSG00000022788.16	Fgd4	protein_coding	2214	318.371	-1.36565	4.06e-08	625.103	-1.92151	1.61e-34	419.264	-1.19014	0.0031439	160.082	-1.16115	0.00670846
G8754	TU23183	chr16	16477420	16504217	-	4	906	TSS18016	annotated	protein_coding	exonic_overlap	same_strand	ENSMUST00000162542.7	ENSMUSG00000022788.16	Fgd4	protein_coding	1594	318.371	-1.36565	4.06e-08	625.103	-1.92151	1.61e-34	419.264	-1.19014	0.0031439	160.082	-1.16115	0.00670846
G8754	TU23184	chr16	16452764	16461741	-	2	1548	TSS18017	annotated	protein_coding	exonic_overlap	same_strand	ENSMUST00000162124.7	ENSMUSG00000022788.16	Fgd4	protein_coding	2337	318.371	-1.36565	4.06e-08	625.103	-1.92151	1.61e-34	419.264	-1.19014	0.0031439	160.082	-1.16115	0.00670846
G8754	TU23185	chr16	16474094	16599854	-	7	1414	TSS18018	annotated	protein_coding	exonic_overlap	same_strand	ENSMUST00000159542.7	ENSMUSG00000022788.16	Fgd4	protein_coding	1488	318.371	-1.36565	4.06e-08	625.103	-1.92151	1.61e-34	419.264	-1.19014	0.0031439	160.082	-1.16115	0.00670846
G8754	TU23186	chr16	16469354	16477515	-	5	552	TSS18019	annotated	protein_coding	exonic_overlap	same_strand	ENSMUST00000159542.7	ENSMUSG00000022788.16	Fgd4	protein_coding	1488	318.371	-1.36565	4.06e-08	625.103	-1.92151	1.61e-34	419.264	-1.19014	0.0031439	160.082	-1.16115	0.00670846
G8754	TU23187	chr16	16490276	16504217	-	2	451	TSS18016	annotated	protein_coding	exonic_overlap	same_strand	ENSMUST00000161624.1	ENSMUSG00000022788.16	Fgd4	protein_coding	3726	318.371	-1.36565	4.06e-08	625.103	-1.92151	1.61e-34	419.264	-1.19014	0.0031439	160.082	-1.16115	0.00670846
G8854	TU23486	chr16	20694907	20703048	+	6	2432	TSS18240	annotated	protein_coding	exonic_overlap	same_strand	ENSMUST00000056518.12	ENSMUSG00000050821.14	Fam131a	protein_coding	2432	779.391	-2.62698	3.12e-52	1400.73	-3.90584	1.13e-74	1246.84	-1.91161	5.17e-09	617.314	-1.91688	2.22e-17
G8854	TU23487	chr16	20693250	20703048	+	7	2446	TSS18241	annotated	protein_coding	exonic_overlap	same_strand	ENSMUST00000232207.1	ENSMUSG00000050821.14	Fam131a	protein_coding	962	779.391	-2.62698	3.12e-52	1400.73	-3.90584	1.13e-74	1246.84	-1.91161	5.17e-09	617.314	-1.91688	2.22e-17
G8932	TU23723	chr16	29209694	29230531	+	4	2916	TSS18425	annotated	protein_coding	exonic_overlap	same_strand	ENSMUST00000089824.10	ENSMUSG00000022525.13	Plaat1	protein_coding	2916	717.261	-1.63855	1.55e-23	1585.77	-2.003	1.05e-32	1087.28	-1.50075	3.72e-09	439.954	-2.01923	1.44e-15
G8932	TU23724	chr16	29210107	29230531	+	4	3003	TSS18426	annotated	protein_coding	exonic_overlap	same_strand	ENSMUST00000162747.7	ENSMUSG00000022525.13	Plaat1	protein_coding	854	717.261	-1.63855	1.55e-23	1585.77	-2.003	1.05e-32	1087.28	-1.50075	3.72e-09	439.954	-2.01923	1.44e-15
G8932	TU23725	chr16	29209091	29230531	+	4	2930	TSS18427	annotated	protein_coding	exonic_overlap	same_strand	ENSMUST00000089824.10	ENSMUSG00000022525.13	Plaat1	protein_coding	2916	717.261	-1.63855	1.55e-23	1585.77	-2.003	1.05e-32	1087.28	-1.50075	3.72e-09	439.954	-2.01923	1.44e-15
G8932	TU23727	chr16	29216687	29230531	+	4	2930	TSS18428	annotated	protein_coding	exonic_overlap	same_strand	ENSMUST00000089824.10	ENSMUSG00000022525.13	Plaat1	protein_coding	2916	717.261	-1.63855	1.55e-23	1585.77	-2.003	1.05e-32	1087.28	-1.50075	3.72e-09	439.954	-2.01923	1.44e-15
G8932	TU23728	chr16	29216687	29230531	+	4	2861	TSS18428	annotated	protein_coding	exonic_overlap	same_strand	ENSMUST00000089824.10	ENSMUSG00000022525.13	Plaat1	protein_coding	2916	717.261	-1.63855	1.55e-23	1585.77	-2.003	1.05e-32	1087.28	-1.50075	3.72e-09	439.954	-2.01923	1.44e-15
G8976	TU23831	chr16	32271467	32274787	+	3	1416	TSS18508	annotated	protein_coding	exonic_overlap	same_strand	ENSMUST00000093183.4	ENSMUSG00000046345.5	Smco1	protein_coding	1410	541.297	-3.23563	2.95e-46	919.443	-2.95527	3.35e-53	752.869	-2.28907	1.32e-16	370.806	-2.7853	3.12e-25
G8976	TU23832	chr16	32271467	32274787	+	3	1380	TSS18508	annotated	protein_coding	exonic_overlap	same_strand	ENSMUST00000093183.4	ENSMUSG00000046345.5	Smco1	protein_coding	1410	541.297	-3.23563	2.95e-46	919.443	-2.95527	3.35e-53	752.869	-2.28907	1.32e-16	370.806	-2.7853	3.12e-25
G8976	TU23833	chr16	32271467	32274787	+	3	1378	TSS18508	annotated	protein_coding	exonic_overlap	same_strand	ENSMUST00000093183.4	ENSMUSG00000046345.5	Smco1	protein_coding	1410	541.297	-3.23563	2.95e-46	919.443	-2.95527	3.35e-53	752.869	-2.28907	1.32e-16	370.806	-2.7853	3.12e-25
G9205	TU24483	chr16	57302018	57353425	-	11	1201	TSS19037	annotated	protein_coding	exonic_overlap	same_strand	ENSMUST00000114371.4	ENSMUSG00000022748.8	Cmss1	protein_coding	1150	293.667	-1.3329	2.77e-07	409.534	-2.46895	3.35e-27	358.16	-1.83017	5.25e-05	218.371	-1.13914	0.00056416
G9205	TU24484	chr16	57302018	57353425	-	12	1358	TSS19037	annotated	protein_coding	exonic_overlap	same_strand	ENSMUST00000114371.4	ENSMUSG00000022748.8	Cmss1	protein_coding	1150	293.667	-1.3329	2.77e-07	409.534	-2.46895	3.35e-27	358.16	-1.83017	5.25e-05	218.371	-1.13914	0.00056416
G9466	TU25170	chr17	12867014	12881314	+	2	4824	TSS19561	annotated	protein_coding	exonic_overlap	same_strand	ENSMUST00000075296.3	ENSMUSG00000059408.3	Mrgprh	protein_coding	1944	138.519	-2.72113	6.25e-13	155.307	-1.18232	0.00191553	239.717	-1.80593	0.000132897	120.4	-2.11635	1.75e-06
G9466	TU25172	chr17	12871955	12881314	+	2	4546	TSS19562	annotated	protein_coding	exonic_overlap	same_strand	ENSMUST00000075296.3	ENSMUSG00000059408.3	Mrgprh	protein_coding	1944	138.519	-2.72113	6.25e-13	155.307	-1.18232	0.00191553	239.717	-1.80593	0.000132897	120.4	-2.11635	1.75e-06
G9824	TU26222	chr17	29827948	29889117	-	17	8834	TSS20282	annotated	protein_coding	exonic_overlap	same_strand	ENSMUST00000171691.8	ENSMUSG00000043557.16	Mdga1	protein_coding	8425	517.425	-1.66576	1.79e-15	127.004	-4.02546	1.62e-33	538.038	-1.66479	0.0105651	234.537	-2.17493	1.32e-11
G9824	TU26227	chr17	29827948	29840954	-	8	5339	TSS20283	annotated	protein_coding	exonic_overlap	same_strand	ENSMUST00000165528.7	ENSMUSG00000043557.16	Mdga1	protein_coding	1477	517.425	-1.66576	1.79e-15	127.004	-4.02546	1.62e-33	538.038	-1.66479	0.0105651	234.537	-2.17493	1.32e-11
G9824	TU26232	chr17	29827948	29889117	-	17	8730	TSS20282	annotated	protein_coding	exonic_overlap	same_strand	ENSMUST00000171691.8	ENSMUSG00000043557.16	Mdga1	protein_coding	8425	517.425	-1.66576	1.79e-15	127.004	-4.02546	1.62e-33	538.038	-1.66479	0.0105651	234.537	-2.17493	1.32e-11
G9824	TU26236	chr17	29837990	29838592	-	2	292	TSS20284	annotated	protein_coding	exonic_overlap	same_strand	ENSMUST00000234251.1	ENSMUSG00000043557.16	Mdga1	protein_coding	478	517.425	-1.66576	1.79e-15	127.004	-4.02546	1.62e-33	538.038	-1.66479	0.0105651	234.537	-2.17493	1.32e-11
G9824	TU26241	chr17	29846316	29849427	-	2	605	TSS20285	annotated	protein_coding	exonic_overlap	same_strand	ENSMUST00000073556.11	ENSMUSG00000043557.16	Mdga1	protein_coding	7566	517.425	-1.66576	1.79e-15	127.004	-4.02546	1.62e-33	538.038	-1.66479	0.0105651	234.537	-2.17493	1.32e-11
