# Supplementary material for: An Analysis of Differentially Expressed Coding and Long Non-Coding RNAs in Multiple Models of Skeletal Muscle Atrophy
Source: Int J Mol Sci. 2021 Mar 4;22(5):2558. doi: 10.3390/ijms22052558 (PMC7961583; doi:10.3390/ijms22052558)
Supplement: Supplementary file 1 [file ijms-22-02558-s001.zip › supplementary files/Supplementary_Table3.xlsx]

## Sheet: up annotated_lncRNAs
gene_id	transcript_id	chrom	start	end	strand	num_exons	transcript_length	tss_id	annotation	category	category_relative	category_relative_detail	ref_transcript_id	ref_gene_id	ref_gene_name	ref_gene_type	ref_length	CPAT_Ficket_Score	CPAT_Hexamer_Score	CPAT_Coding_Probability	CPAT_Coding_Label	dev_baseMean	dev_log2Fold	dev_padj	tumor_baseMean	tumor_log2Fold	tumor_padj	cast_baseMean	cast_log2Fold	cast_padj	fast_baseMean	fast_log2Fold	fast_padj
G11234	TU30001	chr19	3083048	3087374	+	2	3789	TSS23207	annotated	lncrna	intragenic	intronic_opp_strand	ENSMUST00000237047.1	ENSMUSG00000100969.7	1700030N03Rik	lincRNA	873	0.6594	-0.0544126	0.105572	no	105.44	2.4828	0.000340906	225.378	3.40887	3.63e-48	272.032	2.49764	7.65e-06	53.886	1.86989	0.0078823
G12164	TU32717	chr2	23009755	23015044	-	2	576	TSS25209	annotated	lncrna	intragenic	intronic_same_strand	ENSMUST00000139038.7	ENSMUSG00000058835.14	Abi1	lincRNA	2899	0.6167	-0.343532	0.0143058	no	278.706	3.0094	2.4e-24	656.893	4.14611	9.1e-118	572.522	3.01636	2.73e-06	309.067	3.46688	4.84e-24
G12164	TU32718	chr2	23009755	23014232	-	2	4360	TSS25210	annotated	lncrna	intragenic	intronic_same_strand	ENSMUST00000139038.7	ENSMUSG00000058835.14	Abi1	lincRNA	2899	0.5523	0.118741	0.1486	no	278.706	3.0094	2.4e-24	656.893	4.14611	9.1e-118	572.522	3.01636	2.73e-06	309.067	3.46688	4.84e-24
G12164	TU32719	chr2	23009755	23015044	-	2	576	TSS25209	annotated	lncrna	intragenic	intronic_same_strand	ENSMUST00000139038.7	ENSMUSG00000058835.14	Abi1	lincRNA	2899	0.6167	-0.343532	0.0143058	no	278.706	3.0094	2.4e-24	656.893	4.14611	9.1e-118	572.522	3.01636	2.73e-06	309.067	3.46688	4.84e-24
G12164	TU32720	chr2	23009755	23015044	-	2	622	TSS25209	annotated	lncrna	intragenic	intronic_same_strand	ENSMUST00000139038.7	ENSMUSG00000058835.14	Abi1	lincRNA	2899	0.6368	-0.223995	0.0335531	no	278.706	3.0094	2.4e-24	656.893	4.14611	9.1e-118	572.522	3.01636	2.73e-06	309.067	3.46688	4.84e-24
G21988	TU59000	chr8	94170747	94173412	-	1	2665	TSS45510	annotated	lncrna	exonic_overlap	same_strand	ENSMUST00000211992.1	ENSMUSG00000110588.1	Gm45774	antisense	2665	0.5297	0.0905749	0.223033	no	57.3316	3.34546	4.72e-07	397.346	7.64338	1.74e-44	308.392	2.69666	4.75e-07	231.502	5.0916	8.59e-27
G22346	TU59944	chr8	124182492	124187866	+	2	1607	TSS46236	annotated	lncrna	intragenic	intronic_same_strand	ENSMUST00000127664.1	ENSMUSG00000092329.1	Galnt2l	lincRNA	3953	0.8766	0.128683	0.148778	no	55.0224	5.53985	6.78e-09	469.477	9.01726	5.35e-35	65.4029	4.78421	0.00784778	198.691	5.81608	0.0289494
G22346	TU59945	chr8	124182492	124187866	+	2	2176	TSS46236	annotated	lncrna	intragenic	intronic_same_strand	ENSMUST00000127664.1	ENSMUSG00000092329.1	Galnt2l	lincRNA	3953	0.8766	0.128683	0.147481	no	55.0224	5.53985	6.78e-09	469.477	9.01726	5.35e-35	65.4029	4.78421	0.00784778	198.691	5.81608	0.0289494
G8558	TU22601	chr15	101367105	101405793	+	3	2175	TSS17590	annotated	lncrna	exonic_overlap	same_strand	ENSMUST00000229658.1	ENSMUSG00000116114.1	Gm35853	antisense	833	0.4661	0.00277795	0.122182	no	26.2288	4.1707	0.000329971	59.2458	4.0067	5.34e-12	29.1093	3.97161	0.0172417	22.2543	4.14708	0.00190705

## Sheet: down_annotated_lncRNAs 
gene_id	transcript_id	chrom	start	end	strand	num_exons	transcript_length	tss_id	annotation	category	category_relative	category_relative_detail	ref_transcript_id	ref_gene_id	ref_gene_name	ref_gene_type	ref_length	CPAT_Ficket_Score	CPAT_Hexamer_Score	CPAT_Coding_Probability	CPAT_Coding_Label	dev_baseMean	dev_log2Fold	dev_padj	tumor_baseMean	tumor_log2Fold	tumor_padj	cast_baseMean	cast_log2Fold	cast_padj	fast_baseMean	fast_log2Fold	fast_padj
G10427	TU27859	chr17	75453759	75459281	+	2	5040	TSS21525	annotated	lncrna	intragenic	intronic_same_strand	ENSMUST00000164192.8	ENSMUSG00000071042.12	Rasgrp3	lincRNA	4655	0.6649	-0.24462	0.0211704	no	890.32	-2.04455	5.98e-37	1236.01	-3.06291	1.06e-56	1263.51	-1.50296	4.39e-07	594.15	-2.71631	2.92e-32
G10533	TU28254	chr17	87454900	87459467	-	3	1379	TSS21844	annotated	lncrna	exonic_overlap	same_strand	ENSMUST00000234358.1	ENSMUSG00000117545.1	Gm30794	lincRNA	1128	0.777	-0.0949653	0.0527448	no	144.811	-3.44296	5.34e-15	124.07	-5.78318	2.3e-29	123.28	-2.0166	0.00128742	96.4872	-2.75783	5.37e-08
G10533	TU28255	chr17	87454900	87459467	-	3	1323	TSS21844	annotated	lncrna	exonic_overlap	same_strand	ENSMUST00000234358.1	ENSMUSG00000117545.1	Gm30794	lincRNA	1128	0.7763	-0.0726002	0.0581656	no	144.811	-3.44296	5.34e-15	124.07	-5.78318	2.3e-29	123.28	-2.0166	0.00128742	96.4872	-2.75783	5.37e-08
G10533	TU28256	chr17	87454900	87457692	-	2	1706	TSS21845	annotated	lncrna	exonic_overlap	same_strand	ENSMUST00000234806.1	ENSMUSG00000117545.1	Gm30794	lincRNA	1522	0.8642	0.0305267	0.069699	no	144.811	-3.44296	5.34e-15	124.07	-5.78318	2.3e-29	123.28	-2.0166	0.00128742	96.4872	-2.75783	5.37e-08
G10533	TU28257	chr17	87454900	87459467	-	3	1496	TSS21844	annotated	lncrna	exonic_overlap	same_strand	ENSMUST00000234358.1	ENSMUSG00000117545.1	Gm30794	lincRNA	1128	0.8642	0.0305267	0.0699456	no	144.811	-3.44296	5.34e-15	124.07	-5.78318	2.3e-29	123.28	-2.0166	0.00128742	96.4872	-2.75783	5.37e-08
G10533	TU28258	chr17	87454900	87459467	-	2	1260	TSS21844	annotated	lncrna	exonic_overlap	same_strand	ENSMUST00000234358.1	ENSMUSG00000117545.1	Gm30794	lincRNA	1128	0.5598	-0.0587177	0.0260679	no	144.811	-3.44296	5.34e-15	124.07	-5.78318	2.3e-29	123.28	-2.0166	0.00128742	96.4872	-2.75783	5.37e-08
G12658	TU34250	chr2	79223370	79258035	-	5	8244	TSS26396	annotated	lncrna	intragenic	interleaving_opp_strand	ENSMUST00000135919.7	ENSMUSG00000027009.18	Itga4	lincRNA	1826	0.7686	-0.074626	0.0561221	no	146.076	-7.38599	4.85e-19	202.652	-3.75363	2.9e-32	250.364	-6.43601	0.0365464	108.576	-2.22055	1.41e-06
G12671	TU34314	chr2	76410013	76411054	+	1	1041	TSS26428	annotated	lncrna	intragenic	intronic_same_strand	ENSMUST00000111930.8	ENSMUSG00000042359.18	Osbpl6	lincRNA	3853	0.8312	0.0317679	0.112145	no	1182.8	-1.86427	5.32e-29	926.769	-1.79495	1.28e-31	1643.17	-1.3211	0.00783689	642.225	-1.9321	5.99e-21
G12956	TU35137	chr2	119594145	119607502	+	3	8457	TSS27076	annotated	lncrna	exonic_overlap	same_strand	ENSMUST00000153581.1	ENSMUSG00000085438.1	Oip5os1	lincRNA	8300	0.4444	-0.0693002	0.0579941	no	16666.4	-1.42965	8.69e-91	19984.4	-2.33134	2.09e-36	19086	-1.35013	2.43e-09	10684.9	-1.19401	1.11e-21
G12956	TU35138	chr2	119596254	119607502	+	2	8172	TSS27077	annotated	lncrna	exonic_overlap	same_strand	ENSMUST00000153581.1	ENSMUSG00000085438.1	Oip5os1	lincRNA	8300	0.4444	-0.0693002	0.0582761	no	16666.4	-1.42965	8.69e-91	19984.4	-2.33134	2.09e-36	19086	-1.35013	2.43e-09	10684.9	-1.19401	1.11e-21
G12956	TU35139	chr2	119596254	119607502	+	2	8003	TSS27077	annotated	lncrna	exonic_overlap	same_strand	ENSMUST00000147425.1	ENSMUSG00000085438.1	Oip5os1	lincRNA	1381	0.7266	-0.194408	0.0357043	no	16666.4	-1.42965	8.69e-91	19984.4	-2.33134	2.09e-36	19086	-1.35013	2.43e-09	10684.9	-1.19401	1.11e-21
G14606	TU39542	chr3	103096745	103097826	+	1	1081	TSS30487	annotated	lncrna	exonic_overlap	same_strand	ENSMUST00000198198.1	ENSMUSG00000105731.1	Gm43063	sense_intronic	1081	0.4093	-0.528245	0.0092911	no	175.754	-1.89077	9.04e-09	22.3372	-1.82401	0.00652775	152.048	-1.373	0.0136301	110.612	-5.08516	2.73e-17
G14890	TU40224	chr3	137547228	137557067	-	2	8147	TSS31042	annotated	lncrna	exonic_overlap	same_strand	ENSMUST00000198629.4	ENSMUSG00000055138.10	Gm4861	lincRNA	957	0.6703	-0.116687	0.0995007	no	365.233	-1.36726	7.88e-09	23.2524	-2.28926	0.00369858	532.208	-2.18717	5.66e-12	125.57	-4.58571	7.81e-18
G14890	TU40228	chr3	137541381	137557067	-	3	7485	TSS31042	annotated	lncrna	exonic_overlap	same_strand	ENSMUST00000198629.4	ENSMUSG00000055138.10	Gm4861	lincRNA	957	0.6703	-0.116687	0.100578	no	365.233	-1.36726	7.88e-09	23.2524	-2.28926	0.00369858	532.208	-2.18717	5.66e-12	125.57	-4.58571	7.81e-18
G18112	TU48813	chr5	149237153	149238057	+	2	795	TSS37691	annotated	lncrna	exonic_overlap	same_strand	ENSMUST00000189493.1	ENSMUSG00000100783.1	2310047D07Rik	lincRNA	735	0.9808	0.18198	0.300353	no	38.2091	-2.27768	0.00453076	118.61	-2.07677	2.77e-12	70.3272	-2.00892	0.00610074	46.1048	-1.85271	0.0125738
G1852	TU4800	chr1	191447309	191454377	-	2	6034	TSS3725	annotated	lncrna	intragenic	intronic_same_strand	ENSMUST00000192778.1	ENSMUSG00000103114.1	Gm32200	lincRNA	2385	0.5492	-0.104248	0.0993743	no	407.729	-3.73708	5.14e-52	23.2277	-6.39215	7.27e-06	553.914	-2.47964	1.13e-06	309.473	-2.68861	2.58e-18
G1852	TU4801	chr1	191447309	191454657	-	3	5933	TSS3726	annotated	lncrna	intragenic	intronic_same_strand	ENSMUST00000192778.1	ENSMUSG00000103114.1	Gm32200	lincRNA	2385	0.5492	-0.104248	0.0995378	no	407.729	-3.73708	5.14e-52	23.2277	-6.39215	7.27e-06	553.914	-2.47964	1.13e-06	309.473	-2.68861	2.58e-18
G1852	TU4802	chr1	191436163	191441812	-	2	1979	TSS3727	annotated	lncrna	exonic_overlap	same_strand	ENSMUST00000192778.1	ENSMUSG00000103114.1	Gm32200	lincRNA	2385	0.797	-0.00494859	0.0708675	no	407.729	-3.73708	5.14e-52	23.2277	-6.39215	7.27e-06	553.914	-2.47964	1.13e-06	309.473	-2.68861	2.58e-18
G1852	TU4803	chr1	191436163	191454657	-	4	2917	TSS3726	annotated	lncrna	exonic_overlap	same_strand	ENSMUST00000192778.1	ENSMUSG00000103114.1	Gm32200	lincRNA	2385	0.5012	-0.0620221	0.0364976	no	407.729	-3.73708	5.14e-52	23.2277	-6.39215	7.27e-06	553.914	-2.47964	1.13e-06	309.473	-2.68861	2.58e-18
G1852	TU4804	chr1	191436163	191443024	-	4	2582	TSS3728	annotated	lncrna	exonic_overlap	same_strand	ENSMUST00000192778.1	ENSMUSG00000103114.1	Gm32200	lincRNA	2385	0.647	-0.139747	0.0338168	no	407.729	-3.73708	5.14e-52	23.2277	-6.39215	7.27e-06	553.914	-2.47964	1.13e-06	309.473	-2.68861	2.58e-18
G1852	TU4805	chr1	191436163	191445694	-	4	2365	TSS3729	annotated	lncrna	exonic_overlap	same_strand	ENSMUST00000192778.1	ENSMUSG00000103114.1	Gm32200	lincRNA	2385	1.1403	0.171033	0.379961	no	407.729	-3.73708	5.14e-52	23.2277	-6.39215	7.27e-06	553.914	-2.47964	1.13e-06	309.473	-2.68861	2.58e-18
G1852	TU4806	chr1	191447309	191454657	-	4	5380	TSS3726	annotated	lncrna	intragenic	intronic_same_strand	ENSMUST00000192778.1	ENSMUSG00000103114.1	Gm32200	lincRNA	2385	0.5492	-0.104248	0.100437	no	407.729	-3.73708	5.14e-52	23.2277	-6.39215	7.27e-06	553.914	-2.47964	1.13e-06	309.473	-2.68861	2.58e-18
G18889	TU50826	chr6	90595481	90602633	-	3	2085	TSS39285	annotated	lncrna	exonic_overlap	same_strand	ENSMUST00000161447.2	ENSMUSG00000089781.2	Gm15756	antisense	670	1.0094	0.0911638	0.164047	no	120.072	-3.32902	3.14e-14	235.1	-6.86238	5.09e-54	126.814	-3.03355	9.04e-07	87.2522	-3.22193	3.78e-09
G19947	TU53492	chr7	34551108	34618431	-	4	955	TSS41363	annotated	lncrna	intragenic	interleaving_opp_strand	ENSMUST00000127462.2	ENSMUSG00000086631.2	Gm12784	lincRNA	579	0.8169	0.0112383	0.171058	no	19.2118	-4.05559	0.00234504	14.1446	-3.63789	0.000178457	34.558	-2.56509	0.0166051	14.8407	-7.25881	0.000315831
G19947	TU53495	chr7	34562797	34612057	-	2	323	TSS41365	annotated	lncrna	intragenic	interleaving_opp_strand	ENSMUST00000206001.1	ENSMUSG00000086631.2	Gm12784	lincRNA	3739	1.1187	0.0261623	0.113213	no	19.2118	-4.05559	0.00234504	14.1446	-3.63789	0.000178457	34.558	-2.56509	0.0166051	14.8407	-7.25881	0.000315831
G19947	TU53498	chr7	34562797	34618431	-	3	860	TSS41363	annotated	lncrna	intragenic	interleaving_opp_strand	ENSMUST00000206001.1	ENSMUSG00000086631.2	Gm12784	lincRNA	3739	0.8691	-0.268012	0.0278977	no	19.2118	-4.05559	0.00234504	14.1446	-3.63789	0.000178457	34.558	-2.56509	0.0166051	14.8407	-7.25881	0.000315831
G19988	TU53607	chr7	38033151	38059199	-	5	3093	TSS41447	annotated	lncrna	exonic_overlap	same_strand	ENSMUST00000205632.1	ENSMUSG00000108726.1	Gm30684	lincRNA	600	0.7273	-0.389761	0.0230572	no	58.3518	-5.72627	9.05e-11	86.3252	-2.08412	3.44e-12	87.9857	-3.00371	2.76e-05	61.0226	-1.82034	0.00406972
G19988	TU53609	chr7	38046914	38061200	-	4	3929	TSS41448	annotated	lncrna	exonic_overlap	same_strand	ENSMUST00000205632.1	ENSMUSG00000108726.1	Gm30684	lincRNA	600	0.8418	-0.192366	0.0696181	no	58.3518	-5.72627	9.05e-11	86.3252	-2.08412	3.44e-12	87.9857	-3.00371	2.76e-05	61.0226	-1.82034	0.00406972
G19988	TU53610	chr7	38033151	38053954	-	4	595	TSS41449	annotated	lncrna	exonic_overlap	same_strand	ENSMUST00000205632.1	ENSMUSG00000108726.1	Gm30684	lincRNA	600	0.7635	-0.119229	0.0565795	no	58.3518	-5.72627	9.05e-11	86.3252	-2.08412	3.44e-12	87.9857	-3.00371	2.76e-05	61.0226	-1.82034	0.00406972
G19988	TU53611	chr7	38039885	38061200	-	5	3260	TSS41448	annotated	lncrna	exonic_overlap	same_strand	ENSMUST00000205632.1	ENSMUSG00000108726.1	Gm30684	lincRNA	600	0.7273	-0.389761	0.0229893	no	58.3518	-5.72627	9.05e-11	86.3252	-2.08412	3.44e-12	87.9857	-3.00371	2.76e-05	61.0226	-1.82034	0.00406972
G20401	TU54703	chr7	81523549	81533222	+	3	2880	TSS42251	annotated	lncrna	exonic_overlap	same_strand	ENSMUST00000180879.7	ENSMUSG00000097277.7	2900076A07Rik	lincRNA	725	0.5133	-0.246561	0.015266	no	1947.64	-1.88006	6.91e-05	3487.17	-2.12365	5.02e-14	2572.86	-1.54806	1.33e-08	1504.88	-1.33283	0.0271417
G20401	TU54704	chr7	81523549	81533222	+	2	4003	TSS42251	annotated	lncrna	exonic_overlap	read_through	ENSMUST00000180385.1,ENSMUST00000175366.1,ENSMUST00000196359.1	ENSMUSG00000097277.7,ENSMUSG00000093107.1,ENSMUSG00000104618.1	Mir1839,2900076A07Rik	lincRNA,scaRNA,miRNA	914,127,73	0.5547	-0.127492	0.0342377	no	1947.64	-1.88006	6.91e-05	3487.17	-2.12365	5.02e-14	2572.86	-1.54806	1.33e-08	1504.88	-1.33283	0.0271417
G20401	TU54705	chr7	81523549	81533222	+	4	2474	TSS42251	annotated	lncrna	exonic_overlap	same_strand	ENSMUST00000180879.7	ENSMUSG00000097277.7	2900076A07Rik	lincRNA	725	0.5133	-0.246561	0.0153767	no	1947.64	-1.88006	6.91e-05	3487.17	-2.12365	5.02e-14	2572.86	-1.54806	1.33e-08	1504.88	-1.33283	0.0271417
G20401	TU54706	chr7	81526144	81533222	+	2	6657	TSS42252	annotated	lncrna	exonic_overlap	read_through	ENSMUST00000180385.1,ENSMUST00000175366.1,ENSMUST00000196359.1	ENSMUSG00000097277.7,ENSMUSG00000093107.1,ENSMUSG00000104618.1	Mir1839,2900076A07Rik	lincRNA,scaRNA,miRNA	914,127,73	0.7278	-0.204884	0.0633821	no	1947.64	-1.88006	6.91e-05	3487.17	-2.12365	5.02e-14	2572.86	-1.54806	1.33e-08	1504.88	-1.33283	0.0271417
G20401	TU54707	chr7	81526144	81533222	+	3	3323	TSS42252	annotated	lncrna	exonic_overlap	same_strand	ENSMUST00000181492.1	ENSMUSG00000097277.7	2900076A07Rik	lincRNA	720	0.7973	-0.182892	0.0480647	no	1947.64	-1.88006	6.91e-05	3487.17	-2.12365	5.02e-14	2572.86	-1.54806	1.33e-08	1504.88	-1.33283	0.0271417
G20401	TU54708	chr7	81526144	81533222	+	2	6990	TSS42252	annotated	lncrna	exonic_overlap	read_through	ENSMUST00000181492.1,ENSMUST00000175366.1,ENSMUST00000196359.1	ENSMUSG00000097277.7,ENSMUSG00000093107.1,ENSMUSG00000104618.1	Mir1839,2900076A07Rik	lincRNA,scaRNA,miRNA	720,127,73	0.7278	-0.204884	0.0630257	no	1947.64	-1.88006	6.91e-05	3487.17	-2.12365	5.02e-14	2572.86	-1.54806	1.33e-08	1504.88	-1.33283	0.0271417
G20401	TU54709	chr7	81526144	81533222	+	2	5395	TSS42252	annotated	lncrna	exonic_overlap	same_strand	ENSMUST00000181492.1	ENSMUSG00000097277.7	2900076A07Rik	lincRNA	720	0.7278	-0.204884	0.0647497	no	1947.64	-1.88006	6.91e-05	3487.17	-2.12365	5.02e-14	2572.86	-1.54806	1.33e-08	1504.88	-1.33283	0.0271417
G20401	TU54710	chr7	81523549	81533222	+	3	4347	TSS42251	annotated	lncrna	exonic_overlap	read_through	ENSMUST00000181903.7,ENSMUST00000175366.1,ENSMUST00000196359.1	ENSMUSG00000097277.7,ENSMUSG00000093107.1,ENSMUSG00000104618.1	Mir1839,2900076A07Rik	lincRNA,scaRNA,miRNA	679,127,73	0.5547	-0.127492	0.0340327	no	1947.64	-1.88006	6.91e-05	3487.17	-2.12365	5.02e-14	2572.86	-1.54806	1.33e-08	1504.88	-1.33283	0.0271417
G21944	TU58879	chr8	91783093	91805974	+	4	1528	TSS45417	annotated	lncrna	exonic_overlap	same_strand	ENSMUST00000133337.7	ENSMUSG00000046413.14	Irx3os	antisense	2990	0.6007	0.0696921	0.402371	no	36.0645	-8.82076	2.45e-07	47.4724	-5.7431	1.9e-15	11.6349	-7.1516	0.00700493	22.1583	-4.34379	0.0009362
G21944	TU58880	chr8	91782568	91815752	+	4	906	TSS45416	annotated	lncrna	exonic_overlap	same_strand	ENSMUST00000133337.7	ENSMUSG00000046413.14	Irx3os	antisense	2990	0.6936	-0.0064331	0.174231	no	36.0645	-8.82076	2.45e-07	47.4724	-5.7431	1.9e-15	11.6349	-7.1516	0.00700493	22.1583	-4.34379	0.0009362
G21970	TU58938	chr8	91618317	91630136	-	2	4232	TSS45463	annotated	lncrna	exonic_overlap	same_strand	ENSMUST00000168442.1	ENSMUSG00000090778.1	Gm3235	antisense	695	0.7874	-0.0126418	0.152228	no	131.92	-1.73905	9.14e-06	271.568	-1.96884	2.36e-23	237.597	-1.18536	0.00872841	128.539	-1.23121	0.00499596
G21970	TU58939	chr8	91623585	91630136	-	4	1827	TSS45463	annotated	lncrna	exonic_overlap	same_strand	ENSMUST00000168442.1	ENSMUSG00000090778.1	Gm3235	antisense	695	0.4541	-0.107385	0.0567721	no	131.92	-1.73905	9.14e-06	271.568	-1.96884	2.36e-23	237.597	-1.18536	0.00872841	128.539	-1.23121	0.00499596
G21970	TU58940	chr8	91623585	91630136	-	5	2046	TSS45463	annotated	lncrna	exonic_overlap	same_strand	ENSMUST00000168442.1	ENSMUSG00000090778.1	Gm3235	antisense	695	0.535	-0.234184	0.0489975	no	131.92	-1.73905	9.14e-06	271.568	-1.96884	2.36e-23	237.597	-1.18536	0.00872841	128.539	-1.23121	0.00499596
G21970	TU58941	chr8	91623585	91630136	-	4	2689	TSS45463	annotated	lncrna	exonic_overlap	same_strand	ENSMUST00000168442.1	ENSMUSG00000090778.1	Gm3235	antisense	695	0.4541	-0.107385	0.0559436	no	131.92	-1.73905	9.14e-06	271.568	-1.96884	2.36e-23	237.597	-1.18536	0.00872841	128.539	-1.23121	0.00499596
G22313	TU59866	chr8	117416489	117423253	-	5	2459	TSS46170	annotated	lncrna	intragenic	intronic_opp_strand	ENSMUST00000166750.8	ENSMUSG00000034390.16	Cmip	lincRNA	2408	0.6406	-0.102575	0.0804565	no	91.0135	-3.86059	3.17e-13	105.039	-6.04198	3.33e-29	85.6534	-2.77904	6e-05	74.2694	-2.02068	0.000459771
G22313	TU59868	chr8	117416489	117423253	-	5	2376	TSS46170	annotated	lncrna	intragenic	intronic_opp_strand	ENSMUST00000166750.8	ENSMUSG00000034390.16	Cmip	lincRNA	2408	0.5853	-0.0366915	0.0909373	no	91.0135	-3.86059	3.17e-13	105.039	-6.04198	3.33e-29	85.6534	-2.77904	6e-05	74.2694	-2.02068	0.000459771
G22313	TU59869	chr8	117419276	117423253	-	3	859	TSS46170	annotated	lncrna	intragenic	intronic_opp_strand	ENSMUST00000166750.8	ENSMUSG00000034390.16	Cmip	lincRNA	2408	0.8563	-0.165549	0.035972	no	91.0135	-3.86059	3.17e-13	105.039	-6.04198	3.33e-29	85.6534	-2.77904	6e-05	74.2694	-2.02068	0.000459771
G22313	TU59870	chr8	117416489	117418198	-	2	1583	TSS46171	annotated	lncrna	intragenic	intronic_opp_strand	ENSMUST00000166750.8	ENSMUSG00000034390.16	Cmip	lincRNA	2408	0.5853	-0.0366915	0.0921291	no	91.0135	-3.86059	3.17e-13	105.039	-6.04198	3.33e-29	85.6534	-2.77904	6e-05	74.2694	-2.02068	0.000459771
G22313	TU59871	chr8	117416489	117423253	-	5	2391	TSS46170	annotated	lncrna	intragenic	intronic_opp_strand	ENSMUST00000166750.8	ENSMUSG00000034390.16	Cmip	lincRNA	2408	0.5853	-0.0366915	0.0909149	no	91.0135	-3.86059	3.17e-13	105.039	-6.04198	3.33e-29	85.6534	-2.77904	6e-05	74.2694	-2.02068	0.000459771
G22313	TU59872	chr8	117416489	117421736	-	3	2039	TSS46172	annotated	lncrna	intragenic	intronic_opp_strand	ENSMUST00000166750.8	ENSMUSG00000034390.16	Cmip	lincRNA	2408	0.5853	-0.0366915	0.0914421	no	91.0135	-3.86059	3.17e-13	105.039	-6.04198	3.33e-29	85.6534	-2.77904	6e-05	74.2694	-2.02068	0.000459771
G22313	TU59873	chr8	117418676	117421736	-	4	679	TSS46172	annotated	lncrna	intragenic	intronic_opp_strand	ENSMUST00000166750.8	ENSMUSG00000034390.16	Cmip	lincRNA	2408	1.1254	0.178503	0.173791	no	91.0135	-3.86059	3.17e-13	105.039	-6.04198	3.33e-29	85.6534	-2.77904	6e-05	74.2694	-2.02068	0.000459771
G3998	TU10478	chr11	67112438	67119607	-	3	5661	TSS8130	annotated	lncrna	exonic_overlap	same_strand	ENSMUST00000125538.7	ENSMUSG00000087410.7	2310065F04Rik	lincRNA	2724	0.7166	-0.387928	0.0247101	no	1175.14	-3.04248	7.61e-97	2572.73	-5.00706	1.01e-94	1958.11	-2.96645	9.24e-26	773.019	-3.25745	3.98e-61
G3998	TU10479	chr11	67112438	67120830	-	5	3496	TSS8131	annotated	lncrna	exonic_overlap	same_strand	ENSMUST00000125538.7	ENSMUSG00000087410.7	2310065F04Rik	lincRNA	2724	0.6523	-0.0714107	0.0609548	no	1175.14	-3.04248	7.61e-97	2572.73	-5.00706	1.01e-94	1958.11	-2.96645	9.24e-26	773.019	-3.25745	3.98e-61
G3998	TU10480	chr11	67112438	67119607	-	3	5393	TSS8130	annotated	lncrna	exonic_overlap	same_strand	ENSMUST00000153497.1	ENSMUSG00000087410.7	2310065F04Rik	lincRNA	1049	0.7166	-0.387928	0.0248271	no	1175.14	-3.04248	7.61e-97	2572.73	-5.00706	1.01e-94	1958.11	-2.96645	9.24e-26	773.019	-3.25745	3.98e-61
G3998	TU10481	chr11	67112438	67119607	-	5	5349	TSS8130	annotated	lncrna	exonic_overlap	same_strand	ENSMUST00000153497.1	ENSMUSG00000087410.7	2310065F04Rik	lincRNA	1049	0.7166	-0.387928	0.0248464	no	1175.14	-3.04248	7.61e-97	2572.73	-5.00706	1.01e-94	1958.11	-2.96645	9.24e-26	773.019	-3.25745	3.98e-61
G3998	TU10482	chr11	67112438	67119607	-	5	4916	TSS8130	annotated	lncrna	exonic_overlap	same_strand	ENSMUST00000153497.1	ENSMUSG00000087410.7	2310065F04Rik	lincRNA	1049	0.7166	-0.387928	0.0250367	no	1175.14	-3.04248	7.61e-97	2572.73	-5.00706	1.01e-94	1958.11	-2.96645	9.24e-26	773.019	-3.25745	3.98e-61
G3998	TU10483	chr11	67112438	67119607	-	4	5518	TSS8130	annotated	lncrna	exonic_overlap	same_strand	ENSMUST00000125538.7	ENSMUSG00000087410.7	2310065F04Rik	lincRNA	2724	0.7166	-0.387928	0.0247725	no	1175.14	-3.04248	7.61e-97	2572.73	-5.00706	1.01e-94	1958.11	-2.96645	9.24e-26	773.019	-3.25745	3.98e-61
G4016	TU10513	chr11	67224195	67237281	-	2	883	TSS8156	annotated	lncrna	exonic_overlap	same_strand	ENSMUST00000149070.1	ENSMUSG00000085348.1	Myhas	antisense	883	1.2309	0.173848	0.343638	no	236.784	-3.04359	1.56e-24	46.8815	-4.66164	8.29e-14	419.841	-1.8658	7.77e-07	162.095	-4.82254	8.43e-25
G4016	TU10514	chr11	67211255	67237573	-	4	950	TSS8157	annotated	lncrna	exonic_overlap	same_strand	ENSMUST00000145021.1	ENSMUSG00000085348.1	Myhas	antisense	950	0.8611	-0.184101	0.0346697	no	236.784	-3.04359	1.56e-24	46.8815	-4.66164	8.29e-14	419.841	-1.8658	7.77e-07	162.095	-4.82254	8.43e-25
G5049	TU13612	chr12	30407619	30467383	-	3	4511	TSS10504	annotated	lncrna	exonic_overlap	same_strand	ENSMUST00000190206.1	ENSMUSG00000102098.1	2310016D03Rik	lincRNA	1547	0.9294	-0.279662	0.128309	no	270.623	-2.04486	2.3e-13	54.1275	-4.84198	3.24e-13	276.874	-1.39078	0.000542387	98.5449	-6.53873	1.34e-13
G5049	TU13613	chr12	30463610	30467383	-	2	1463	TSS10504	annotated	lncrna	exonic_overlap	same_strand	ENSMUST00000190206.1	ENSMUSG00000102098.1	2310016D03Rik	lincRNA	1547	0.8612	-0.0829822	0.083617	no	270.623	-2.04486	2.3e-13	54.1275	-4.84198	3.24e-13	276.874	-1.39078	0.000542387	98.5449	-6.53873	1.34e-13
G5049	TU13614	chr12	30407619	30426098	-	2	4479	TSS10505	annotated	lncrna	exonic_overlap	same_strand	ENSMUST00000190206.1	ENSMUSG00000102098.1	2310016D03Rik	lincRNA	1547	0.9294	-0.279662	0.128374	no	270.623	-2.04486	2.3e-13	54.1275	-4.84198	3.24e-13	276.874	-1.39078	0.000542387	98.5449	-6.53873	1.34e-13
G5049	TU13615	chr12	30407619	30467383	-	2	4431	TSS10504	annotated	lncrna	exonic_overlap	same_strand	ENSMUST00000190206.1	ENSMUSG00000102098.1	2310016D03Rik	lincRNA	1547	0.9294	-0.279662	0.128471	no	270.623	-2.04486	2.3e-13	54.1275	-4.84198	3.24e-13	276.874	-1.39078	0.000542387	98.5449	-6.53873	1.34e-13
G749	TU1923	chr1	60778729	60803770	+	5	676	TSS1459	annotated	lncrna	exonic_overlap	same_strand	ENSMUST00000130082.1	ENSMUSG00000085965.1	2310016D23Rik	lincRNA	388	1.0397	-0.161385	0.0292892	no	41.8752	-3.57076	3.89e-06	25.7991	-4.70099	1.6e-09	36.077	-2.32446	0.0322788	49.5168	-2.34365	0.000783281
G749	TU1925	chr1	60778729	60803770	+	6	824	TSS1459	annotated	lncrna	exonic_overlap	same_strand	ENSMUST00000130082.1	ENSMUSG00000085965.1	2310016D23Rik	lincRNA	388	0.82	-0.0522363	0.034985	no	41.8752	-3.57076	3.89e-06	25.7991	-4.70099	1.6e-09	36.077	-2.32446	0.0322788	49.5168	-2.34365	0.000783281
G8157	TU21465	chr15	78120229	78200651	-	2	3558	TSS16692	annotated	lncrna	intragenic	opp_strand	ENSMUST00000174277.1	ENSMUSG00000092375.1	A730060N03Rik	lincRNA	2124	0.7812	-0.198387	0.0666293	no	487.23	-1.87996	1.26e-21	86.7862	-4.4983	4.63e-19	347.55	-1.20705	0.00581203	110.378	-5.3913	0.0248495
G8585	TU22694	chr15	102657567	102660468	+	2	1037	TSS17656	annotated	lncrna	exonic_overlap	same_strand	ENSMUST00000231102.1	ENSMUSG00000116056.1	Gm4544	lincRNA	870	0.6491	-0.0577417	0.0393404	no	59.5255	-3.75153	6.03e-09	176.315	-2.60529	1.51e-08	215.017	-2.48606	4.18e-08	35.4292	-4.16454	8.29e-05
G8716	TU23046	chr16	13514049	13520642	-	3	5930	TSS17908	annotated	lncrna	exonic_overlap	same_strand	ENSMUST00000186717.1	ENSMUSG00000099411.1	2310015D24Rik	lincRNA	576	0.5616	0.00923438	0.274582	no	273.464	-3.35825	1.05e-32	702.675	-2.58277	9.71e-35	403.561	-1.23088	0.00341751	242.328	-3.01678	7.19e-21
G9255	TU24579	chr16	86044900	86146874	+	6	760	TSS19111	annotated	lncrna	intragenic	interleaving_opp_strand	ENSMUST00000231250.1	ENSMUSG00000116556.1	1700007H22Rik	lincRNA	537	0.5766	0.0366551	0.179996	no	136.837	-3.96158	4.56e-21	416.657	-2.71608	1.32e-29	145.554	-2.92313	1.83e-06	64.4748	-3.48552	6.76e-08
G9378	TU24909	chr16	96224599	96228513	-	2	3761	TSS19377	annotated	lncrna	intragenic	intronic_opp_strand	ENSMUST00000233577.1	ENSMUSG00000040666.19	Sh3bgr	lincRNA	453	0.516	-0.0514251	0.162494	no	191.198	-2.2947	2.54e-12	42.084	-2.5675	0.000142751	289.588	-1.26996	0.0239019	129.896	-3.5967	7.28e-13
G9378	TU24910	chr16	96223985	96228513	-	3	3923	TSS19377	annotated	lncrna	intragenic	intronic_opp_strand	ENSMUST00000233818.1	ENSMUSG00000040666.19	Sh3bgr	lincRNA	863	0.516	-0.0514251	0.162096	no	191.198	-2.2947	2.54e-12	42.084	-2.5675	0.000142751	289.588	-1.26996	0.0239019	129.896	-3.5967	7.28e-13
G9378	TU24911	chr16	96224599	96228513	-	2	3752	TSS19377	annotated	lncrna	intragenic	intronic_opp_strand	ENSMUST00000233577.1	ENSMUSG00000040666.19	Sh3bgr	lincRNA	453	0.516	-0.0514251	0.162516	no	191.198	-2.2947	2.54e-12	42.084	-2.5675	0.000142751	289.588	-1.26996	0.0239019	129.896	-3.5967	7.28e-13
G9378	TU24912	chr16	96223985	96228513	-	3	3842	TSS19377	annotated	lncrna	intragenic	intronic_opp_strand	ENSMUST00000233818.1	ENSMUSG00000040666.19	Sh3bgr	lincRNA	863	0.516	-0.0514251	0.162295	no	191.198	-2.2947	2.54e-12	42.084	-2.5675	0.000142751	289.588	-1.26996	0.0239019	129.896	-3.5967	7.28e-13
G9378	TU24913	chr16	96224599	96228513	-	2	3770	TSS19377	annotated	lncrna	intragenic	intronic_opp_strand	ENSMUST00000233577.1	ENSMUSG00000040666.19	Sh3bgr	lincRNA	453	0.516	-0.0514251	0.162472	no	191.198	-2.2947	2.54e-12	42.084	-2.5675	0.000142751	289.588	-1.26996	0.0239019	129.896	-3.5967	7.28e-13
G9466	TU25173	chr17	12867014	12867370	+	2	243	TSS19561	annotated	lncrna	intragenic	intronic_opp_strand	ENSMUST00000089015.9	ENSMUSG00000068037.11	Mas1	misc_RNA	2401	0.972	0.0378759	0.0617756	no	138.519	-2.72113	6.25e-13	155.307	-1.18232	0.00191553	239.717	-1.80593	0.000132897	120.4	-2.11635	1.75e-06
G9652	TU25694	chr17	24728539	24730293	-	2	1070	TSS19923	annotated	lncrna	intragenic	intronic_opp_strand	ENSMUST00000170239.8	ENSMUSG00000002500.15	Rpl3l	lincRNA	1375	0.6852	-0.14119	0.032025	no	164.881	-2.51358	1.6e-11	26.0472	-3.26248	0.000229648	256.941	-1.88169	0.000147851	95.8615	-3.42909	3.55e-11
G9751	TU26022	chr17	27354110	27367492	+	3	11524	TSS20134	annotated	lncrna	exonic_overlap	read_through	ENSMUST00000232133.1,ENSMUST00000200304.1,ENSMUST00000200050.1	ENSMUSG00000116879.1,ENSMUSG00000106578.1,ENSMUSG00000106215.1	Gm49794,Mir7218,Mir7217	lincRNA,miRNA	13039,62,59	0.5456	-0.136064	0.309494	no	92.2187	-4.49883	7.89e-16	138.847	-6.59645	9.09e-37	148.377	-1.89098	0.000421552	42.3741	-5.2813	5.95e-07
G9751	TU26028	chr17	27354110	27367492	+	3	11643	TSS20134	annotated	lncrna	exonic_overlap	read_through	ENSMUST00000232133.1,ENSMUST00000200304.1,ENSMUST00000200050.1	ENSMUSG00000116879.1,ENSMUSG00000106578.1,ENSMUSG00000106215.1	Gm49794,Mir7218,Mir7217	lincRNA,miRNA	13039,62,59	0.5456	-0.136064	0.309034	no	92.2187	-4.49883	7.89e-16	138.847	-6.59645	9.09e-37	148.377	-1.89098	0.000421552	42.3741	-5.2813	5.95e-07
G9751	TU26032	chr17	27354110	27367492	+	2	13039	TSS20134	annotated	lncrna	exonic_overlap	read_through	ENSMUST00000232133.1,ENSMUST00000200304.1,ENSMUST00000200050.1	ENSMUSG00000116879.1,ENSMUSG00000106578.1,ENSMUSG00000106215.1	Gm49794,Mir7218,Mir7217	lincRNA,miRNA	13039,62,59	0.5456	-0.136064	0.303673	no	92.2187	-4.49883	7.89e-16	138.847	-6.59645	9.09e-37	148.377	-1.89098	0.000421552	42.3741	-5.2813	5.95e-07
