# Supplementary material for: An Analysis of Differentially Expressed Coding and Long Non-Coding RNAs in Multiple Models of Skeletal Muscle Atrophy
Source: Int J Mol Sci. 2021 Mar 4;22(5):2558. doi: 10.3390/ijms22052558 (PMC7961583; doi:10.3390/ijms22052558)
Supplement: Supplementary file 1 [file ijms-22-02558-s001.zip › supplementary files/Supplementary_Table4.xlsx]

## Sheet: up_unannotated_lncRNAs
gene_id	transcript_id	chrom	start	end	strand	num_exons	transcript_length	tss_id	annotation	category	category_relative	category_relative_detail	ref_transcript_id	ref_gene_id	ref_gene_name	ref_gene_type	ref_length	CPAT_Ficket_Score	CPAT_Hexamer_Score	CPAT_Coding_Probability	CPAT_Coding_Label	dev_baseMean	dev_log2Fold	dev_padj	tumor_baseMean	tumor_log2Fold	tumor_padj	cast_baseMean	cast_log2Fold	cast_padj	fast_baseMean	fast_log2Fold	fast_padj
G11259	TU30125	chr19	4060870	4066369	+	2	5461	TSS23311	unannotated	lncrna	intergenic	intergenic	NA	NA	NA	NA	NA	0.7275	-0.174159	0.0465085	no	421.544	2.2248	7.79e-24	960.626	3.97978	1.01e-134	2067.29	3.88736	1.67e-54	249.721	2.34906	2.85e-14
G11259	TU30126	chr19	4060870	4066369	+	2	5461	TSS23311	unannotated	lncrna	intergenic	intergenic	NA	NA	NA	NA	NA	0.7275	-0.174159	0.0465085	no	421.544	2.2248	7.79e-24	960.626	3.97978	1.01e-134	2067.29	3.88736	1.67e-54	249.721	2.34906	2.85e-14
G11259	TU30127	chr19	4060870	4066369	+	2	5423	TSS23311	unannotated	lncrna	intergenic	intergenic	NA	NA	NA	NA	NA	0.7275	-0.174159	0.0465389	no	421.544	2.2248	7.79e-24	960.626	3.97978	1.01e-134	2067.29	3.88736	1.67e-54	249.721	2.34906	2.85e-14
G11259	TU30129	chr19	4060870	4066369	+	2	5385	TSS23311	unannotated	lncrna	intergenic	intergenic	NA	NA	NA	NA	NA	0.7275	-0.174159	0.0465694	no	421.544	2.2248	7.79e-24	960.626	3.97978	1.01e-134	2067.29	3.88736	1.67e-54	249.721	2.34906	2.85e-14
G11259	TU30132	chr19	4060870	4066369	+	2	5423	TSS23311	unannotated	lncrna	intergenic	intergenic	NA	NA	NA	NA	NA	0.7275	-0.174159	0.0465389	no	421.544	2.2248	7.79e-24	960.626	3.97978	1.01e-134	2067.29	3.88736	1.67e-54	249.721	2.34906	2.85e-14
G11259	TU30135	chr19	4060870	4066369	+	3	5385	TSS23311	unannotated	lncrna	intergenic	intergenic	NA	NA	NA	NA	NA	0.7275	-0.174159	0.0465694	no	421.544	2.2248	7.79e-24	960.626	3.97978	1.01e-134	2067.29	3.88736	1.67e-54	249.721	2.34906	2.85e-14
G11259	TU30137	chr19	4060870	4066369	+	2	5461	TSS23311	unannotated	lncrna	intergenic	intergenic	NA	NA	NA	NA	NA	0.7275	-0.174159	0.0465085	no	421.544	2.2248	7.79e-24	960.626	3.97978	1.01e-134	2067.29	3.88736	1.67e-54	249.721	2.34906	2.85e-14
G12623	TU34155	chr2	75638112	75642930	+	2	4783	TSS26332	unannotated	lncrna	intergenic	intergenic	NA	NA	NA	NA	NA	0.6107	-0.13121	0.0293591	no	710.906	3.7259	1.2e-55	1296.96	4.70759	1.91e-73	1186.22	3.97692	1.01e-21	134.307	2.17097	2.77e-07
G12623	TU34156	chr2	75638112	75642930	+	2	4783	TSS26332	unannotated	lncrna	intergenic	intergenic	NA	NA	NA	NA	NA	0.6107	-0.13121	0.0293591	no	710.906	3.7259	1.2e-55	1296.96	4.70759	1.91e-73	1186.22	3.97692	1.01e-21	134.307	2.17097	2.77e-07
G12623	TU34157	chr2	75638112	75642930	+	1	4818	TSS26332	unannotated	lncrna	intergenic	intergenic	NA	NA	NA	NA	NA	0.6107	-0.13121	0.0293411	no	710.906	3.7259	1.2e-55	1296.96	4.70759	1.91e-73	1186.22	3.97692	1.01e-21	134.307	2.17097	2.77e-07
G15056	TU40625	chr4	8392626	8396965	-	2	4301	TSS31357	unannotated	lncrna	intergenic	intergenic	NA	NA	NA	NA	NA	0.751	0.0531652	0.135119	no	64.409	1.5147	0.0137344	580.862	4.83068	5.89e-99	189.758	2.24034	7.15e-07	86.0474	3.154	7.54e-08
G15056	TU40626	chr4	8392626	8396965	-	2	4187	TSS31357	unannotated	lncrna	intergenic	intergenic	NA	NA	NA	NA	NA	0.751	0.0531652	0.13536	no	64.409	1.5147	0.0137344	580.862	4.83068	5.89e-99	189.758	2.24034	7.15e-07	86.0474	3.154	7.54e-08
G15056	TU40627	chr4	8392626	8396965	-	2	4263	TSS31357	unannotated	lncrna	intergenic	intergenic	NA	NA	NA	NA	NA	0.751	0.0531652	0.1352	no	64.409	1.5147	0.0137344	580.862	4.83068	5.89e-99	189.758	2.24034	7.15e-07	86.0474	3.154	7.54e-08
G15056	TU40628	chr4	8392626	8396965	-	2	4301	TSS31357	unannotated	lncrna	intergenic	intergenic	NA	NA	NA	NA	NA	0.751	0.0531652	0.135119	no	64.409	1.5147	0.0137344	580.862	4.83068	5.89e-99	189.758	2.24034	7.15e-07	86.0474	3.154	7.54e-08
G15056	TU40629	chr4	8392626	8396965	-	2	4187	TSS31357	unannotated	lncrna	intergenic	intergenic	NA	NA	NA	NA	NA	0.751	0.0531652	0.13536	no	64.409	1.5147	0.0137344	580.862	4.83068	5.89e-99	189.758	2.24034	7.15e-07	86.0474	3.154	7.54e-08
G15056	TU40630	chr4	8392626	8396965	-	2	4263	TSS31357	unannotated	lncrna	intergenic	intergenic	NA	NA	NA	NA	NA	0.751	0.0531652	0.1352	no	64.409	1.5147	0.0137344	580.862	4.83068	5.89e-99	189.758	2.24034	7.15e-07	86.0474	3.154	7.54e-08
G15056	TU40631	chr4	8392626	8396965	-	2	4263	TSS31357	unannotated	lncrna	intergenic	intergenic	NA	NA	NA	NA	NA	0.751	0.0531652	0.1352	no	64.409	1.5147	0.0137344	580.862	4.83068	5.89e-99	189.758	2.24034	7.15e-07	86.0474	3.154	7.54e-08
G15056	TU40633	chr4	8392626	8396965	-	2	4225	TSS31357	unannotated	lncrna	intergenic	intergenic	NA	NA	NA	NA	NA	0.751	0.0531652	0.13528	no	64.409	1.5147	0.0137344	580.862	4.83068	5.89e-99	189.758	2.24034	7.15e-07	86.0474	3.154	7.54e-08
G15056	TU40634	chr4	8392626	8396965	-	3	4225	TSS31357	unannotated	lncrna	intergenic	intergenic	NA	NA	NA	NA	NA	0.751	0.0531652	0.13528	no	64.409	1.5147	0.0137344	580.862	4.83068	5.89e-99	189.758	2.24034	7.15e-07	86.0474	3.154	7.54e-08
G15056	TU40635	chr4	8392626	8396965	-	2	4301	TSS31357	unannotated	lncrna	intergenic	intergenic	NA	NA	NA	NA	NA	0.751	0.0531652	0.135119	no	64.409	1.5147	0.0137344	580.862	4.83068	5.89e-99	189.758	2.24034	7.15e-07	86.0474	3.154	7.54e-08
G22235	TU59659	chr8	118237519	118243006	+	2	2562	TSS46006	unannotated	lncrna	intergenic	intergenic	NA	NA	NA	NA	NA	0.5465	-0.0601481	0.0354885	no	69.1763	9.36529	1.04e-08	56.1956	6.31801	3.09e-13	54.0073	9.01206	1.04e-06	39.1264	8.82059	2.85e-07
G22235	TU59660	chr8	118237519	118245077	+	3	614	TSS46006	unannotated	lncrna	intergenic	intergenic	NA	NA	NA	NA	NA	0.905	-0.0671187	0.0840941	no	69.1763	9.36529	1.04e-08	56.1956	6.31801	3.09e-13	54.0073	9.01206	1.04e-06	39.1264	8.82059	2.85e-07
G3896	TU10196	chr11	72368010	72372610	+	2	4506	TSS7901	unannotated	lncrna	intergenic	intergenic	NA	NA	NA	NA	NA	0.4792	-0.341675	0.0277006	no	101.642	6.15495	1.02e-14	331.126	6.66721	2.04e-48	58.3154	5.87829	7.76e-07	474.141	12.4197	5.13e-16
G3896	TU10197	chr11	72364085	72372610	+	4	4590	TSS7902	unannotated	lncrna	intergenic	intergenic	NA	NA	NA	NA	NA	0.4792	-0.341675	0.0276598	no	101.642	6.15495	1.02e-14	331.126	6.66721	2.04e-48	58.3154	5.87829	7.76e-07	474.141	12.4197	5.13e-16
G3896	TU10198	chr11	72364085	72372610	+	5	2572	TSS7902	unannotated	lncrna	intergenic	intergenic	NA	NA	NA	NA	NA	0.4792	-0.341675	0.0286578	no	101.642	6.15495	1.02e-14	331.126	6.66721	2.04e-48	58.3154	5.87829	7.76e-07	474.141	12.4197	5.13e-16
G447	TU1132	chr1	25017008	25019742	-	1	2734	TSS844	unannotated	lncrna	intergenic	intergenic	NA	NA	NA	NA	NA	0.513	-0.029034	0.0293391	no	42.2671	1.73954	0.0212197	613.388	4.64445	2.4e-94	124.788	2.39241	2.18e-05	41.6524	2.5418	0.00138787
G447	TU1133	chr1	25014823	25016417	-	2	1518	TSS845	unannotated	lncrna	intergenic	intergenic	NA	NA	NA	NA	NA	0.7136	-0.196797	0.0457525	no	42.2671	1.73954	0.0212197	613.388	4.64445	2.4e-94	124.788	2.39241	2.18e-05	41.6524	2.5418	0.00138787
G447	TU1134	chr1	25014823	25016417	-	2	1556	TSS845	unannotated	lncrna	intergenic	intergenic	NA	NA	NA	NA	NA	0.7136	-0.196797	0.0457225	no	42.2671	1.73954	0.0212197	613.388	4.64445	2.4e-94	124.788	2.39241	2.18e-05	41.6524	2.5418	0.00138787
G447	TU1135	chr1	25014823	25019742	-	2	523	TSS844	unannotated	lncrna	intergenic	intergenic	NA	NA	NA	NA	NA	0.9962	0.121222	0.100052	no	42.2671	1.73954	0.0212197	613.388	4.64445	2.4e-94	124.788	2.39241	2.18e-05	41.6524	2.5418	0.00138787
G447	TU1136	chr1	25014823	25016417	-	2	1518	TSS845	unannotated	lncrna	intergenic	intergenic	NA	NA	NA	NA	NA	0.7136	-0.196797	0.0457525	no	42.2671	1.73954	0.0212197	613.388	4.64445	2.4e-94	124.788	2.39241	2.18e-05	41.6524	2.5418	0.00138787
G447	TU1137	chr1	25014823	25016417	-	1	1594	TSS845	unannotated	lncrna	intergenic	intergenic	NA	NA	NA	NA	NA	0.7136	-0.196797	0.0456926	no	42.2671	1.73954	0.0212197	613.388	4.64445	2.4e-94	124.788	2.39241	2.18e-05	41.6524	2.5418	0.00138787
G6225	TU16447	chr13	55184446	55189218	-	2	4658	TSS12780	unannotated	lncrna	intergenic	intergenic	NA	NA	NA	NA	NA	0.7301	-0.215632	0.0346057	no	75.9052	1.2089	0.0320081	1069.43	5.20329	3.76e-175	370.188	2.68437	1.08e-05	677.798	5.48415	9.2e-61
G6225	TU16448	chr13	55184446	55189218	-	2	4734	TSS12780	unannotated	lncrna	intergenic	intergenic	NA	NA	NA	NA	NA	0.7301	-0.215632	0.0345598	no	75.9052	1.2089	0.0320081	1069.43	5.20329	3.76e-175	370.188	2.68437	1.08e-05	677.798	5.48415	9.2e-61
G6225	TU16449	chr13	55184446	55189218	-	2	4696	TSS12780	unannotated	lncrna	intergenic	intergenic	NA	NA	NA	NA	NA	0.7301	-0.215632	0.0345828	no	75.9052	1.2089	0.0320081	1069.43	5.20329	3.76e-175	370.188	2.68437	1.08e-05	677.798	5.48415	9.2e-61

## Sheet: down_unannotated_lncRNAs
gene_id	transcript_id	chrom	start	end	strand	num_exons	transcript_length	tss_id	annotation	category	category_relative	category_relative_detail	ref_transcript_id	ref_gene_id	ref_gene_name	ref_gene_type	ref_length	CPAT_Ficket_Score	CPAT_Hexamer_Score	CPAT_Coding_Probability	CPAT_Coding_Label	dev_baseMean	dev_log2Fold	dev_padj	tumor_baseMean	tumor_log2Fold	tumor_padj	cast_baseMean	cast_log2Fold	cast_padj	fast_baseMean	fast_log2Fold	fast_padj
G11196	TU29910	chr18	80549573	80554834	-	5	1322	TSS23131	unannotated	lncrna	intergenic	intergenic	NA	NA	NA	NA	NA	1.0494	0.0248641	0.161511	no	17.0934	-7.74419	5.29e-05	43.1525	-2.95888	1.38e-09	23.7646	-3.72575	0.0371772	26.7855	-3.39361	0.00417089
G11196	TU29911	chr18	80549573	80554274	-	3	1743	TSS23132	unannotated	lncrna	intergenic	intergenic	NA	NA	NA	NA	NA	0.6748	-0.13693	0.136462	no	17.0934	-7.74419	5.29e-05	43.1525	-2.95888	1.38e-09	23.7646	-3.72575	0.0371772	26.7855	-3.39361	0.00417089
G11196	TU29912	chr18	80549573	80554834	-	5	1261	TSS23131	unannotated	lncrna	intergenic	intergenic	NA	NA	NA	NA	NA	0.6992	0.118613	0.124643	no	17.0934	-7.74419	5.29e-05	43.1525	-2.95888	1.38e-09	23.7646	-3.72575	0.0371772	26.7855	-3.39361	0.00417089
G11196	TU29913	chr18	80549573	80551632	-	3	1105	TSS23133	unannotated	lncrna	intergenic	intergenic	NA	NA	NA	NA	NA	0.6637	0.0606076	0.0811662	no	17.0934	-7.74419	5.29e-05	43.1525	-2.95888	1.38e-09	23.7646	-3.72575	0.0371772	26.7855	-3.39361	0.00417089
G11197	TU29914	chr18	80500006	80502478	-	3	958	TSS23134	unannotated	lncrna	intergenic	intergenic	NA	NA	NA	NA	NA	0.48	-0.240718	0.0121786	no	134.34	-3.93232	1.89e-18	249.88	-3.34429	2.98e-20	180.431	-3.74701	2.16e-12	66.2061	-9.41621	9.33e-09
G11197	TU29915	chr18	80500006	80502478	-	3	933	TSS23134	unannotated	lncrna	intergenic	intergenic	NA	NA	NA	NA	NA	0.48	-0.240718	0.012184	no	134.34	-3.93232	1.89e-18	249.88	-3.34429	2.98e-20	180.431	-3.74701	2.16e-12	66.2061	-9.41621	9.33e-09
G11197	TU29916	chr18	80500006	80521969	-	4	1517	TSS23135	unannotated	lncrna	intergenic	intergenic	NA	NA	NA	NA	NA	0.6977	-0.0455343	0.0527606	no	134.34	-3.93232	1.89e-18	249.88	-3.34429	2.98e-20	180.431	-3.74701	2.16e-12	66.2061	-9.41621	9.33e-09
G11197	TU29917	chr18	80500006	80521969	-	4	1498	TSS23135	unannotated	lncrna	intergenic	intergenic	NA	NA	NA	NA	NA	0.6977	-0.0455343	0.0527777	no	134.34	-3.93232	1.89e-18	249.88	-3.34429	2.98e-20	180.431	-3.74701	2.16e-12	66.2061	-9.41621	9.33e-09
G12564	TU34017	chr2	70901368	70906974	+	2	4777	TSS26226	unannotated	lncrna	intergenic	intergenic	NA	NA	NA	NA	NA	0.8146	0.088079	0.116218	no	233.953	-3.82561	2.86e-34	249.528	-3.78334	3.27e-50	342.786	-1.67765	0.0142208	191.089	-1.78839	1.76e-07
G12658	TU34251	chr2	79231410	79235196	-	3	223	TSS26397	unannotated	lncrna	intergenic	intergenic	NA	NA	NA	NA	NA	0.7892	-0.227509	0.0149905	no	146.076	-7.38599	4.85e-19	202.652	-3.75363	2.9e-32	250.364	-6.43601	0.0365464	108.576	-2.22055	1.41e-06
G12658	TU34252	chr2	79223370	79233071	-	3	8139	TSS26398	unannotated	lncrna	intergenic	intergenic	NA	NA	NA	NA	NA	0.7686	-0.074626	0.0562227	no	146.076	-7.38599	4.85e-19	202.652	-3.75363	2.9e-32	250.364	-6.43601	0.0365464	108.576	-2.22055	1.41e-06
G14891	TU40225	chr3	137558512	137564408	-	3	5133	TSS31043	unannotated	lncrna	intergenic	intergenic	NA	NA	NA	NA	NA	0.5221	-0.231216	0.160711	no	377.989	-1.08561	2.03e-06	34.6393	-3.11228	1.08e-05	489.639	-2.5515	2.32e-13	121.157	-5.22015	2.69e-18
G19947	TU53493	chr7	34602251	34618431	-	3	1261	TSS41363	unannotated	lncrna	intergenic	intergenic	NA	NA	NA	NA	NA	1.0011	0.00698918	0.103586	no	19.2118	-4.05559	0.00234504	14.1446	-3.63789	0.000178457	34.558	-2.56509	0.0166051	14.8407	-7.25881	0.000315831
G19947	TU53494	chr7	34588721	34593394	-	2	456	TSS41364	unannotated	lncrna	intergenic	intergenic	NA	NA	NA	NA	NA	0.5761	-0.433372	0.00660601	no	19.2118	-4.05559	0.00234504	14.1446	-3.63789	0.000178457	34.558	-2.56509	0.0166051	14.8407	-7.25881	0.000315831
G19947	TU53496	chr7	34586124	34630928	-	5	537	TSS41366	unannotated	lncrna	intergenic	intergenic	NA	NA	NA	NA	NA	0.9852	0.013158	0.106052	no	19.2118	-4.05559	0.00234504	14.1446	-3.63789	0.000178457	34.558	-2.56509	0.0166051	14.8407	-7.25881	0.000315831
G19947	TU53497	chr7	34588721	34613976	-	4	432	TSS41367	unannotated	lncrna	intergenic	intergenic	NA	NA	NA	NA	NA	0.9852	0.013158	0.106233	no	19.2118	-4.05559	0.00234504	14.1446	-3.63789	0.000178457	34.558	-2.56509	0.0166051	14.8407	-7.25881	0.000315831
G24021	TU64714	chrX	73670402	73673057	-	3	1597	TSS49901	unannotated	lncrna	intergenic	intergenic	NA	NA	NA	NA	NA	0.7532	-0.220193	0.0417037	no	184.639	-2.46978	5.87e-14	359.211	-1.30069	4.72e-08	247.102	-2.17696	0.000167252	205.963	-1.03749	0.00264245
G408	TU1044	chr1	17097918	17099633	+	3	1010	TSS777	unannotated	lncrna	intergenic	intergenic	NA	NA	NA	NA	NA	0.8534	-0.188398	0.0480901	no	329.383	-2.30627	3.11e-20	589.539	-6.14696	1.9e-115	463.785	-1.91067	1.14e-08	193.558	-3.29453	3.46e-20
G408	TU1046	chr1	17098541	17099633	+	2	793	TSS786	unannotated	lncrna	intergenic	intergenic	NA	NA	NA	NA	NA	0.6894	-0.316737	0.0277636	no	329.383	-2.30627	3.11e-20	589.539	-6.14696	1.9e-115	463.785	-1.91067	1.14e-08	193.558	-3.29453	3.46e-20
G408	TU1047	chr1	17097918	17123389	+	3	3989	TSS777	unannotated	lncrna	intergenic	intergenic	NA	NA	NA	NA	NA	0.4428	-0.0971397	0.0380792	no	329.383	-2.30627	3.11e-20	589.539	-6.14696	1.9e-115	463.785	-1.91067	1.14e-08	193.558	-3.29453	3.46e-20
G408	TU1048	chr1	17097918	17123389	+	4	4091	TSS777	unannotated	lncrna	intergenic	intergenic	NA	NA	NA	NA	NA	0.4428	-0.0971397	0.0380117	no	329.383	-2.30627	3.11e-20	589.539	-6.14696	1.9e-115	463.785	-1.91067	1.14e-08	193.558	-3.29453	3.46e-20
G408	TU1049	chr1	17097918	17123389	+	3	4012	TSS777	unannotated	lncrna	intergenic	intergenic	NA	NA	NA	NA	NA	0.4428	-0.0971397	0.038064	no	329.383	-2.30627	3.11e-20	589.539	-6.14696	1.9e-115	463.785	-1.91067	1.14e-08	193.558	-3.29453	3.46e-20
G408	TU1051	chr1	17097918	17123389	+	3	4059	TSS777	unannotated	lncrna	intergenic	intergenic	NA	NA	NA	NA	NA	0.4428	-0.0971397	0.0380329	no	329.383	-2.30627	3.11e-20	589.539	-6.14696	1.9e-115	463.785	-1.91067	1.14e-08	193.558	-3.29453	3.46e-20
G408	TU1052	chr1	17097918	17099633	+	2	1286	TSS777	unannotated	lncrna	intergenic	intergenic	NA	NA	NA	NA	NA	0.7499	-0.183365	0.0484065	no	329.383	-2.30627	3.11e-20	589.539	-6.14696	1.9e-115	463.785	-1.91067	1.14e-08	193.558	-3.29453	3.46e-20
G8148	TU21452	chr15	77596490	77596996	-	1	506	TSS16683	unannotated	lncrna	intergenic	intergenic	NA	NA	NA	NA	NA	0.7988	-0.698563	0.00575654	no	85.4188	-1.31656	0.0112042	46.0404	-1.45543	0.00107675	134.027	-1.50807	0.00853907	34.2245	-2.55492	0.00416999
G9255	TU24578	chr16	86044900	86047123	+	2	1352	TSS19111	unannotated	lncrna	intergenic	intergenic	NA	NA	NA	NA	NA	0.5848	-0.0402232	0.0660539	no	136.837	-3.96158	4.56e-21	416.657	-2.71608	1.32e-29	145.554	-2.92313	1.83e-06	64.4748	-3.48552	6.76e-08
G9466	TU25171	chr17	12871955	12881314	+	2	1754	TSS19562	unannotated	lncrna	intergenic	intergenic	NA	NA	NA	NA	NA	0.7881	-0.133424	0.0920008	no	138.519	-2.72113	6.25e-13	155.307	-1.18232	0.00191553	239.717	-1.80593	0.000132897	120.4	-2.11635	1.75e-06
