# Supplementary material for: An Analysis of Differentially Expressed Coding and Long Non-Coding RNAs in Multiple Models of Skeletal Muscle Atrophy
Source: Int J Mol Sci. 2021 Mar 4;22(5):2558. doi: 10.3390/ijms22052558 (PMC7961583; doi:10.3390/ijms22052558)
Supplement: Supplementary file 1 [file ijms-22-02558-s001.zip › supplementary files/Supplementary_Table5.xlsx]

## Sheet: Sheet1
Sample name	Sample description	Accession IDs	Raw reads	Reads after trimming	Aligned reads	Overall alignment rate (%)
Denervation-1	Denervation treatment, replicate 1	DRR238781	13200941	13176009	12620503	95.78
Denervation-2	Denervation treatment, replicate 2	DRR238782	13189701	13164656	12641808	96.03
Denervation_sham-1	Denervation sham-treatment, replicate 1	DRR238783	13840320	13814462	13287454	96.19
Denervation_sham-2	Denervation sham-treatment, replicate 2	DRR238784	12142584	12119997	11665935	96.25
Cast-1	Casting treatment, replicate 1	DRR238785	26427771	26384779	25554052	96.85
Cast-2	Casting treatment, replicate 2	DRR238786	13000589	12973994	12537197	96.63
Cast_sham-1	Casting sham-treatment, replicate 1	DRR238787	28856244	28812100	27999674	97.18
Cast_sham-2	Casting sham-treatment, replicate 2	DRR238788	13233531	13207159	12767798	96.67
Fast-1	Fasting treatment, replicate 1	DRR238789	12557256	12532254	12038066	96.06
Fast-2	Fasting treatment, replicate 2	DRR238790	12858898	12833480	12321567	96.01
Fast_control-1	Fasting control, replicate 1	DRR238791	11673937	11652041	11172963	95.89
Fast_control-2	Fasting control, replicate 2	DRR238792	12458730	12435261	11881308	95.55
Cachexia_PBS 1	PBS treatment, replicate 1	SRR1804984	68271883	68047002	63981482	94.03
Cachexia_PBS 2	PBS treatment, replicate 2	SRR1804985	43653296	43548158	40845918	93.79
Cachexia_PBS 3	PBS treatment, replicate 3	SRR1804986	44478161	44359882	41599832	93.78
Cachexia-1	Cachexia treatment, replicate 1	SRR1804990	78596278	78363752	72724981	92.8
Cachexia-2	Cachexia treatment, replicate 2	SRR1804991	35837547	35749724	33423710	93.49
Cachexia-3	Cachexia treatment, replicate 3	SRR1804992	55179032	55068549	51551210	93.61
